# Supplementary material for: Investigating the Correlations Between Weather Factors and Mycotoxin Contamination in Corn: Evidence from Long-Term Data
Source: Toxins (Basel). 2025 Feb 8;17(2):77. doi: 10.3390/toxins17020077 (PMC11861693; doi:10.3390/toxins17020077)
Supplement: Supplementary file 1 [file toxins-17-00077-s001.zip]

Archive with 12 entries (12 files):
- FigureS1.pdf
- FigureS2.pdf
- FigureS3.pdf
- FigureS4.pdf
- FigureS5.pdf
- FigureS6.pdf
- FigureS7.pdf
- readTableS3.html
- supplement.pdf
- TableS1.xlsx
- TableS2.xlsx
- TableS3.xlsx
