# Supplementary material for: Investigating the Correlations Between Weather Factors and Mycotoxin Contamination in Corn: Evidence from Long-Term Data
Source: Toxins (Basel). 2025 Feb 8;17(2):77. doi: 10.3390/toxins17020077 (PMC11861693; doi:10.3390/toxins17020077)
Supplement: Supplementary file 1 [file toxins-17-00077-s001.zip › TableS1.xlsx]

## Sheet: Sheet1
timePeriod	region	country	WeatherFeature	PearsonCorr	PearsonCorrPValue	SpearmanCorr	SpearmanCorrPValue	OverYearDifferencesSpearmanCorr	OverYearDifferencesSpearmanCorrPValue	minPVsel
m120_to60	China	China	RelativeHumidity99Percentile	0.945436	1.05308e-08	0.931373	5.64207e-08	-0.347059	0.187834	1.05308e-08
m20_to10	China	China	RelativeHumidity99Percentile	0.925489	1.02753e-07	0.931373	5.64207e-08	-0.2	0.457688	5.64207e-08
m60_to0	China	China	RelativeHumidity99Percentile	0.918531	1.96624e-07	0.904412	6.25179e-07	-0.352941	0.179959	1.96624e-07
m60_to0			Dewpoint90Percentile	0.079715	0.234723	0.0790246	0.238813	-0.338022	2.31056e-07	2.31056e-07
m120_to60	Asia	Japan	RelativeHumidity99Percentile	0.913648	2.99886e-07	0.884804	2.38916e-06	-0.344118	0.191856	2.99886e-07
m60_to0	Europe		AvgNodeDewpoint90Percentile	0.0647098	0.454184	0.0518416	0.54891	-0.412804	6.50886e-07	6.50886e-07
m120_to60	Asia	Japan	RelativeHumidity90Percentile	0.900479	8.36029e-07	0.877451	3.71678e-06	-0.223529	0.405298	8.36029e-07
m60_to0			AvgNodeDewpoint90Percentile	0.0761277	0.256523	0.0632704	0.34589	-0.320661	1.00144e-06	1.00144e-06
m120_to60	Asia	Japan	AvgNodeRelativeHumidity99Percentile	0.883172	2.64206e-06	0.835784	2.94017e-05	-0.352941	0.179959	2.64206e-06
m120_to60	China	China	RelativeHumidity90Percentile	0.882934	2.68074e-06	0.879902	3.2179e-06	0.467647	0.0677609	2.68074e-06
m20_to10	Asia	Japan	RelativeHumidity99Percentile	0.88261	2.73421e-06	0.870098	5.62745e-06	0.444118	0.0848227	2.73421e-06
m120_to60			AvgNodeDewpointMin	0.0228213	0.734089	0.0544355	0.417504	-0.307588	2.84851e-06	2.84851e-06
m120_to60	Asia	Japan	AvgNodeRelativeHumidityAvg	0.857338	1.09315e-05	0.879902	3.2179e-06	-0.405882	0.118792	3.2179e-06
m120_to60	Asia	Japan	RelativeHumidityAvg	0.857338	1.09315e-05	0.879902	3.2179e-06	-0.405882	0.118792	3.2179e-06
m120_to60	Asia	Japan	AvgNodeRelativeHumidity90Percentile	0.876844	3.84994e-06	0.823529	4.85755e-05	-0.297059	0.263863	3.84994e-06
m60_to0	Asia	Japan	RelativeHumidity99Percentile	0.876304	3.97193e-06	0.843137	2.13281e-05	-0.264706	0.321804	3.97193e-06
m20_to10	Europe		WinddirectionNorthRatio	0.0870307	0.3137	0.110527	0.2002	-0.383958	4.28275e-06	4.28275e-06
m120_to60	Asia	Japan	AvgNodeRelativeHumidityMedian	0.828956	3.90803e-05	0.872549	4.91459e-06	-0.373529	0.154122	4.91459e-06
m120_to60	Asia	Japan	AvgNodeHumidDailyHoursAboveValueAvg	0.845298	1.93481e-05	0.862745	8.31713e-06	-0.470588	0.0658195	8.31713e-06
m20_to10	Europe	Germany	AvgNodeWindspeedMedian	-0.861697	8.77734e-06	-0.857843	1.06611e-05	-0.0911765	0.737005	8.77734e-06
m60_to0	Asia	Japan	AvgNodeRelativeHumidityMax	0.860698	9.23598e-06	0.838235	2.64641e-05	-0.388235	0.137282	9.23598e-06
m120_to60	Europe	Turkey	AvgNodeRelativeHumidityMax	-0.601224	0.0106865	-0.622549	0.00760691	0.873529	9.86965e-06	9.86965e-06
m20_to10	Europe	Germany	WindspeedMedian	-0.859163	9.98095e-06	-0.835784	2.94017e-05	0.0588235	0.828681	9.98095e-06
m60_to0	Europe		Dewpoint90Percentile	0.0916099	0.288819	0.0897671	0.298669	-0.36812	1.11974e-05	1.11974e-05
m120_to60	Asia	Japan	RelativeHumidityMedian	0.84292	2.1536e-05	0.855392	1.20294e-05	-0.494118	0.0517234	1.20294e-05
m20_to10	Europe		AvgNodeHWMIndexMax	0.347872	3.32801e-05	0.361668	1.51718e-05	0.121872	0.159098	1.51718e-05
m20_to10	Asia	Japan	AvgNodeRelativeHumidityMax	0.847772	1.7275e-05	0.796569	0.000129764	-0.126471	0.640694	1.7275e-05
m20_to10			WinddirectionNorthRatio	0.0692267	0.302291	0.0933735	0.163707	-0.283265	1.7504e-05	1.7504e-05
m20_to10	Europe	Germany	AvgNodeWindspeed10Percentile	-0.845739	1.89639e-05	-0.840686	2.37789e-05	0.0470588	0.862604	1.89639e-05
m60_to0	Asia	Japan	AvgNodeRelativeHumidity99Percentile	0.840676	2.379e-05	0.840686	2.37789e-05	-0.238235	0.374254	2.37789e-05
m60_to0	Africa	South Africa	AvgNodeDewpointMin	-0.123524	0.625322	-0.182663	0.468161	-0.835784	2.94017e-05	2.94017e-05
m20_to10	Europe	Germany	AvgNodeWindspeedAvg	-0.834625	3.08846e-05	-0.806373	9.23719e-05	0.0294118	0.913896	3.08846e-05
m20_to10	Europe	Germany	WindspeedAvg	-0.834625	3.08846e-05	-0.806373	9.23719e-05	0.0294118	0.913896	3.08846e-05
m60_to0	China	China	RelativeHumidity90Percentile	0.808622	8.52138e-05	0.82598	4.40703e-05	0.0352941	0.896753	4.40703e-05
m120_to60	Asia	Japan	AvgNodeRelativeHumidityMax	0.822988	4.9621e-05	0.767157	0.000325722	-0.714706	0.00186274	4.9621e-05
m60_to0	Asia	Japan	RelativeHumidity90Percentile	0.803473	0.000102337	0.821078	5.34635e-05	-0.255882	0.33879	5.34635e-05
m60_to0	Africa	South Africa	DewpointMin	-0.74199	0.000422804	-0.805986	5.38164e-05	0.186275	0.474095	5.38164e-05
m120_to60			AvgNodeDewpoint90Percentile	0.0590007	0.379473	0.0625143	0.351696	-0.266516	5.561e-05	5.561e-05
m120_to60	Europe		AvgNodeDewpointMin	0.148331	0.0848153	0.170856	0.0467278	-0.337759	6.16779e-05	6.16779e-05
m20_to10	Europe		WinddirectionStd	0.167943	0.050659	0.174488	0.0421852	-0.337307	6.31822e-05	6.31822e-05
m20_to10	North_America	United States	RelativeHumidity1Percentile	-0.0844059	0.739142	-0.0196078	0.938446	0.811275	7.73804e-05	7.73804e-05
m120_to60			Winddirection90Percentile	0.0206588	0.758466	0.00896315	0.893877	-0.259064	9.0805e-05	9.0805e-05
m20_to10	Asia	Japan	AvgNodeRelativeHumidity99Percentile	0.806651	9.14609e-05	0.703431	0.00162943	-0.0676471	0.80342	9.14609e-05
m20_to10	Europe		Winddirection90Percentile	0.078343	0.364624	0.0657578	0.446892	-0.329243	9.65239e-05	9.65239e-05
m20_to10			WinddirectionSouthRatio	-0.0847698	0.206267	-0.110273	0.0997209	-0.257989	9.73391e-05	9.73391e-05
m120_to60	Europe		AvgNodeCWMIndexMin	0.327591	9.89894e-05	0.297286	0.000440193	-0.219148	0.010658	9.89894e-05
m20_to10	Europe	Austria	AvgNodePrecipitationRate3H99Percentile	-0.269307	0.295896	-0.181373	0.48601	-0.817647	0.000109363	0.000109363
m120_to60	Asia	Japan	AvgNodeRelativeHumidityMin	0.695456	0.00193724	0.801471	0.000109735	-0.0147059	0.956892	0.000109735
m20_to10			WinddirectionStd	0.115042	0.0858203	0.113877	0.0890635	-0.255584	0.000113603	0.000113603
m120_to60	Asia	Japan	AvgNodeRelativeHumidity10Percentile	0.798074	0.000123312	0.769608	0.00030321	-0.258824	0.333072	0.000123312
m120_to60	China	China	Dewpoint99Percentile	0.795345	0.000135214	0.767157	0.000325722	-0.205882	0.444285	0.000135214
m20_to10	Asia	Japan	RelativeHumidityMax	0.361568	0.153865	0.576307	0.0154597	-0.805139	0.000167933	0.000167933
m60_to0	Europe	Spain	PrecipitationRateMax	0.550498	0.022028	0.54902	0.0224612	0.802941	0.000180517	0.000180517
m20_to10	Asia	Japan	RelativeHumidity90Percentile	0.771035	0.000290713	0.781863	0.000209162	0.329412	0.212801	0.000209162
m120_to60	Asia	Japan	RelativeHumidity1Percentile	0.779981	0.00022176	0.683824	0.00247029	0.205882	0.444285	0.00022176
m60_to0	Asia	Japan	AvgNodeRelativeHumidity90Percentile	0.755272	0.000455652	0.779412	0.000225699	-0.526471	0.0361665	0.000225699
m20_to10			Winddirection99Percentile	0.122369	0.0675368	0.0986492	0.141081	-0.243411	0.000242713	0.000242713
m60_to0	LATAM	Argentina	AvgNodeDewpoint99Percentile	0.151468	0.548527	0.124871	0.621526	-0.77451	0.000262068	0.000262068
m120_to60	Asia	Japan	AvgNodeWindspeedMedian	0.711426	0.00136238	0.772059	0.000282013	-0.397059	0.127806	0.000282013
m60_to0	Europe	Turkey	TemperatureStd	-0.714129	0.00128071	-0.767157	0.000325722	-0.317647	0.230573	0.000325722
m120_to60	Europe	Spain	AvgNodeTemperatureMax	0.764726	0.000349411	0.730392	0.000869865	-0.126471	0.640694	0.000349411
m20_to10	Europe	Hungary	WindspeedMax	-0.693584	0.00201601	-0.764706	0.000349611	0.347059	0.187834	0.000349611
m60_to0	Europe	Spain	AvgNodeTemperatureMax	0.757533	0.000428077	0.70098	0.00171941	-0.185294	0.492057	0.000428077
m20_to10			Winddirection1Percentile	-0.132483	0.0476516	-0.0820875	0.22104	-0.233382	0.000441076	0.000441076
m120_to60	Asia	Japan	RelativeHumidity10Percentile	0.75642	0.000441473	0.742647	0.000638247	-0.197059	0.464464	0.000441473
m20_to10	Europe	Austria	Winddirection10Percentile	-0.730488	0.000867811	-0.754902	0.000460298	0.0647059	0.811821	0.000460298
m20_to10	Europe	Germany	AvgNodeWindspeed1Percentile	-0.754762	0.000462064	-0.752451	0.000492111	0.358824	0.172304	0.000462064
m60_to0			Winddirection10Percentile	-0.104437	0.119092	-0.0934259	0.163469	-0.232355	0.00046822	0.00046822
m120_to60	Europe	France	Windspeed99Percentile	-0.111058	0.671317	-0.0343137	0.895981	0.770588	0.000476822	0.000476822
m20_to10	Europe	Turkey	WindspeedMin	-0.664099	0.00364444	-0.752451	0.000492111	-0.297059	0.263863	0.000492111
m60_to0	China	China	Dewpoint99Percentile	0.751419	0.000506044	0.70098	0.00171941	0.308824	0.244499	0.000506044
m60_to0			AvgNodeDewpoint99Percentile	0.068142	0.309948	0.0589326	0.380024	-0.230716	0.0005148	0.0005148
m60_to0	Europe	France	DewpointMin	-0.00859681	0.973877	0.00735294	0.977656	0.764706	0.000559676	0.000559676
m120_to60	Europe	France	WindspeedStd	-0.222506	0.390686	-0.232843	0.36846	0.764706	0.000559676	0.000559676
m120_to60			AvgNodeDewpoint1Percentile	0.0290595	0.66532	0.0537115	0.423734	-0.2288	0.000574673	0.000574673
m20_to10	China	China	TemperatureMin	-0.745222	0.000596772	-0.727941	0.000923647	0.2	0.457688	0.000596772
m120_to60	Europe	France	RelativeHumidity90Percentile	-0.368342	0.145734	-0.392157	0.1195	0.761765	0.000605343	0.000605343
m60_to0			Dewpoint99Percentile	0.0690846	0.303287	0.0665344	0.321528	-0.227501	0.000618854	0.000618854
m120_to60	Europe	Hungary	RelativeHumidityMax	0.425062	0.0889711	0.450715	0.069416	-0.759257	0.000646666	0.000646666
m20_to10	Europe	Italy	Dewpoint1Percentile	0.715652	0.00123649	0.740196	0.00067992	-0.608824	0.0123152	0.00067992
m120_to60	Asia	Japan	RelativeHumidityMin	0.6561	0.00423417	0.740196	0.00067992	-0.467647	0.0677609	0.00067992
m20_to10	Africa	South Africa	RelativeHumidityMin	-0.589087	0.0100994	-0.659443	0.00290886	-0.740196	0.00067992	0.00067992
m20_to10	Europe	Germany	Windspeed10Percentile	-0.739971	0.00068386	-0.737745	0.000723825	-0.114706	0.672291	0.00068386
m60_to0			Winddirection99Percentile	0.0857533	0.201033	0.0514956	0.443133	-0.225628	0.000688077	0.000688077
m120_to60	China	China	WinddirectionStd	0.279812	0.276714	0.247549	0.338088	-0.755882	0.000705891	0.000705891
m120_to60	Europe	Spain	DewpointMax	0.738077	0.00071774	0.720588	0.00110174	-0.379412	0.147227	0.00071774
m60_to0	Europe	Spain	DewpointMax	0.738077	0.00071774	0.720588	0.00110174	-0.379412	0.147227	0.00071774
m20_to10	North_America	United States	AvgNodeDewpointMedian	0.686479	0.00165348	0.721362	0.00072796	0.203431	0.433555	0.00072796
m20_to10	Europe	Spain	Dewpoint99Percentile	0.735548	0.000765145	0.715686	0.00123551	-0.0941176	0.728814	0.000765145
m20_to10	Europe	Italy	AvgNodeDewpoint1Percentile	0.728475	0.000911696	0.735294	0.000770053	-0.485294	0.0567177	0.000770053
m20_to10	Europe	France	WinddirectionNorthRatio	0.0322218	0.902293	0.169118	0.516418	-0.75	0.000819764	0.000819764
m20_to10	Europe		WinddirectionEastRatio	0.282316	0.000868594	0.232638	0.0064213	-0.0322227	0.710631	0.000868594
m120_to60	Asia	Japan	WindspeedMedian	0.710644	0.00138678	0.730392	0.000869865	-0.479412	0.0602393	0.000869865
m20_to10	Europe	Germany	Windspeed90Percentile	-0.72924	0.000894809	-0.727941	0.000923647	0.223529	0.405298	0.000894809
m60_to0	LATAM	Argentina	DewpointMax	-0.712066	0.000916109	-0.671827	0.0022613	0.0416667	0.873844	0.000916109
m60_to0	China	China	TemperatureMin	-0.682913	0.00251663	-0.727941	0.000923647	0.476471	0.0620592	0.000923647
m60_to0	Europe	Italy	TemperatureMin	0.662088	0.00378597	0.727941	0.000923647	-0.0382353	0.888198	0.000923647
m60_to0	Europe	Spain	AvgNodeRelativeHumidityStd	-0.313284	0.220789	-0.284314	0.268732	0.744118	0.000948283	0.000948283
m60_to0	Europe	Germany	AvgNodeTemperatureMin	0.132358	0.612579	0.0269608	0.918191	-0.744118	0.000948283	0.000948283
m20_to10	Europe		WinddirectionSouthRatio	-0.133571	0.121077	-0.153613	0.07418	-0.281036	0.00096073	0.00096073
m120_to60	Europe		Dewpoint99Percentile	0.0927338	0.282918	0.0831913	0.335606	-0.280682	0.000975693	0.000975693
m20_to10	Europe	Germany	AvgNodeWindspeed90Percentile	-0.714002	0.00128444	-0.72549	0.000980148	0.0882353	0.745222	0.000980148
m60_to0	Europe		WindspeedMedian	-0.0551761	0.52347	-0.0417868	0.629077	-0.279506	0.00102687	0.00102687
m120_to60	China	China	Dewpoint90Percentile	0.723534	0.00102726	0.671569	0.00315573	0.285294	0.284139	0.00102726
m20_to10	Europe		Winddirection1Percentile	-0.173597	0.0432635	-0.115688	0.179857	-0.278974	0.00105086	0.00105086
m60_to0	Europe	Spain	AvgNodeTemperature99Percentile	0.721371	0.00108153	0.637255	0.00593244	-0.244118	0.362213	0.00108153
m20_to10	Europe	Italy	AvgNodeDewpointMin	0.708352	0.00146043	0.718137	0.00116704	-0.532353	0.0337686	0.00116704
m20_to10	China	China	AvgNodeTemperature1Percentile	0.0179279	0.945552	-0.0441176	0.866483	-0.735294	0.00117162	0.00117162
m120_to60	Asia	Japan	AvgNodeRelativeHumidity1Percentile	0.71786	0.00117464	0.693627	0.00201414	-0.0205882	0.939674	0.00117464
m120_to60	Europe	France	AvgNodeRelativeHumidity90Percentile	-0.361003	0.154557	-0.39951	0.112118	0.732353	0.00125496	0.00125496
m120_to60			Winddirection1Percentile	-0.0367672	0.584113	-0.0210342	0.754217	-0.213457	0.00134256	0.00134256
m60_to0	Asia	Japan	AvgNodeWindspeedMin	0.272088	0.290742	0.227941	0.378911	-0.729412	0.00134308	0.00134308
m20_to10	Europe	Austria	PrecipitationRate99Percentile	-0.150801	0.563447	-0.122549	0.639378	-0.729412	0.00134308	0.00134308
m120_to60	Asia	Japan	Dewpoint90Percentile	0.701998	0.00168159	0.710784	0.00138239	-0.0382353	0.888198	0.00138239
m20_to10	North_America	United States	DewpointMin	-0.0316797	0.900692	-0.149639	0.553423	0.710784	0.00138239	0.00138239
m20_to10			AvgNodeHWMIndexMax	0.195981	0.00322564	0.212318	0.00139141	-0.0126168	0.851381	0.00139141
m60_to0	Europe	Italy	Dewpoint1Percentile	0.704244	0.00160048	0.708333	0.00146105	-0.0705882	0.795039	0.00146105
m120_to60			RelativeHumidity99Percentile	0.0872972	0.193012	0.128557	0.054697	-0.211012	0.00152894	0.00152894
m60_to0	China	China	AvgNodeDewpoint90Percentile	0.65057	0.00468534	0.705882	0.00154335	0.114706	0.672291	0.00154335
m120_to60	Europe		AvgNodeDewpoint1Percentile	0.14005	0.103907	0.166383	0.0528746	-0.268826	0.00161783	0.00161783
m20_to10	Europe	Hungary	RelativeHumidityMax	0.215021	0.407226	0.420516	0.0928123	-0.720709	0.00163382	0.00163382
m120_to60	Europe	Germany	AvgNodeCWMIndexMin	0.491021	0.0453416	0.428922	0.085801	-0.720588	0.00163819	0.00163819
m120_to60	Europe	Turkey	AvgNodeRelativeHumidityStd	-0.679503	0.00269644	-0.634804	0.0061887	0.720588	0.00163819	0.00163819
m20_to10	China	China	AvgNodeTemperatureMin	0.0189599	0.942423	0.00735294	0.977656	-0.720588	0.00163819	0.00163819
m120_to60	Asia	Japan	Windspeed10Percentile	0.659591	0.00396794	0.656863	0.00417479	-0.720588	0.00163819	0.00163819
m60_to0	North_America	United States	AvgNodeTemperatureMedian	0.679179	0.00193668	0.686275	0.00166091	-0.183824	0.480034	0.00166091
m20_to10			Winddirection90Percentile	0.0232598	0.729177	0.0324068	0.629498	-0.208815	0.00171629	0.00171629
m120_to60	Asia	Japan	AvgNodeDewpoint90Percentile	0.655855	0.00425335	0.70098	0.00171941	-0.317647	0.230573	0.00171941
m120_to60	Europe	Germany	WindspeedMedian	-0.693053	0.00203883	-0.70098	0.00171941	-0.164706	0.542148	0.00171941
m120_to60			Dewpoint90Percentile	0.0653061	0.330562	0.0886647	0.186104	-0.208636	0.00173247	0.00173247
m120_to60	Europe	Turkey	AvgNodeTemperatureMedian	0.465211	0.0598734	0.448529	0.0709464	-0.717647	0.00174754	0.00174754
m120_to60	Europe	Austria	AvgNodeWindspeedStd	-0.45622	0.065669	-0.45098	0.069232	-0.717647	0.00174754	0.00174754
m20_to10	Europe	Spain	AvgNodeDewpoint99Percentile	0.588192	0.0130092	0.698529	0.00181343	0.229412	0.39272	0.00181343
m20_to10	North_America	United States	DewpointMedian	0.640016	0.00422595	0.682147	0.00181708	0.507353	0.0376329	0.00181708
m120_to60	Europe	Hungary	RelativeHumidity99Percentile	0.696537	0.00189294	0.688725	0.0022327	-0.408824	0.115888	0.00189294
m20_to10	Europe	Italy	AvgNodeDewpoint99Percentile	0.630992	0.00660493	0.696078	0.00191163	-0.197059	0.464464	0.00191163
m60_to0			AvgNodeDewpointAvg	0.0599206	0.372075	0.0397166	0.554299	-0.206374	0.00194885	0.00194885
m60_to0			DewpointAvg	0.0599206	0.372075	0.0397166	0.554299	-0.206374	0.00194885	0.00194885
m120_to60	Europe	Poland	AvgNodeDewpointStd	0.0753652	0.773746	0.0906863	0.729235	-0.711765	0.00198404	0.00198404
m120_to60	Asia	Japan	AvgNodeWindspeed10Percentile	0.675177	0.00293957	0.669118	0.00330981	-0.711765	0.00198404	0.00198404
m120_to60	Europe	Poland	DewpointStd	0.0732744	0.779876	0.0735294	0.779127	-0.711765	0.00198404	0.00198404
m120_to60	Europe	Hungary	RelativeHumidity10Percentile	-0.184195	0.479131	-0.125	0.632641	-0.711765	0.00198404	0.00198404
m120_to60	Europe	Austria	WindspeedStd	-0.476913	0.0529102	-0.460784	0.0626776	-0.711765	0.00198404	0.00198404
m120_to60			TemperatureMin	0.05032	0.453627	0.0846906	0.206693	-0.20588	0.0019993	0.0019993
m120_to60	Asia	Japan	AvgNodeDewpoint99Percentile	0.673243	0.00305388	0.693627	0.00201414	-0.705882	0.0022459	0.00201414
m20_to10	North_America	United States	AvgNodeDewpointMin	0.286334	0.249354	0.0278638	0.912608	0.693627	0.00201414	0.00201414
m20_to10	Europe	Spain	Dewpoint90Percentile	0.618917	0.00807382	0.693627	0.00201414	0.361765	0.168559	0.00201414
m120_to60			Dewpoint99Percentile	0.0627634	0.349777	0.0704646	0.293707	-0.20556	0.00203257	0.00203257
m120_to60			AvgNodeHWMIndexMax	0.204625	0.00208361	0.204717	0.00207372	0.0440129	0.513192	0.00207372
m60_to0	North_America	United States	Dewpoint90Percentile	0.675373	0.00209954	0.659443	0.00290886	-0.401961	0.10973	0.00209954
m60_to0	Europe		AvgNodeWindspeedAvg	-0.0772369	0.371455	-0.0592203	0.49344	-0.262396	0.00210875	0.00210875
m60_to0	Europe		WindspeedAvg	-0.0772369	0.371455	-0.0592203	0.49344	-0.262396	0.00210875	0.00210875
m120_to60	China	China	Winddirection90Percentile	0.227241	0.380417	0.281863	0.27306	-0.708824	0.00211168	0.00211168
m60_to0	China	China	DewpointMax	0.691232	0.00211864	0.683824	0.00247029	-0.320588	0.226045	0.00211864
m20_to10	Europe	Italy	Dewpoint99Percentile	0.631806	0.00651415	0.691176	0.00212112	-0.176471	0.513251	0.00212112
m20_to10	Asia	Japan	Winddirection99Percentile	0.643478	0.00531995	0.691176	0.00212112	-0.282353	0.28935	0.00212112
m120_to60	Europe	Hungary	AvgNodeRelativeHumidity99Percentile	0.689807	0.00218289	0.644608	0.00521448	-0.382353	0.143859	0.00218289
m20_to10	North_America	United States	Dewpoint90Percentile	0.673043	0.00220472	0.659443	0.00290886	0.0539216	0.837151	0.00220472
m20_to10	Europe	Austria	AvgNodeWindspeedStd	-0.689007	0.00221965	-0.671569	0.00315573	-0.361765	0.168559	0.00221965
m20_to10	Europe	Austria	Dewpoint1Percentile	0.688961	0.00222178	0.656863	0.00417479	-0.391176	0.134071	0.00222178
m20_to10	Europe	Austria	WindspeedStd	-0.688135	0.00226027	-0.644608	0.00521448	-0.35	0.183869	0.00226027
m20_to10	Europe	Spain	AvgNodeDewpoint90Percentile	0.559685	0.0194799	0.686275	0.00234904	0.161765	0.549483	0.00234904
m20_to10	North_America	United States	AvgNodeDewpoint10Percentile	0.466181	0.051175	0.469556	0.0492934	0.686275	0.00234904	0.00234904
m120_to60	Europe		Winddirection90Percentile	0.0552895	0.522616	0.0329936	0.702965	-0.259616	0.00236007	0.00236007
m120_to60	Europe	Hungary	AvgNodeRelativeHumidity10Percentile	-0.18378	0.48014	-0.120098	0.646143	-0.702941	0.00238695	0.00238695
m120_to60	Europe	Turkey	TemperatureMedian	0.484095	0.0489475	0.465686	0.0595782	-0.702941	0.00238695	0.00238695
m60_to0	North_America	United States	AvgNodeDewpointMedian	0.666479	0.00252453	0.667699	0.00246239	0.154412	0.554032	0.00246239
m20_to10	Europe	Spain	DewpointMax	0.683481	0.00248763	0.683824	0.00247029	-0.644118	0.00708152	0.00247029
m60_to0	Asia	Japan	AvgNodeRelativeHumidityAvg	0.682657	0.00252979	0.642157	0.00544554	-0.364706	0.164868	0.00252979
m60_to0	Asia	Japan	RelativeHumidityAvg	0.682657	0.00252979	0.642157	0.00544554	-0.364706	0.164868	0.00252979
m120_to60	China	China	AvgNodeHumidDailyHoursAboveValueAvg	0.445935	0.0727947	0.465686	0.0595782	0.7	0.00253509	0.00253509
m20_to10	Asia	Japan	AvgNodeHWMIndexMax	-0.126416	0.62876	-0.0612745	0.815283	-0.7	0.00253509	0.00253509
m120_to60	North_America	United States	Dewpoint90Percentile	0.66556	0.00257223	0.647059	0.00370153	-0.262255	0.309209	0.00257223
m120_to60	Asia	Japan	AvgNodePrecipitationRate3H90Percentile	0.654479	0.00436262	0.681373	0.0025966	-0.170588	0.52761	0.0025966
m20_to10	Europe	Germany	AvgNodeRelativeHumidityStd	0.591201	0.0124405	0.681373	0.0025966	0.294118	0.268847	0.0025966
m120_to60	Europe	Turkey	RelativeHumidity90Percentile	-0.634806	0.00618847	-0.681373	0.0025966	-0.238235	0.374254	0.0025966
m20_to10	LATAM	Argentina	AvgNodeWindspeedMedian	-0.0421388	0.868143	-0.0381837	0.88043	-0.681373	0.0025966	0.0025966
m60_to0	North_America	United States	DewpointMedian	0.621405	0.00590937	0.616099	0.00647797	0.681373	0.0025966	0.0025966
m20_to10	Asia	Japan	Winddirection90Percentile	0.680956	0.00261857	0.669118	0.00330981	-0.129412	0.632882	0.00261857
m120_to60			Dewpoint1Percentile	0.0155673	0.81677	0.0452681	0.500269	-0.200177	0.00267394	0.00267394
m120_to60	China	China	WinddirectionSouthRatio	-0.334984	0.188734	-0.284314	0.268732	-0.697059	0.00269059	0.00269059
m120_to60	Asia	Japan	AvgNodeWindspeedAvg	0.649803	0.00475082	0.678922	0.00272814	-0.311765	0.2398	0.00272814
m120_to60	Asia	Japan	WindspeedAvg	0.649803	0.00475082	0.678922	0.00272814	-0.311765	0.2398	0.00272814
m60_to0	LATAM	Argentina	WindspeedMin	0.239397	0.338683	0.153767	0.542403	0.678922	0.00272814	0.00272814
m120_to60	Europe		AvgNodeDewpoint90Percentile	0.0723083	0.402837	0.071072	0.410949	-0.255851	0.00274359	0.00274359
m60_to0	North_America	United States	TemperatureMedian	0.640306	0.0042032	0.661507	0.00279146	-0.333333	0.191058	0.00279146
m120_to60	Asia	Japan	AvgNodePrecipitationRateAvg	0.676747	0.00284935	0.634804	0.0061887	-0.544118	0.0293363	0.00284935
m120_to60	Asia	Japan	PrecipitationRateAvg	0.676747	0.00284935	0.634804	0.0061887	-0.544118	0.0293363	0.00284935
m60_to0	Europe	Spain	AvgNodeTemperatureStd	0.456325	0.0655993	0.480392	0.0509616	0.694118	0.00285371	0.00285371
m120_to60	Europe	Turkey	AvgNodeRelativeHumidity99Percentile	-0.626137	0.00716723	-0.676471	0.00286506	0.552941	0.0263145	0.00286506
m20_to10	North_America	United States	TemperatureMedian	0.590071	0.0099438	0.659443	0.00290886	-0.387255	0.124606	0.00290886
m60_to0	Europe		AvgNodeWindspeedMedian	-0.0596161	0.49055	-0.0461452	0.593717	-0.254229	0.00292554	0.00292554
m20_to10	Europe	Austria	AvgNodeTemperature1Percentile	0.674589	0.00297393	0.661765	0.00380916	-0.467647	0.0677609	0.00297393
m20_to10	Europe	Austria	AvgNodeWindspeed99Percentile	-0.674383	0.00298606	-0.632353	0.00645379	-0.126471	0.640694	0.00298606
m20_to10	Europe	Austria	WinddirectionStd	0.674372	0.00298671	0.666667	0.00346996	-0.1	0.712516	0.00298671
m20_to10	Europe	France	TemperatureMedian	0.613272	0.00884466	0.67402	0.00300754	0.108824	0.688288	0.00300754
m20_to10	Asia	Japan	Dewpoint10Percentile	0.152954	0.557826	0.164216	0.528823	0.691176	0.00302472	0.00302472
m120_to60	China	China	Winddirection99Percentile	0.28756	0.263065	0.193627	0.456497	-0.691176	0.00302472	0.00302472
m20_to10	China	China	RelativeHumidity90Percentile	0.672581	0.00309381	0.656863	0.00417479	0.0764706	0.778341	0.00309381
m120_to60	Asia	Japan	AvgNodeDewpointAvg	0.632898	0.00639411	0.671569	0.00315573	-0.3	0.258936	0.00315573
m60_to0	China	China	Dewpoint90Percentile	0.665324	0.00356035	0.671569	0.00315573	0.0294118	0.913896	0.00315573
m120_to60	Asia	Japan	DewpointAvg	0.632898	0.00639411	0.671569	0.00315573	-0.3	0.258936	0.00315573
m20_to10	Africa	South Africa	RelativeHumidityStd	0.634774	0.00465439	0.655315	0.00315585	-0.139706	0.592801	0.00315585
m20_to10	Europe	Austria	Windspeed90Percentile	-0.67107	0.0031866	-0.571078	0.0166464	-0.623529	0.00985565	0.0031866
m60_to0			DewpointMin	-0.0523827	0.435308	-0.0485749	0.469457	0.196597	0.00319693	0.00319693
m20_to10	Europe	Austria	AvgNodePrecipitationRate99Percentile	-0.192638	0.458846	-0.00980392	0.970211	-0.688235	0.00320391	0.00320391
m120_to60	Europe	France	DewpointMax	0.145942	0.576224	0.117647	0.652933	0.688235	0.00320391	0.00320391
m60_to0	North_America	United States	AvgNodeDewpointAvg	0.628249	0.00523659	0.653251	0.00328564	0.294118	0.251844	0.00328564
m60_to0	North_America	United States	DewpointAvg	0.628249	0.00523659	0.653251	0.00328564	0.294118	0.251844	0.00328564
m120_to60	Europe	Spain	AvgNodeTemperature99Percentile	0.669434	0.00328962	0.664216	0.00363635	0.164706	0.542148	0.00328962
m20_to10	North_America	United States	AvgNodeDewpoint1Percentile	0.300928	0.224958	0.0608875	0.81033	0.669118	0.00330981	0.00330981
m60_to0	Europe	Hungary	RelativeHumidityMax	0.317456	0.214371	0.156579	0.548415	-0.686403	0.00331983	0.00331983
m120_to60	China	China	AvgNodeDewpoint90Percentile	0.638604	0.00579506	0.666667	0.00346996	0.126471	0.640694	0.00346996
m120_to60	China	China	AvgNodeDewpoint99Percentile	0.629356	0.00679022	0.666667	0.00346996	0.158824	0.556861	0.00346996
m60_to0	China	China	AvgNodeDewpointStd	0.666553	0.00347757	0.637255	0.00593244	0.0117647	0.965508	0.00347757
m60_to0	Europe		Winddirection10Percentile	-0.138693	0.107335	-0.123028	0.153601	-0.249189	0.00356241	0.00356241
m20_to10	Europe	Germany	PrecipitationRateMedian	-0.465102	0.0599417	-0.589205	0.0128156	-0.682389	0.00358549	0.00358549
m20_to10	China	China	AvgNodeTemperature10Percentile	-0.3304	0.195233	-0.294118	0.251844	-0.682353	0.00358797	0.00358797
m60_to0	Europe	Germany	WindspeedMedian	-0.598529	0.0111375	-0.534314	0.0271398	-0.682353	0.00358797	0.00358797
m120_to60	Europe	Germany	AvgNodeWindspeedAvg	-0.662307	0.00377038	-0.664216	0.00363635	-0.0323529	0.90532	0.00363635
m120_to60	Asia	Japan	Dewpoint99Percentile	0.640248	0.00563117	0.664216	0.00363635	0.379412	0.147227	0.00363635
m20_to10	Asia	Japan	WinddirectionNorthRatio	0.656476	0.00420484	0.664216	0.00363635	-0.226471	0.398983	0.00363635
m120_to60	Europe	Germany	WindspeedAvg	-0.662307	0.00377038	-0.664216	0.00363635	-0.0323529	0.90532	0.00363635
m60_to0	Asia	Japan	RelativeHumidityMax	0.420448	0.0928708	0.525105	0.0304312	-0.680614	0.00370834	0.00370834
m20_to10	Europe		Winddirection99Percentile	0.158291	0.0656857	0.13748	0.110474	-0.247953	0.00373654	0.00373654
m60_to0			Temperature1Percentile	0.0362769	0.58914	0.0397251	0.554213	-0.193365	0.00374663	0.00374663
m120_to60			AvgNodeDewpoint99Percentile	0.0606769	0.366059	0.0528848	0.430913	-0.193318	0.00375535	0.00375535
m60_to0	Asia	Japan	AvgNodeHumidDailyHoursAboveValueAvg	0.661961	0.00379505	0.642157	0.00544554	-0.329412	0.212801	0.00379505
m120_to60	Europe	Italy	AvgNodeRelativeHumidityMax	0.61682	0.00835357	0.661765	0.00380916	0.347059	0.187834	0.00380916
m20_to10			Winddirection10Percentile	-0.167753	0.0119201	-0.114633	0.0869477	-0.192377	0.00393099	0.00393099
m60_to0			Winddirection1Percentile	-0.0924672	0.167853	-0.0735233	0.2732	-0.192357	0.00393482	0.00393482
m120_to60			AvgNodeCWMIndexMin	0.168963	0.0113126	0.191877	0.00394506	-0.0978037	0.145446	0.00394506
m20_to10	Asia	Japan	AvgNodeRelativeHumidity90Percentile	0.659568	0.00396966	0.64951	0.00477609	0.0441176	0.871122	0.00396966
m20_to10	Europe	France	AvgNodeTemperatureMedian	0.611495	0.0090991	0.659314	0.00398858	-0.00294118	0.991375	0.00398858
m60_to0	Europe	Germany	AvgNodeWindspeedAvg	-0.615668	0.00851061	-0.659314	0.00398858	-0.588235	0.0165397	0.00398858
m60_to0	Europe	Germany	WindspeedAvg	-0.615668	0.00851061	-0.659314	0.00398858	-0.588235	0.0165397	0.00398858
m120_to60			Winddirection99Percentile	0.0365979	0.585846	0.0196054	0.77043	-0.192058	0.00399239	0.00399239
m120_to60	Europe	Poland	AvgNodeWindspeed99Percentile	-0.212464	0.41296	-0.259804	0.313917	0.676471	0.00400825	0.00400825
m60_to0			WindspeedMedian	0.00113512	0.986521	0.00469386	0.944306	-0.191225	0.0041563	0.0041563
m20_to10	North_America	United States	AvgNodeDewpointAvg	0.586279	0.010554	0.640867	0.00415955	0.269608	0.295336	0.00415955
m20_to10	North_America	United States	DewpointAvg	0.586279	0.010554	0.640867	0.00415955	0.269608	0.295336	0.00415955
m60_to0	China	China	DewpointStd	0.634498	0.00622134	0.656863	0.00417479	0.176471	0.513251	0.00417479
m20_to10	Asia	Japan	RelativeHumidityStd	0.555785	0.0205318	0.656863	0.00417479	-0.0705882	0.795039	0.00417479
m120_to60	North_America	United States	AvgNodeRelativeHumidityMax	-0.332866	0.177107	-0.00928793	0.970822	0.656863	0.00417479	0.00417479
m20_to10	Europe		Winddirection10Percentile	-0.227013	0.0078663	-0.170091	0.0477343	-0.245007	0.00418278	0.00418278
m60_to0	Asia	Japan	AvgNodeRelativeHumidityMedian	0.656492	0.00420357	0.639706	0.00568479	-0.373529	0.154122	0.00420357
m20_to10	Europe	Turkey	AvgNodePrecipitationRate120H99Percentile	0.394681	0.116929	0.392157	0.1195	0.673529	0.00423274	0.00423274
m20_to10	Asia	Japan	AvgNodePrecipitationRateMax	0.106735	0.683475	0.0759804	0.771945	0.673529	0.00423274	0.00423274
m20_to10	Europe	Poland	AvgNodeTemperature90Percentile	0.434972	0.0809973	0.291667	0.256003	0.673529	0.00423274	0.00423274
m20_to10	Europe	Germany	AvgNodeHWMIndexMax	0.612293	0.00898418	0.654412	0.00436798	0.585294	0.0172253	0.00436798
m120_to60			RelativeHumidityMax	0.0628704	0.348954	0.147052	0.0277692	-0.189948	0.00441962	0.00441962
m20_to10	Europe	Turkey	AvgNodeTemperature90Percentile	-0.0738437	0.778205	-0.117647	0.652933	-0.670588	0.00446721	0.00446721
m20_to10			WinddirectionEastRatio	0.189242	0.00448037	0.142192	0.0334157	-0.0441982	0.511417	0.00448037
m120_to60	Europe	Germany	Windspeed1Percentile	-0.652506	0.00452317	-0.647059	0.0049914	-0.102941	0.70441	0.00452317
m120_to60	Asia	Japan	AvgNodePrecipitationRate90Percentile	0.652462	0.00452678	0.639706	0.00568479	-0.1	0.712516	0.00452678
m120_to60			AvgNodePrecipitationRate120H99Percentile	0.00769658	0.908802	-0.01418	0.832848	-0.189078	0.00460744	0.00460744
m20_to10	Europe	Austria	AvgNodeWindspeedAvg	-0.650654	0.00467815	-0.598039	0.0112211	-0.435294	0.0919524	0.00467815
m20_to10	Europe	Austria	WindspeedAvg	-0.650654	0.00467815	-0.598039	0.0112211	-0.435294	0.0919524	0.00467815
m60_to0	Europe	Hungary	AvgNodeRelativeHumidityMax	0.461836	0.062003	0.401961	0.10973	-0.667647	0.00471198	0.00471198
m120_to60	Europe	Italy	DewpointStd	0.0166262	0.949501	0.0441176	0.866483	0.667647	0.00471198	0.00471198
m20_to10	Europe	France	Winddirection1Percentile	-0.236873	0.359989	-0.110294	0.673459	-0.667647	0.00471198	0.00471198
m20_to10	Asia	Japan	WinddirectionSouthRatio	-0.466456	0.0591019	-0.389706	0.122034	-0.667647	0.00471198	0.00471198
m20_to10	Europe		WinddirectionAvg	-0.240938	0.004719	-0.220824	0.0097823	-0.107468	0.214734	0.004719
m60_to0	Europe	Italy	AvgNodeDewpoint10Percentile	0.64976	0.00475451	0.632353	0.00645379	-0.167647	0.534857	0.00475451
m60_to0	Europe	Austria	AvgNodeWindspeed99Percentile	-0.64841	0.00487172	-0.593137	0.0120851	-0.152941	0.571745	0.00487172
m20_to10	Europe	Germany	AvgNodePrecipitationRateMedian	-0.553185	0.0212574	-0.617647	0.00824233	-0.664706	0.00496739	0.00496739
m120_to60	Europe	Hungary	AvgNodeRelativeHumidityAvg	-0.0696297	0.79059	-0.0196078	0.940458	-0.664706	0.00496739	0.00496739
m120_to60	Europe	Hungary	RelativeHumidityAvg	-0.0696297	0.79059	-0.0196078	0.940458	-0.664706	0.00496739	0.00496739
m120_to60	Asia	Japan	AvgNodePrecipitationRate6H90Percentile	0.63775	0.0058817	0.647059	0.0049914	-0.135294	0.617367	0.0049914
m60_to0	Europe	Germany	AvgNodeWindspeed90Percentile	-0.62674	0.00709533	-0.647059	0.0049914	-0.105882	0.696334	0.0049914
m20_to10	Asia	Japan	Winddirection10Percentile	-0.599524	0.0109694	-0.647059	0.0049914	-0.502941	0.0470631	0.0049914
m20_to10	Europe	Austria	AvgNodeWindspeedMax	-0.644632	0.00521227	-0.593137	0.0120851	0.00882353	0.974128	0.00521227
m20_to10	Europe	Spain	AvgNodeDewpointMax	0.561272	0.0190641	0.644608	0.00521448	0.273529	0.305323	0.00521448
m60_to0	LATAM	Argentina	AvgNodeDewpointMax	-0.016909	0.946906	0.0237358	0.925518	-0.644608	0.00521448	0.00521448
m120_to60	China	China	AvgNodeRelativeHumidity90Percentile	0.558244	0.0198634	0.644608	0.00521448	-0.0147059	0.956892	0.00521448
m20_to10	North_America	United States	Temperature1Percentile	0.170438	0.498935	-0.106295	0.67464	0.644608	0.00521448	0.00521448
m60_to0	Europe	Germany	Windspeed10Percentile	-0.610962	0.00917651	-0.644608	0.00521448	0.0676471	0.80342	0.00521448
m120_to60	Europe	Germany	Windspeed90Percentile	-0.596486	0.0114894	-0.644608	0.00521448	0.144118	0.594378	0.00521448
m120_to60	Asia	Japan	AvgNodePrecipitationRate120H90Percentile	0.551184	0.0218292	0.531863	0.0279876	-0.661765	0.00523375	0.00523375
m120_to60	Europe	Turkey	AvgNodeTemperatureAvg	0.40545	0.106394	0.377451	0.135273	-0.661765	0.00523375	0.00523375
m120_to60	China	China	AvgNodeTemperatureMin	-0.0849755	0.745739	-0.0147059	0.955327	-0.661765	0.00523375	0.00523375
m60_to0	Europe	Hungary	RelativeHumidityMin	-0.0513608	0.844795	-0.0490196	0.851794	-0.661765	0.00523375	0.00523375
m120_to60	Europe	Turkey	TemperatureAvg	0.40545	0.106394	0.377451	0.135273	-0.661765	0.00523375	0.00523375
m60_to0	Europe		AvgNodeWindspeed1Percentile	-0.0627644	0.467893	-0.0484773	0.575173	-0.238496	0.00534246	0.00534246
m120_to60	North_America	United States	Dewpoint99Percentile	0.626954	0.00535882	0.618163	0.00625176	-0.259804	0.313917	0.00535882
m20_to10	Europe	Italy	AvgNodeDewpointAvg	0.642288	0.00543298	0.546569	0.0231938	0.0882353	0.745222	0.00543298
m20_to10	Europe	Italy	DewpointAvg	0.642288	0.00543298	0.546569	0.0231938	0.0882353	0.745222	0.00543298
m120_to60	Asia	Japan	PrecipitationRate90Percentile	0.64023	0.00563294	0.642157	0.00544554	-0.161765	0.549483	0.00544554
m20_to10	Europe	France	RelativeHumidity10Percentile	-0.556281	0.0203956	-0.642157	0.00544554	0.435294	0.0919524	0.00544554
m20_to10	Europe	Germany	Temperature90Percentile	0.587654	0.0131131	0.642157	0.00544554	0.344118	0.191856	0.00544554
m60_to0	Europe	Spain	AvgNodeHumidDailyHoursAboveValueAvg	-0.0410649	0.875652	-0.0514706	0.844467	0.658824	0.00551142	0.00551142
m120_to60	Europe	Poland	Windspeed99Percentile	-0.211293	0.4156	-0.237745	0.358171	0.658824	0.00551142	0.00551142
m20_to10	Europe	Austria	AvgNodeWindspeed90Percentile	-0.639822	0.00567325	-0.57598	0.0155318	-0.576471	0.0194151	0.00567325
m120_to60	Europe	Turkey	AvgNodeCWMIndexMin	0.626025	0.00718064	0.639706	0.00568479	0.0382353	0.888198	0.00568479
m120_to60	Asia	Japan	AvgNodeDewpointMedian	0.592769	0.0121521	0.639706	0.00568479	-0.0647059	0.811821	0.00568479
m120_to60	Europe	Germany	AvgNodeWindspeed10Percentile	-0.633891	0.00628644	-0.639706	0.00568479	0.173529	0.520408	0.00568479
m60_to0	Europe	Italy	Temperature1Percentile	0.613953	0.00874871	0.639706	0.00568479	-0.111765	0.680274	0.00568479
m60_to0			AvgNodeWindspeed1Percentile	-0.00680821	0.919291	0.00318485	0.962194	-0.184524	0.00571295	0.00571295
m20_to10	Europe	Austria	AvgNodeTemperatureMin	0.639277	0.0057275	0.637255	0.00593244	-0.252941	0.344563	0.0057275
m120_to60			Temperature90Percentile	0.136185	0.0417186	0.183985	0.00574765	-0.0339552	0.614011	0.00574765
m20_to10	Europe	Italy	Dewpoint10Percentile	0.638901	0.00576522	0.54902	0.0224612	0.0382353	0.888198	0.00576522
m60_to0	Europe	France	DewpointStd	0.00494417	0.984975	0.198529	0.444951	0.655882	0.00580074	0.00580074
m20_to10	Europe	France	AvgNodeTemperature90Percentile	0.638378	0.00581789	0.637255	0.00593244	0.288235	0.278984	0.00581789
m60_to0	China	China	AvgNodeDewpoint99Percentile	0.638054	0.00585075	0.612745	0.0089195	0.0882353	0.745222	0.00585075
m60_to0	Asia	Japan	RelativeHumidityMedian	0.637611	0.0058959	0.627451	0.00701135	-0.352941	0.179959	0.0058959
m20_to10	Europe	Austria	Windspeed99Percentile	-0.637394	0.00591815	-0.573529	0.0160815	-0.0235294	0.931074	0.00591815
m20_to10	Europe	Germany	AvgNodeWindspeedMin	-0.630515	0.00665846	-0.637255	0.00593244	-0.220588	0.411666	0.00593244
m20_to10	Asia	Japan	DewpointMax	0.617386	0.00827734	0.637255	0.00593244	-0.00882353	0.974128	0.00593244
m60_to0	Europe	Germany	Winddirection1Percentile	-0.623223	0.00752265	-0.637255	0.00593244	0.0882353	0.745222	0.00593244
m60_to0	Europe	Austria	Windspeed99Percentile	-0.630618	0.00664688	-0.637255	0.00593244	-0.194118	0.47129	0.00593244
m20_to10	Europe	France	Temperature90Percentile	0.636964	0.00596238	0.612745	0.0089195	0.276471	0.299942	0.00596238
m60_to0	China	China	AvgNodeTemperature1Percentile	-0.636146	0.00604731	-0.610294	0.00927434	-0.335294	0.204255	0.00604731
m120_to60			DewpointMin	0.0103411	0.877681	0.0267461	0.690533	-0.182969	0.00614173	0.00614173
m20_to10	Europe	Italy	Dewpoint90Percentile	0.634182	0.0062551	0.615196	0.00857557	-0.15	0.579249	0.0062551
m120_to60	North_America	United States	AvgNodeDewpoint90Percentile	0.61774	0.00629759	0.589267	0.0100708	-0.0710784	0.786327	0.00629759
m120_to60	Asia	Japan	PrecipitationRateStd	0.633028	0.0063799	0.622549	0.00760691	-0.114706	0.672291	0.0063799
m20_to10	China	China	Temperature10Percentile	-0.178379	0.493357	-0.125	0.632641	-0.65	0.00641571	0.00641571
m20_to10	Europe	Italy	AvgNodeDewpointMax	0.601887	0.0105779	0.632353	0.00645379	-0.197059	0.464464	0.00645379
m20_to10	Europe	Germany	AvgNodeTemperature90Percentile	0.589449	0.0127692	0.632353	0.00645379	0.314706	0.235158	0.00645379
m120_to60	Europe	Germany	AvgNodeWindspeedMedian	-0.612707	0.00892493	-0.632353	0.00645379	-0.0647059	0.811821	0.00645379
m120_to60	Asia	Japan	PrecipitationRate99Percentile	0.590448	0.012581	0.632353	0.00645379	-0.335294	0.204255	0.00645379
m60_to0	Europe	Germany	Winddirection99Percentile	0.594055	0.0119195	0.632353	0.00645379	-0.173529	0.520408	0.00645379
m60_to0	Europe	Germany	Windspeed90Percentile	-0.584566	0.0137218	-0.632353	0.00645379	-0.164706	0.542148	0.00645379
m120_to60	Europe	Turkey	RelativeHumidity99Percentile	-0.63218	0.00647286	-0.588235	0.0130009	-0.138235	0.609666	0.00647286
m20_to10	North_America	United States	AvgNodeTemperatureMedian	0.593819	0.00936904	0.616099	0.00647797	-0.338235	0.184212	0.00647797
m60_to0	Europe	Italy	AvgNodeDewpoint1Percentile	0.631814	0.00651329	0.627451	0.00701135	-0.129412	0.632882	0.00651329
m20_to10	Europe	Spain	WindspeedMax	-0.63121	0.00658054	-0.625	0.00730426	-0.267647	0.316254	0.00658054
m60_to0	Europe	Italy	AvgNodeCWMIndexMin	0.524675	0.0305919	0.629902	0.00672793	-0.135294	0.617367	0.00672793
m120_to60	Asia	Japan	AvgNodePrecipitationRate99Percentile	0.580911	0.0144707	0.629902	0.00672793	-0.176471	0.513251	0.00672793
m60_to0	Europe	Italy	AvgNodeTemperature10Percentile	0.609708	0.00936091	0.629902	0.00672793	-0.0588235	0.828681	0.00672793
m60_to0	China	China	AvgNodeTemperatureStd	0.629674	0.00675387	0.629902	0.00672793	-0.376471	0.150648	0.00672793
m20_to10	Europe	Italy	DewpointMax	0.526264	0.030001	0.629902	0.00672793	0.102941	0.70441	0.00672793
m120_to60	Africa	South Africa	AvgNodeRainPeriodAbovePercentileMax	-0.0951864	0.707137	-0.0567595	0.822989	-0.629902	0.00672793	0.00672793
m120_to60	Europe	Hungary	AvgNodeRelativeHumidity1Percentile	-0.189255	0.466922	-0.176471	0.498068	-0.647059	0.00674208	0.00674208
m20_to10	Europe	France	Winddirection90Percentile	0.12864	0.622684	0.0857843	0.743395	-0.647059	0.00674208	0.00674208
m20_to10	Europe	Italy	AvgNodeDewpoint10Percentile	0.627712	0.00698072	0.627451	0.00701135	-0.0294118	0.913896	0.00698072
m120_to60	Europe	France	AvgNodeTemperature99Percentile	0.627572	0.00699714	0.556373	0.0203706	-0.00294118	0.991375	0.00699714
m120_to60	Europe	Spain	Dewpoint99Percentile	0.566025	0.0178602	0.627451	0.00701135	0.129412	0.632882	0.00701135
m60_to0	Europe	Italy	Temperature10Percentile	0.618926	0.00807261	0.627451	0.00701135	-0.0617647	0.820242	0.00701135
m120_to60	Europe	Italy	Dewpoint90Percentile	0.627225	0.00703792	0.595588	0.0116467	-0.129412	0.632882	0.00703792
m120_to60	Asia	Japan	Windspeed1Percentile	0.625974	0.00718675	0.573529	0.0160815	-0.285294	0.284139	0.00718675
m120_to60	Europe	Germany	AvgNodeWindspeed90Percentile	-0.625539	0.00723907	-0.60049	0.0108079	0.138235	0.609666	0.00723907
m120_to60	Europe		Dewpoint1Percentile	0.136716	0.112487	0.15434	0.0728057	-0.230088	0.00726085	0.00726085
m20_to10	Europe		AvgNodeRelativeHumidityStd	0.229118	0.00729491	0.213216	0.0126926	0.0417136	0.630964	0.00729491
m60_to0	Asia	Japan	AvgNodeRelativeHumidity10Percentile	0.590032	0.0126591	0.625	0.00730426	0.0941176	0.728814	0.00730426
m120_to60			AvgNodeTemperature90Percentile	0.147607	0.0271792	0.178511	0.00739947	-0.0540862	0.421553	0.00739947
m60_to0	Europe	Turkey	AvgNodeWindspeedStd	0.109975	0.674354	0.178922	0.492021	-0.641176	0.00743442	0.00743442
m120_to60	Europe	Italy	TemperatureMedian	0.623547	0.00748246	0.595588	0.0116467	-0.0411765	0.879654	0.00748246
m120_to60	Asia	Japan	AvgNodePrecipitationRateStd	0.611652	0.00907642	0.622549	0.00760691	-0.141176	0.602003	0.00760691
m20_to10	Europe	France	AvgNodeRelativeHumidity10Percentile	-0.540761	0.025004	-0.622549	0.00760691	0.417647	0.107474	0.00760691
m60_to0	North_America	United States	AvgNodeTemperatureAvg	0.606282	0.00764649	0.535604	0.0219731	-0.125	0.632641	0.00764649
m60_to0	North_America	United States	TemperatureAvg	0.606282	0.00764649	0.535604	0.0219731	-0.125	0.632641	0.00764649
m20_to10	Europe	Austria	Temperature1Percentile	0.621661	0.00771895	0.585784	0.013479	-0.317647	0.230573	0.00771895
m20_to10	Europe	Poland	Temperature90Percentile	0.443623	0.074472	0.291667	0.256003	0.638235	0.00780114	0.00780114
m20_to10	Europe	Turkey	Windspeed99Percentile	0.124277	0.634625	0.125	0.632641	-0.638235	0.00780114	0.00780114
m60_to0	Europe		AvgNodeWindspeedMin	-0.0600731	0.487226	-0.0604437	0.484539	-0.227733	0.00789775	0.00789775
m60_to0	Asia	Japan	RelativeHumidity1Percentile	0.568973	0.017144	0.620098	0.00791952	-0.00294118	0.991375	0.00791952
m120_to60	Europe	Germany	Windspeed10Percentile	-0.567354	0.0175345	-0.620098	0.00791952	0.326471	0.217159	0.00791952
m20_to10			TemperatureMedian	0.0908586	0.175404	0.103051	0.124099	-0.177265	0.00797072	0.00797072
m20_to10	Europe	Turkey	AvgNodeRelativeHumidityStd	-0.618553	0.00812183	-0.590686	0.0125364	0.173529	0.520408	0.00812183
m60_to0	Europe		Dewpoint99Percentile	0.0707572	0.413029	0.0668283	0.439513	-0.226934	0.00812476	0.00812476
m120_to60	Europe	France	AvgNodeWindspeedStd	-0.242523	0.348301	-0.196078	0.450705	0.635294	0.00818206	0.00818206
m60_to0	Europe	Spain	Dewpoint99Percentile	0.517465	0.0333878	0.617647	0.00824233	-0.0647059	0.811821	0.00824233
m60_to0	Africa	South Africa	AvgNodeRelativeHumidityStd	0.562363	0.0151269	0.601651	0.00825378	-0.318627	0.212592	0.00825378
m60_to0	North_America	United States	Dewpoint99Percentile	0.601235	0.00831015	0.599587	0.0085367	-0.272059	0.290796	0.00831015
m60_to0			WinddirectionNorthRatio	0.0643559	0.337661	0.081124	0.226527	-0.176079	0.0084073	0.0084073
m120_to60	Europe	Hungary	AvgNodeRelativeHumidityMax	0.616422	0.00840763	0.607843	0.00964035	-0.497059	0.0501336	0.00840763
m20_to10	Europe	Spain	AvgNodeTemperature99Percentile	0.615857	0.00848462	0.536765	0.0263119	0.320588	0.226045	0.00848462
m20_to10	North_America	United States	AvgNodeDewpoint90Percentile	0.586732	0.0104795	0.599587	0.0085367	-0.252451	0.328294	0.0085367
m60_to0	China	China	AvgNodeDewpointMax	0.615264	0.00856623	0.612745	0.0089195	0.05	0.8541	0.00856623
m120_to60	LATAM	Argentina	WindspeedMax	0.315528	0.20215	0.271414	0.275952	0.615196	0.00857557	0.00857557
m60_to0	Asia	Japan	Windspeed1Percentile	0.392036	0.119624	0.345588	0.174252	-0.632353	0.00857758	0.00857758
m20_to10	Europe		WindspeedStd	-0.22451	0.00859689	-0.206143	0.0160511	-0.0431549	0.619201	0.00859689
m20_to10	Asia	Japan	WinddirectionStd	0.613497	0.00881283	0.580882	0.0144767	-0.288235	0.278984	0.00881283
m60_to0	Europe	Italy	Dewpoint10Percentile	0.612863	0.00890271	0.588235	0.0130009	-0.205882	0.444285	0.00890271
m120_to60	Europe	France	AvgNodeRelativeHumidityMax	0.540436	0.0251086	0.612745	0.0089195	0.0705882	0.795039	0.0089195
m20_to10	Europe	France	AvgNodeWindspeedAvg	-0.57821	0.0150447	-0.612745	0.0089195	0.226471	0.398983	0.0089195
m60_to0	Europe	Austria	AvgNodeWindspeedMax	-0.586515	0.013335	-0.612745	0.0089195	-0.364706	0.164868	0.0089195
m20_to10	Europe	Italy	DewpointMin	0.585826	0.0134708	0.612745	0.0089195	-0.417647	0.107474	0.0089195
m20_to10	Europe	France	WindspeedAvg	-0.57821	0.0150447	-0.612745	0.0089195	0.226471	0.398983	0.0089195
m60_to0	Europe	Germany	WindspeedMax	-0.600114	0.0108706	-0.612745	0.0089195	-0.25	0.350391	0.0089195
m20_to10	North_America	United States	AvgNodeWindspeedStd	-0.413094	0.0884069	-0.339525	0.168071	0.612745	0.0089195	0.0089195
m120_to60	Europe	Hungary	RelativeHumidity1Percentile	-0.240886	0.351666	-0.240196	0.353089	-0.629412	0.00898809	0.00898809
m120_to60	China	China	AvgNodeRelativeHumidity99Percentile	0.571694	0.016503	0.610294	0.00927434	-0.114706	0.672291	0.00927434
m60_to0	Asia	Japan	AvgNodeWindspeed1Percentile	0.305967	0.23234	0.311275	0.223924	-0.626471	0.00941398	0.00941398
m60_to0	Europe	France	DewpointMax	0.111391	0.670383	0.120098	0.646143	0.626471	0.00941398	0.00941398
m120_to60	Europe	Turkey	WinddirectionWestRatio	0.448911	0.0706773	0.39951	0.112118	-0.626471	0.00941398	0.00941398
m120_to60	Asia	Japan	AvgNodePrecipitationRateMax	0.524023	0.0308373	0.607843	0.00964035	-0.182353	0.499075	0.00964035
m120_to60	Europe	France	Temperature99Percentile	0.607723	0.00965857	0.566176	0.0178228	0.0323529	0.90532	0.00965857
m60_to0	Europe	Austria	AvgNodeDewpoint90Percentile	0.0935009	0.721142	0.102941	0.694205	-0.623529	0.00985565	0.00985565
m20_to10	Europe	Spain	RelativeHumidityMin	-0.138018	0.59732	-0.122549	0.639378	0.623529	0.00985565	0.00985565
m60_to0	Europe	Germany	AvgNodeRainPeriodAboveValueMax	-0.606063	0.00991329	-0.526961	0.0297444	0.132353	0.625106	0.00991329
m20_to10	Europe	Italy	AvgNodeDewpointStd	-0.605734	0.00996438	-0.595588	0.0116467	-0.229412	0.39272	0.00996438
m20_to10	Europe	Italy	AvgNodeDewpointMedian	0.605672	0.00997414	0.507353	0.0376329	0.205882	0.444285	0.00997414
m20_to10	Europe	Germany	RelativeHumidityStd	0.589602	0.0127402	0.605392	0.0100178	0.202941	0.450961	0.0100178
m120_to60	China	China	AvgNodeDewpointMax	0.604032	0.0102322	0.585784	0.013479	0.102941	0.70441	0.0102322
m120_to60	North_America	United States	TemperatureMedian	0.587996	0.010274	0.52322	0.0258675	-0.0735294	0.779127	0.010274
m120_to60	Asia	Japan	AvgNodePrecipitationRateMedian	0.496217	0.0427701	0.531863	0.0279876	0.620588	0.0103135	0.0103135
m20_to10	Europe	Hungary	RelativeHumidity99Percentile	0.362582	0.152628	0.29902	0.243655	-0.620588	0.0103135	0.0103135
m20_to10	Europe	France	TemperatureMin	-0.116208	0.656933	-0.110294	0.673459	0.620588	0.0103135	0.0103135
m120_to60	Europe	France	Windspeed90Percentile	-0.319283	0.211599	-0.348039	0.171013	0.620588	0.0103135	0.0103135
m120_to60	LATAM	Argentina	AvgNodeDewpoint1Percentile	0.140244	0.578865	0.141383	0.575754	-0.602941	0.0104069	0.0104069
m60_to0	Asia	Japan	RelativeHumidity10Percentile	0.581397	0.0143693	0.602941	0.0104069	0.0852941	0.753465	0.0104069
m120_to60	Europe	Italy	AvgNodeDewpointMax	0.602531	0.0104731	0.588235	0.0130009	0.0205882	0.939674	0.0104731
m120_to60	North_America	United States	AvgNodeTemperatureMedian	0.586696	0.0104855	0.568627	0.0138004	-0.14951	0.566831	0.0104855
m60_to0	China	China	TemperatureStd	0.602406	0.0104934	0.563725	0.018435	-0.164706	0.542148	0.0104934
m20_to10	Europe	Germany	Temperature1Percentile	0.601099	0.0107072	0.573529	0.0160815	-0.0205882	0.939674	0.0107072
m20_to10			DewpointMax	0.0455125	0.497956	0.0582605	0.385492	-0.170577	0.0107209	0.0107209
m20_to10	China	China	AvgNodeDewpoint1Percentile	-0.0588813	0.822387	-0.188725	0.468192	-0.617647	0.010788	0.010788
m120_to60	Europe	Hungary	AvgNodeDewpointMin	0.276607	0.282483	0.227941	0.378911	-0.617647	0.010788	0.010788
m120_to60	China	China	AvgNodeRelativeHumidity10Percentile	0.297418	0.246312	0.213235	0.411226	0.617647	0.010788	0.010788
m60_to0	China	China	Windspeed1Percentile	0.26542	0.303191	0.27451	0.286298	0.617647	0.010788	0.010788
m120_to60	Europe	Italy	AvgNodeDewpoint99Percentile	0.563771	0.0184234	0.60049	0.0108079	-0.0470588	0.862604	0.0108079
m120_to60	Europe	Turkey	AvgNodeRelativeHumidity90Percentile	-0.570656	0.0167453	-0.60049	0.0108079	0.170588	0.52761	0.0108079
m20_to10	Europe	France	AvgNodeTemperatureAvg	0.600184	0.0108588	0.60049	0.0108079	-0.05	0.8541	0.0108079
m120_to60	Europe	Germany	AvgNodeWindspeed1Percentile	-0.570628	0.0167518	-0.60049	0.0108079	0.147059	0.586793	0.0108079
m120_to60	China	China	DewpointMedian	0.537141	0.0261865	0.60049	0.0108079	0.05	0.8541	0.0108079
m20_to10	Europe	France	TemperatureAvg	0.600184	0.0108588	0.60049	0.0108079	-0.05	0.8541	0.0108079
m120_to60	Africa	South Africa	Winddirection99Percentile	0.0932446	0.712869	-0.0794634	0.753956	-0.60049	0.0108079	0.0108079
m20_to10	Europe	Turkey	TemperatureStd	-0.600071	0.0108778	-0.57598	0.0155318	0.314706	0.235158	0.0108778
m20_to10			AvgNodeDewpoint99Percentile	0.0885456	0.186698	0.0869696	0.194694	-0.169568	0.0112016	0.0112016
m20_to10	Europe	France	AvgNodeRelativeHumidityAvg	-0.557819	0.0199779	-0.598039	0.0112211	0.423529	0.102109	0.0112211
m20_to10	Europe	France	RelativeHumidityAvg	-0.557819	0.0199779	-0.598039	0.0112211	0.423529	0.102109	0.0112211
m120_to60	Europe	Poland	AvgNodeTemperature10Percentile	0.180178	0.488934	0.122549	0.639378	-0.614706	0.0112795	0.0112795
m120_to60	Europe		TemperatureMin	0.216467	0.0113671	0.154378	0.0727339	-0.186207	0.0305901	0.0113671
m60_to0	Europe	Austria	AvgNodeTemperature10Percentile	0.596632	0.0114639	0.558824	0.0197086	0.114706	0.672291	0.0114639
m20_to10	Europe	Italy	DewpointMedian	0.596605	0.0114686	0.480392	0.0509616	0.197059	0.464464	0.0114686
m60_to0	Europe		AvgNodeDewpointAvg	0.055216	0.523169	0.0310438	0.719764	-0.216874	0.0115186	0.0115186
m60_to0	Europe		DewpointAvg	0.055216	0.523169	0.0310438	0.719764	-0.216874	0.0115186	0.0115186
m60_to0	Europe	Spain	AvgNodeHWMIndexMax	0.582851	0.0140693	0.595588	0.0116467	0.347059	0.187834	0.0116467
m20_to10	Europe	France	AvgNodeRelativeHumidityMedian	-0.568345	0.0172947	-0.595588	0.0116467	0.423529	0.102109	0.0116467
m20_to10	Europe	Germany	AvgNodeTemperatureAvg	0.573062	0.0161881	0.595588	0.0116467	0.4	0.12475	0.0116467
m20_to10	North_America	United States	AvgNodeTemperatureMin	0.225673	0.367903	-0.131063	0.604194	0.595588	0.0116467	0.0116467
m60_to0	North_America	United States	DewpointMin	-0.114665	0.650507	-0.126935	0.615727	0.595588	0.0116467	0.0116467
m20_to10	North_America	United States	DewpointStd	-0.0856409	0.735453	-0.0980392	0.698742	0.595588	0.0116467	0.0116467
m20_to10	Europe	France	RelativeHumidityMedian	-0.568963	0.0171463	-0.595588	0.0116467	0.411765	0.113034	0.0116467
m20_to10	Europe	Germany	TemperatureAvg	0.573062	0.0161881	0.595588	0.0116467	0.4	0.12475	0.0116467
m20_to10	Europe	Germany	Windspeed1Percentile	-0.59555	0.0116535	-0.551471	0.0217466	0.0617647	0.820242	0.0116535
m20_to10	LATAM	Argentina	AvgNodeDewpointMin	0.579646	0.011693	0.578947	0.0118185	-0.203431	0.433555	0.011693
m20_to10	Asia	Japan	AvgNodeDewpoint90Percentile	0.413862	0.0986482	0.35049	0.167815	-0.611765	0.0117884	0.0117884
m120_to60	Europe	France	AvgNodeRainPeriodAboveValueMax	0.220139	0.395878	0.147059	0.573277	0.611765	0.0117884	0.0117884
m120_to60	Europe	Poland	AvgNodeWindspeedMax	0.225965	0.383169	0.254902	0.32346	0.611765	0.0117884	0.0117884
m20_to10	Europe	Spain	WinddirectionAvg	0.0473351	0.856837	-0.0710784	0.786327	-0.611765	0.0117884	0.0117884
m120_to60	China	China	WinddirectionNorthRatio	0.221638	0.392585	0.186275	0.474095	-0.611765	0.0117884	0.0117884
m60_to0	North_America	United States	AvgNodeDewpoint90Percentile	0.579069	0.0117966	0.54386	0.0196436	-0.208333	0.422313	0.0117966
m120_to60	Europe		Dewpoint90Percentile	0.10071	0.243374	0.137594	0.110175	-0.216148	0.0118056	0.0118056
m120_to60	Europe	France	Temperature90Percentile	0.593369	0.012043	0.546569	0.0231938	0.0294118	0.913896	0.012043
m20_to10	Europe	France	AvgNodeTemperatureStd	0.575212	0.0157026	0.593137	0.0120851	0.452941	0.0780987	0.0120851
m120_to60	Europe	France	AvgNodeDewpointMin	0.59282	0.0121427	0.531863	0.0279876	-0.5	0.0485803	0.0121427
m120_to60	Europe	Italy	AvgNodeTemperatureMedian	0.592694	0.0121657	0.534314	0.0271398	0.0794118	0.770025	0.0121657
m20_to10	North_America	United States	TemperatureMax	0.576938	0.0121854	0.539732	0.0207827	-0.0269608	0.918191	0.0121854
m60_to0	Europe	Italy	AvgNodeDewpointAvg	0.592174	0.0122609	0.580882	0.0144767	-0.179412	0.50614	0.0122609
m60_to0	Europe	Italy	DewpointAvg	0.592174	0.0122609	0.580882	0.0144767	-0.179412	0.50614	0.0122609
m120_to60	Europe	Hungary	DewpointMin	0.0858874	0.743096	-0.0196078	0.940458	-0.608824	0.0123152	0.0123152
m60_to0			AvgNodeRelativeHumidityMax	0.0502388	0.454357	0.0366868	0.584936	-0.167243	0.0123819	0.0123819
m60_to0	Europe	Italy	TemperatureMedian	0.509342	0.0367669	0.590686	0.0125364	0.361765	0.168559	0.0125364
m20_to10	Europe	France	AvgNodeWindspeed10Percentile	-0.590633	0.0125464	-0.534314	0.0271398	-0.141176	0.602003	0.0125464
m20_to10	Europe	Italy	AvgNodeDewpoint90Percentile	0.590411	0.0125879	0.539216	0.0255037	-0.135294	0.617367	0.0125879
m120_to60	North_America	United States	AvgNodeDewpointMedian	0.574581	0.0126273	0.496388	0.0361403	0.301471	0.239624	0.0126273
m20_to10	North_America	United States	Dewpoint99Percentile	0.57392	0.0127533	0.552116	0.0175129	-0.112745	0.666592	0.0127533
m120_to60			WinddirectionWestRatio	-0.027717	0.679908	-0.0157457	0.814709	-0.166365	0.0128553	0.0128553
m120_to60	Europe	Poland	DewpointMax	0.0894072	0.732922	0.203431	0.433555	0.605882	0.0128603	0.0128603
m120_to60	Europe	Germany	Winddirection90Percentile	0.289946	0.258946	0.281863	0.27306	-0.605882	0.0128603	0.0128603
m20_to10	Europe	Germany	Winddirection99Percentile	0.421993	0.0915516	0.281863	0.27306	-0.605882	0.0128603	0.0128603
m60_to0	Europe	Germany	AvgNodeWindspeed10Percentile	-0.588904	0.0128728	-0.526961	0.0297444	-0.308824	0.244499	0.0128728
m20_to10	China	China	RelativeHumidityStd	0.513119	0.0351649	0.588235	0.0130009	-0.0117647	0.965508	0.0130009
m60_to0	Europe	Germany	Windspeed1Percentile	-0.521914	0.0316407	-0.588235	0.0130009	-0.273529	0.305323	0.0130009
m60_to0	Europe	Germany	TemperatureMin	0.586928	0.0132542	0.517157	0.0335114	-0.352941	0.179959	0.0132542
m20_to10	Europe	France	WindspeedMedian	-0.586353	0.0133669	-0.522059	0.0315848	0.0617647	0.820242	0.0133669
m120_to60	Europe	Hungary	AvgNodeHumidDailyHoursAboveValueAvg	-0.038185	0.884316	0.0710784	0.786327	-0.602941	0.0134241	0.0134241
m120_to60	Europe	Poland	Temperature10Percentile	0.180805	0.487398	0.129902	0.619247	-0.602941	0.0134241	0.0134241
m60_to0	Europe	Turkey	WinddirectionEastRatio	-0.319038	0.211971	-0.421569	0.0919126	0.602941	0.0134241	0.0134241
m120_to60	Europe	Hungary	WinddirectionNorthRatio	-0.102106	0.696575	-0.120098	0.646143	0.602941	0.0134241	0.0134241
m20_to10	Europe	Austria	AvgNodeWindspeedMedian	-0.585912	0.0134538	-0.502451	0.039833	-0.141176	0.602003	0.0134538
m20_to10	Europe	Poland	AvgNodeHWMIndexMax	0.57587	0.0155563	0.585784	0.013479	0.555882	0.0253622	0.013479
m60_to0	China	China	AvgNodeTemperature10Percentile	-0.577575	0.0151822	-0.585784	0.013479	-0.461765	0.0717684	0.013479
m20_to10	Europe	France	AvgNodeTemperature99Percentile	0.57311	0.0161771	0.585784	0.013479	0.288235	0.278984	0.013479
m60_to0	Asia	Japan	AvgNodeWindspeedMedian	0.571629	0.0165182	0.585784	0.013479	0.102941	0.70441	0.013479
m20_to10	China	China	Dewpoint99Percentile	0.574109	0.0159502	0.585784	0.013479	0.0411765	0.879654	0.013479
m60_to0	LATAM	Argentina	RelativeHumidity99Percentile	0.372678	0.12773	0.407637	0.0931231	-0.585784	0.013479	0.013479
m20_to10	Africa	South Africa	WinddirectionEastRatio	0.178502	0.478526	0.174407	0.488839	0.585784	0.013479	0.013479
m20_to10	Europe		WinddirectionMedian	-0.178904	0.0371647	-0.211266	0.0135507	-0.0609934	0.482215	0.0135507
m120_to60	Europe	Turkey	WindspeedMin	-0.585102	0.0136146	-0.558824	0.0197086	0.0382353	0.888198	0.0136146
m120_to60	Africa	South Africa	RelativeHumidityMin	-0.43801	0.0690579	-0.568627	0.0138004	-0.414216	0.0983312	0.0138004
m120_to60	North_America	United States	DewpointAvg	0.568445	0.0138378	0.453044	0.0590167	0.443627	0.0744685	0.0138378
m120_to60	North_America	United States	AvgNodeDewpointAvg	0.568445	0.0138378	0.453044	0.0590167	0.443627	0.0744685	0.0138378
m120_to60	Asia	Japan	AvgNodePrecipitationRate3H99Percentile	0.546064	0.0233469	0.583333	0.0139708	-0.247059	0.356275	0.0139708
m120_to60	Europe	Italy	AvgNodeRelativeHumidity99Percentile	0.509889	0.0365316	0.583333	0.0139708	0.0676471	0.80342	0.0139708
m20_to10	Europe	Hungary	AvgNodeWindspeedMax	-0.543629	0.0240969	-0.583333	0.0139708	0.182353	0.499075	0.0139708
m60_to0	Europe	Italy	AvgNodeDewpointMax	0.583324	0.0139727	0.544118	0.023945	-0.0764706	0.778341	0.0139727
m20_to10	Europe	Hungary	Winddirection90Percentile	0.157345	0.546435	-0.0147059	0.955327	-0.6	0.0140071	0.0140071
m20_to10	China	China	Winddirection99Percentile	0.334054	0.190041	0.289216	0.260203	-0.6	0.0140071	0.0140071
m20_to10	Europe	France	WinddirectionStd	0.128845	0.622125	0.188725	0.468192	-0.6	0.0140071	0.0140071
m120_to60	Europe	France	AvgNodeTemperature90Percentile	0.582944	0.0140503	0.556373	0.0203706	-0.00294118	0.991375	0.0140503
m120_to60	Europe	Italy	TemperatureAvg	0.582785	0.0140827	0.529412	0.0288557	0.176471	0.513251	0.0140827
m120_to60	Europe	Italy	AvgNodeTemperatureAvg	0.582785	0.0140827	0.529412	0.0288557	0.176471	0.513251	0.0140827
m20_to10	Europe	France	AvgNodeWindspeedMedian	-0.582439	0.0141538	-0.487745	0.0470211	0.235294	0.380356	0.0141538
m20_to10	North_America	United States	AvgNodeTemperatureAvg	0.50966	0.0307273	0.566563	0.0142268	-0.0833333	0.750504	0.0142268
m20_to10	North_America	United States	TemperatureAvg	0.50966	0.0307273	0.566563	0.0142268	-0.0833333	0.750504	0.0142268
m60_to0	Asia	Japan	WindspeedMedian	0.581879	0.0142694	0.54902	0.0224612	-0.152941	0.571745	0.0142694
m120_to60	Europe	Austria	AvgNodeRelativeHumidityMax	-0.581627	0.0143215	-0.57598	0.0155318	0.255882	0.33879	0.0143215
m20_to10	Europe	Austria	WinddirectionNorthRatio	0.581161	0.0144184	0.57598	0.0155318	-0.291176	0.273887	0.0144184
m60_to0	Asia	Japan	AvgNodeDewpointMedian	0.495196	0.0432666	0.580882	0.0144767	-0.164706	0.542148	0.0144767
m60_to0	Asia	Japan	AvgNodeTemperature10Percentile	-0.489531	0.0460994	-0.580882	0.0144767	0.558824	0.0244365	0.0144767
m60_to0	Europe	Italy	AvgNodeTemperatureAvg	0.506498	0.0380097	0.580882	0.0144767	0.361765	0.168559	0.0144767
m60_to0	Europe	Italy	DewpointStd	-0.493174	0.0442623	-0.580882	0.0144767	0.0176471	0.94828	0.0144767
m60_to0	Europe	Italy	TemperatureAvg	0.506498	0.0380097	0.580882	0.0144767	0.361765	0.168559	0.0144767
m60_to0	Europe	Austria	AvgNodeWindspeed1Percentile	-0.580296	0.0145999	-0.531863	0.0279876	-0.0470588	0.862604	0.0145999
m60_to0	Europe	Turkey	AvgNodeRelativeHumidity99Percentile	0.265288	0.303441	0.272059	0.290796	-0.597059	0.0146097	0.0146097
m60_to0	Europe	Turkey	AvgNodeRelativeHumidityStd	-0.285266	0.267061	-0.313725	0.220104	-0.597059	0.0146097	0.0146097
m60_to0	Europe	France	Dewpoint90Percentile	-0.00469074	0.985745	0.10049	0.701167	-0.597059	0.0146097	0.0146097
m60_to0	China	China	WinddirectionMedian	0.317219	0.214732	0.220588	0.394889	0.597059	0.0146097	0.0146097
m60_to0	Europe	Hungary	WinddirectionMedian	-0.116713	0.655529	-0.196078	0.450705	0.597059	0.0146097	0.0146097
m20_to10			Dewpoint90Percentile	0.109692	0.10153	0.102194	0.127273	-0.162959	0.0148455	0.0148455
m60_to0	North_America	United States	AvgNodePrecipitationRateMedian	0.543394	0.0197696	0.477812	0.0449122	0.578431	0.0149969	0.0149969
m60_to0	China	China	AvgNodeRelativeHumidity90Percentile	0.56775	0.0174384	0.578431	0.0149969	-0.173529	0.520408	0.0149969
m20_to10	Europe	France	AvgNodeRelativeHumidityStd	0.528162	0.0293063	0.578431	0.0149969	0.358824	0.172304	0.0149969
m60_to0	Europe	France	Windspeed90Percentile	-0.577955	0.0150998	-0.578431	0.0149969	0.114706	0.672291	0.0149969
m20_to10	Europe	France	Temperature99Percentile	0.57743	0.0152137	0.573529	0.0160815	0.258824	0.333072	0.0152137
m20_to10	Europe	Austria	Winddirection99Percentile	0.355609	0.161267	0.286765	0.264446	-0.594118	0.0152324	0.0152324
m60_to0	Europe	Italy	DewpointMedian	0.577075	0.0152911	0.5	0.040969	-0.144118	0.594378	0.0152911
m20_to10	Europe	Hungary	WinddirectionAvg	-0.576222	0.0154784	-0.495098	0.0433144	0.376471	0.150648	0.0154784
m120_to60	Europe	Italy	AvgNodeDewpointAvg	0.567403	0.0175225	0.57598	0.0155318	0.323529	0.221574	0.0155318
m20_to10	Europe	Austria	AvgNodeDewpointMin	0.53607	0.0265444	0.57598	0.0155318	-0.482353	0.058459	0.0155318
m120_to60	Europe	Italy	DewpointAvg	0.567403	0.0175225	0.57598	0.0155318	0.323529	0.221574	0.0155318
m60_to0			AvgNodeTemperatureMax	0.124961	0.0618866	0.161493	0.0155469	0.0225167	0.738079	0.0155469
m120_to60			AvgNodeTemperature99Percentile	0.161328	0.0156539	0.150181	0.0245829	-0.114676	0.0875432	0.0156539
m20_to10	Europe	Italy	Winddirection99Percentile	0.575202	0.0157047	0.495098	0.0433144	0.0235294	0.931074	0.0157047
m20_to10	Europe		AvgNodeTemperature99Percentile	0.201537	0.0186326	0.20664	0.0157921	-0.0222334	0.797983	0.0157921
m120_to60	Europe	Austria	AvgNodePrecipitationRate120H99Percentile	-0.324417	0.203934	-0.218137	0.400295	-0.591176	0.0158756	0.0158756
m20_to10	China	China	AvgNodeTemperatureStd	0.264992	0.304001	0.301471	0.239624	-0.591176	0.0158756	0.0158756
m120_to60	Europe	Italy	AvgNodeDewpoint90Percentile	0.574396	0.0158854	0.54902	0.0224612	-0.15	0.579249	0.0158854
m120_to60	LATAM	Argentina	DewpointMax	-0.558971	0.0158862	-0.50258	0.0335305	0.230392	0.373665	0.0158862
m120_to60	Europe	Austria	AvgNodeWindspeed1Percentile	-0.574303	0.0159064	-0.568627	0.0172267	-0.247059	0.356275	0.0159064
m60_to0	Europe	Italy	AvgNodeDewpointMin	0.574012	0.0159721	0.571078	0.0166464	-0.0941176	0.728814	0.0159721
m60_to0	Europe	Italy	AvgNodeDewpoint99Percentile	0.54979	0.0222347	0.573529	0.0160815	-0.217647	0.418087	0.0160815
m20_to10	Europe	France	AvgNodeHWMIndexMax	0.546048	0.0233518	0.573529	0.0160815	0.355882	0.176104	0.0160815
m20_to10	Europe	Poland	AvgNodeRelativeHumidity1Percentile	-0.505359	0.0385165	-0.573529	0.0160815	0.152941	0.571745	0.0160815
m20_to10	Asia	Japan	AvgNodeRelativeHumidityMin	0.434195	0.0816024	0.573529	0.0160815	0.214706	0.424559	0.0160815
m60_to0	Europe	Italy	AvgNodeTemperature1Percentile	0.56152	0.0189997	0.573529	0.0160815	0.0588235	0.828681	0.0160815
m120_to60	Europe	Austria	AvgNodeTemperatureMin	0.513495	0.035008	0.573529	0.0160815	0.108824	0.688288	0.0160815
m20_to10	Europe	Italy	WinddirectionStd	0.549095	0.0224389	0.573529	0.0160815	-0.0235294	0.931074	0.0160815
m60_to0	Europe		AvgNodeWindspeed10Percentile	-0.0454702	0.599134	-0.0436601	0.613769	-0.206711	0.0161516	0.0161516
m60_to0	Europe	Turkey	AvgNodeDewpoint99Percentile	-0.0268884	0.91841	-0.10049	0.701167	-0.588235	0.0165397	0.0165397
m60_to0	Europe	France	AvgNodeDewpointStd	-0.0420648	0.872647	0.122549	0.639378	0.588235	0.0165397	0.0165397
m60_to0	Europe	Turkey	AvgNodeWindspeed90Percentile	0.110374	0.673234	0.0931373	0.722186	-0.588235	0.0165397	0.0165397
m120_to60	Europe		AvgNodePrecipitationRate120H99Percentile	-0.0779823	0.366843	-0.0268766	0.756108	-0.205927	0.0165685	0.0165685
m20_to10	LATAM	Argentina	WindspeedMedian	-0.0285266	0.910537	0.0113519	0.964342	-0.571078	0.0166464	0.0166464
m20_to10	Europe	Germany	WindspeedStd	-0.561217	0.0190785	-0.571078	0.0166464	0.208824	0.437659	0.0166464
m60_to0			AvgNodeTemperature99Percentile	0.12374	0.0644972	0.159743	0.0167191	-0.023457	0.727565	0.0167191
m60_to0	Europe	France	AvgNodeWindspeed90Percentile	-0.568773	0.0171919	-0.563725	0.018435	0.0676471	0.80342	0.0171919
m60_to0	Europe	Turkey	AvgNodeDewpoint90Percentile	0.14072	0.590091	0.203431	0.433555	-0.585294	0.0172253	0.0172253
m20_to10	Europe	Turkey	AvgNodePrecipitationRate3H99Percentile	0.371325	0.142249	0.421569	0.0919126	0.585294	0.0172253	0.0172253
m120_to60	Europe	Hungary	AvgNodeRelativeHumidityMedian	-0.106379	0.684478	-0.10049	0.701167	-0.585294	0.0172253	0.0172253
m60_to0	Europe	France	Dewpoint1Percentile	0.124449	0.634153	0.0465686	0.859133	0.585294	0.0172253	0.0172253
m20_to10	Africa	South Africa	AvgNodeDewpoint1Percentile	0.191669	0.446115	0.00722394	0.977304	-0.568627	0.0172267	0.0172267
m20_to10	Africa	South Africa	AvgNodeTemperatureMax	0.113517	0.6538	0.0423117	0.867607	-0.568627	0.0172267	0.0172267
m20_to10	Europe	Germany	AvgNodeTemperatureMedian	0.551866	0.0216331	0.568627	0.0172267	0.388235	0.137282	0.0172267
m60_to0	LATAM	Argentina	AvgNodeWindspeed10Percentile	0.260125	0.297193	0.252838	0.311413	0.568627	0.0172267	0.0172267
m60_to0	Europe	France	AvgNodeTemperatureMedian	0.568383	0.0172855	0.534314	0.0271398	0.123529	0.648542	0.0172855
m20_to10	Europe	Italy	DewpointStd	-0.56805	0.0173658	-0.509804	0.0365681	-0.123529	0.648542	0.0173658
m20_to10	Europe	France	TemperatureStd	0.567091	0.0175987	0.566176	0.0178228	0.355882	0.176104	0.0175987
m60_to0	Europe	France	TemperatureMedian	0.566807	0.017668	0.526961	0.0297444	0.15	0.579249	0.017668
m60_to0	Europe	France	RelativeHumidity99Percentile	-0.470547	0.0566185	-0.566176	0.0178228	0.202941	0.450961	0.0178228
m120_to60	Europe	Turkey	RelativeHumidityStd	-0.565974	0.0178728	-0.465686	0.0595782	0.170588	0.52761	0.0178728
m60_to0	Europe	Hungary	RelativeHumidity1Percentile	-0.152705	0.558474	-0.0686275	0.793542	-0.582353	0.0179327	0.0179327
m120_to60	Europe	Spain	WinddirectionNorthRatio	-0.126947	0.627306	-0.105392	0.687266	-0.582353	0.0179327	0.0179327
m120_to60	Asia	Japan	Windspeed90Percentile	0.56559	0.0179679	0.522059	0.0315848	-0.285294	0.284139	0.0179679
m120_to60			AvgNodeTemperatureMax	0.157975	0.0179814	0.156221	0.0193142	-0.0930627	0.166077	0.0179814
m60_to0	Europe	Turkey	AvgNodeTemperatureStd	-0.565393	0.0180167	-0.534314	0.0271398	-0.385294	0.140544	0.0180167
m120_to60	LATAM	Argentina	AvgNodePrecipitationRateMedian	-0.494914	0.0367838	-0.550052	0.0180276	0.137255	0.599369	0.0180276
m60_to0	Africa	South Africa	RelativeHumidityStd	0.549734	0.0181079	0.53354	0.022588	0.0147059	0.955327	0.0181079
m20_to10			Dewpoint99Percentile	0.0866173	0.196515	0.0883118	0.187869	-0.158105	0.0181465	0.0181465
m60_to0	Europe	Turkey	AvgNodePrecipitationRate24H99Percentile	0.564511	0.0182371	0.531863	0.0279876	0.0970588	0.720651	0.0182371
m20_to10	Europe	Spain	AvgNodeHWMIndexMax	0.564401	0.0182646	0.504902	0.038721	0.264706	0.321804	0.0182646
m60_to0			AvgNodeWindspeed10Percentile	0.00364911	0.956689	0.00131865	0.984342	-0.157842	0.0183421	0.0183421
m60_to0	Europe	Austria	Temperature1Percentile	0.564088	0.0183434	0.546569	0.0231938	0.185294	0.492057	0.0183434
m60_to0	Europe	Italy	AvgNodeTemperatureMin	0.564054	0.018352	0.526961	0.0297444	0.214706	0.424559	0.018352
m120_to60	Asia	Japan	AvgNodePrecipitationRate24H90Percentile	0.56396	0.0183756	0.492647	0.0445245	-0.3	0.258936	0.0183756
m60_to0	Europe	Italy	WinddirectionMedian	-0.563733	0.0184332	-0.465686	0.0595782	0.208824	0.437659	0.0184332
m60_to0	Europe	Austria	AvgNodeTemperatureAvg	0.464852	0.0600973	0.563725	0.018435	0.276471	0.299942	0.018435
m60_to0	Europe	Italy	AvgNodeTemperatureMedian	0.503206	0.039488	0.563725	0.018435	0.308824	0.244499	0.018435
m120_to60	Asia	Japan	PrecipitationRateMedian	0.528638	0.029134	0.563725	0.018435	0.458824	0.0738355	0.018435
m60_to0	Europe	Austria	TemperatureAvg	0.464852	0.0600973	0.563725	0.018435	0.276471	0.299942	0.018435
m20_to10	North_America	United States	AvgNodeRelativeHumidityMin	0.436289	0.0702837	0.285862	0.25017	0.563725	0.018435	0.018435
m60_to0	Europe	Poland	DewpointMax	0.109308	0.676228	0.164216	0.528823	0.579412	0.0186625	0.0186625
m60_to0	Europe	France	TemperatureMax	0.431851	0.0834497	0.370098	0.143675	0.579412	0.0186625	0.0186625
m20_to10	Europe	France	Winddirection99Percentile	0.336176	0.187068	0.301471	0.239624	-0.579412	0.0186625	0.0186625
m120_to60	Europe	Austria	AvgNodeTemperatureAvg	0.562439	0.0187629	0.47549	0.0537227	0.417647	0.107474	0.0187629
m120_to60	Europe	Austria	TemperatureAvg	0.562439	0.0187629	0.47549	0.0537227	0.417647	0.107474	0.0187629
m20_to10	Europe		Dewpoint99Percentile	0.101313	0.240545	0.110871	0.198794	-0.201781	0.0189314	0.0189314
m120_to60	Asia	Japan	AvgNodePrecipitationRate6H99Percentile	0.524642	0.0306043	0.561275	0.0190635	-0.194118	0.47129	0.0190635
m120_to60	LATAM	Argentina	AvgNodePrecipitationRate99Percentile	-0.191449	0.446646	-0.19711	0.433058	-0.561275	0.0190635	0.0190635
m60_to0	LATAM	Argentina	Dewpoint99Percentile	0.0293044	0.908107	-0.0134159	0.957864	-0.561275	0.0190635	0.0190635
m20_to10	Europe	Germany	Temperature99Percentile	0.496824	0.0424774	0.561275	0.0190635	0.182353	0.499075	0.0190635
m20_to10	Asia	Japan	Winddirection1Percentile	-0.545542	0.0235062	-0.561275	0.0190635	-0.355882	0.176104	0.0190635
m20_to10	Africa	South Africa	WinddirectionAvg	-0.262721	0.292224	-0.205366	0.413635	0.561275	0.0190635	0.0190635
m20_to10	Europe	Austria	Winddirection1Percentile	-0.561123	0.019103	-0.480392	0.0509616	-0.208824	0.437659	0.019103
m60_to0	Europe		AvgNodeWindspeed90Percentile	-0.110046	0.202176	-0.0832295	0.335383	-0.201447	0.0191343	0.0191343
m20_to10	LATAM	Argentina	AvgNodeDewpoint1Percentile	0.545582	0.0191831	0.535604	0.0219731	-0.193627	0.456497	0.0191831
m20_to10			AvgNodeDewpointMax	0.0594561	0.375799	0.0628201	0.34934	-0.156643	0.0192576	0.0192576
m20_to10	Europe	Austria	WindspeedMedian	-0.560243	0.0193328	-0.522059	0.0315848	0.105882	0.696334	0.0193328
m20_to10	North_America	United States	AvgNodeDroughtPeriodBelowPercentileMax	-0.544975	0.0193444	-0.531476	0.0232163	-0.0539546	0.837053	0.0193444
m20_to10	Europe	Austria	AvgNodeDewpoint1Percentile	0.515406	0.0342207	0.551471	0.0217466	-0.576471	0.0194151	0.0194151
m120_to60	Europe	Austria	AvgNodeWindspeed90Percentile	-0.453769	0.067319	-0.436275	0.0799889	-0.576471	0.0194151	0.0194151
m20_to10	Europe	France	AvgNodeWindspeedStd	-0.263595	0.306651	-0.171569	0.510266	0.576471	0.0194151	0.0194151
m60_to0	Europe	Germany	Temperature1Percentile	0.440028	0.0771348	0.360294	0.155427	-0.576471	0.0194151	0.0194151
m120_to60	Europe	Hungary	WindspeedMedian	0.254317	0.32461	0.213235	0.411226	0.576471	0.0194151	0.0194151
m120_to60	Europe	France	Dewpoint1Percentile	0.559329	0.0195741	0.556373	0.0203706	-0.238235	0.374254	0.0195741
m60_to0	LATAM	Argentina	AvgNodeRainPeriodAboveValueMax	-0.230089	0.358351	-0.256966	0.303309	-0.558824	0.0197086	0.0197086
m60_to0	Europe	Austria	RelativeHumidityMedian	-0.443915	0.0742582	-0.558824	0.0197086	0.173529	0.520408	0.0197086
m120_to60	Europe	Austria	RelativeHumidityMin	-0.518546	0.0329566	-0.558824	0.0197086	0.144118	0.594378	0.0197086
m20_to10	Europe	Germany	TemperatureMedian	0.546353	0.0232592	0.558824	0.0197086	0.332353	0.2085	0.0197086
m60_to0	Europe	France	WinddirectionSouthRatio	-0.537244	0.0261523	-0.558824	0.0197086	-0.0176471	0.94828	0.0197086
m60_to0	Europe	France	RelativeHumidityMedian	-0.55879	0.0197175	-0.487745	0.0470211	0.279412	0.294618	0.0197175
m60_to0	Europe	France	AvgNodeTemperatureAvg	0.558463	0.0198049	0.536765	0.0263119	0.0735294	0.786679	0.0198049
m60_to0	Europe	France	TemperatureAvg	0.558463	0.0198049	0.536765	0.0263119	0.0735294	0.786679	0.0198049
m60_to0	Africa	South Africa	TemperatureMin	0.542564	0.0199958	0.386997	0.112611	-0.340686	0.180851	0.0199958
m120_to60	Europe		Temperature10Percentile	0.0881544	0.307469	0.0847588	0.326548	-0.20001	0.0200266	0.0200266
m60_to0	Europe	Turkey	RelativeHumidityMax	-0.357217	0.159246	-0.357217	0.159246	0.573944	0.0200802	0.0200802
m20_to10	Europe	Austria	AvgNodeRainPeriodAbovePercentileMax	-0.0559141	0.831213	0.0723483	0.782595	-0.573529	0.020191	0.020191
m60_to0	Europe	Turkey	AvgNodeRelativeHumidityMax	0.376139	0.136747	0.318627	0.212592	-0.573529	0.020191	0.020191
m120_to60	Europe	Germany	PrecipitationRateMax	0.171005	0.511679	0.0735294	0.779127	0.573529	0.020191	0.020191
m20_to10	Europe	Spain	AvgNodeTemperatureMax	0.55656	0.0203194	0.485294	0.0483082	0.2	0.457688	0.0203194
m60_to0	China	China	AvgNodeCWMIndexMin	-0.539361	0.0254565	-0.556373	0.0203706	-0.211765	0.431083	0.0203706
m20_to10	Europe	Poland	Temperature99Percentile	0.431655	0.0836059	0.556373	0.0203706	0.232353	0.386511	0.0203706
m60_to0	Europe	Hungary	Winddirection99Percentile	0.54621	0.0233027	0.556373	0.0203706	-0.0941176	0.728814	0.0203706
m60_to0	China	China	AvgNodeDewpointMedian	0.556306	0.0203888	0.492647	0.0445245	-0.291176	0.273887	0.0203888
m120_to60	Europe		AvgNodeTemperatureMax	0.192167	0.025008	0.198573	0.0204767	0.036019	0.678328	0.0204767
m60_to0			AvgNodeWindspeedAvg	-0.0115299	0.863748	-0.00808512	0.90422	-0.155116	0.0204821	0.0204821
m60_to0			WindspeedAvg	-0.0115299	0.863748	-0.00808512	0.90422	-0.155116	0.0204821	0.0204821
m20_to10	Europe	France	AvgNodeHumidDailyHoursAboveValueAvg	-0.555843	0.0205159	-0.536765	0.0263119	0.3	0.258936	0.0205159
m20_to10	Europe	Italy	Temperature10Percentile	0.555168	0.0207021	0.477941	0.0523285	-0.214706	0.424559	0.0207021
m120_to60	Europe	Spain	AvgNodeRelativeHumidityMax	-0.55502	0.0207432	-0.54902	0.0224612	0.25	0.350391	0.0207432
m120_to60	Europe	Italy	AvgNodeDewpointMedian	0.554945	0.020764	0.536765	0.0263119	0.25	0.350391	0.020764
m60_to0	Europe	Germany	AvgNodeRelativeHumidity90Percentile	-0.36111	0.154425	-0.171569	0.510266	0.570588	0.0209907	0.0209907
m60_to0	Europe	Turkey	AvgNodeTemperature90Percentile	-0.174759	0.50231	-0.213235	0.411226	-0.570588	0.0209907	0.0209907
m120_to60	North_America	United States	AvgNodeRainPeriodAbovePercentileMax	-0.353071	0.150665	-0.250774	0.315513	0.553922	0.0210498	0.0210498
m60_to0	Europe	Austria	AvgNodeRelativeHumidityMedian	-0.438696	0.0781388	-0.553922	0.0210498	0.0470588	0.862604	0.0210498
m20_to10	Europe	Austria	AvgNodeTemperature10Percentile	0.534926	0.0269312	0.553922	0.0210498	0.135294	0.617367	0.0210498
m60_to0	LATAM	Argentina	Dewpoint90Percentile	0.0859064	0.734661	0.106295	0.67464	-0.553922	0.0210498	0.0210498
m120_to60	Europe	Austria	RelativeHumidity10Percentile	-0.509552	0.0366764	-0.553922	0.0210498	0.244118	0.362213	0.0210498
m20_to10			WinddirectionAvg	-0.154044	0.0210878	-0.139667	0.0367164	-0.0742302	0.269685	0.0210878
m60_to0	Europe	Spain	AvgNodeTemperature90Percentile	0.553719	0.0211067	0.465686	0.0595782	0.161765	0.549483	0.0211067
m60_to0	Europe	Austria	WindspeedStd	-0.553452	0.0211821	-0.534314	0.0271398	-0.311765	0.2398	0.0211821
m120_to60	Europe	Spain	Temperature99Percentile	0.553392	0.0211989	0.52451	0.030654	0.108824	0.688288	0.0211989
m20_to10	Europe		AvgNodeTemperature90Percentile	0.167706	0.0509903	0.197426	0.0212316	-0.0607711	0.483816	0.0212316
m120_to60			WinddirectionNorthRatio	0.0135947	0.839652	0.0204288	0.761073	-0.153931	0.0214775	0.0214775
m20_to10	Europe	Italy	RelativeHumidityMax	0.412151	0.10019	0.377319	0.13542	-0.568484	0.0215777	0.0215777
m20_to10	Africa	South Africa	AvgNodeDewpointMin	-0.231719	0.354861	-0.0505676	0.842056	-0.551471	0.0217466	0.0217466
m120_to60	Africa	South Africa	AvgNodeRainPeriodAboveValueMax	-0.139726	0.580281	-0.164087	0.515295	-0.551471	0.0217466	0.0217466
m20_to10	North_America	United States	AvgNodeTemperature1Percentile	0.258088	0.301128	-0.135191	0.59275	0.551471	0.0217466	0.0217466
m120_to60	Europe	France	AvgNodeDewpointMax	0.131549	0.614772	-0.0196078	0.940458	0.567647	0.0218146	0.0218146
m120_to60	Europe	Italy	AvgNodeDewpointStd	-0.00316689	0.990376	-0.00980392	0.970211	0.567647	0.0218146	0.0218146
m20_to10	Asia	Japan	AvgNodePrecipitationRateStd	0.113997	0.663094	0.0710784	0.786327	0.567647	0.0218146	0.0218146
m20_to10	Europe	France	AvgNodeWindspeed99Percentile	-0.247277	0.338635	-0.27451	0.286298	0.567647	0.0218146	0.0218146
m60_to0	China	China	Dewpoint1Percentile	-0.489275	0.0462311	-0.384804	0.127216	-0.567647	0.0218146	0.0218146
m120_to60	Africa	South Africa	RelativeHumidityStd	0.519095	0.0272774	0.535604	0.0219731	-0.122549	0.639378	0.0219731
m60_to0	North_America	United States	Windspeed99Percentile	-0.533971	0.0224586	-0.47162	0.048169	0.465686	0.0595782	0.0224586
m20_to10	Europe	Hungary	AvgNodeTemperature10Percentile	0.507711	0.0374759	0.54902	0.0224612	-0.00294118	0.991375	0.0224612
m60_to0	Europe	Austria	Dewpoint1Percentile	0.500127	0.0409096	0.54902	0.0224612	-0.555882	0.0253622	0.0224612
m20_to10	Europe	France	RelativeHumidityStd	0.544007	0.0239792	0.54902	0.0224612	0.347059	0.187834	0.0224612
m120_to60	Europe	Spain	TemperatureStd	0.530209	0.028571	0.54902	0.0224612	-0.420588	0.104768	0.0224612
m20_to10	North_America	United States	Dewpoint1Percentile	0.0751409	0.76698	0.0257998	0.91906	0.54902	0.0224612	0.0224612
m20_to10	North_America	United States	TemperatureStd	-0.230638	0.357174	-0.0959752	0.704812	0.54902	0.0224612	0.0224612
m120_to60	North_America	United States	DewpointMedian	0.51733	0.0278988	0.53354	0.022588	0.264706	0.304542	0.022588
m120_to60	Europe	Poland	Dewpoint90Percentile	0.232016	0.370213	0.389706	0.122034	-0.564706	0.0226632	0.0226632
m120_to60	Europe	Hungary	RelativeHumidityMin	-0.163872	0.529697	-0.218137	0.400295	-0.564706	0.0226632	0.0226632
m60_to0	China	China	RelativeHumidityStd	0.168684	0.517508	0.294118	0.251844	-0.564706	0.0226632	0.0226632
m120_to60	Europe	Spain	Winddirection99Percentile	-0.0891493	0.733666	-0.0857843	0.743395	-0.564706	0.0226632	0.0226632
m120_to60	Europe	Hungary	WinddirectionWestRatio	-0.146484	0.574794	-0.117647	0.652933	0.564706	0.0226632	0.0226632
m60_to0	Europe	Italy	AvgNodeDewpointMedian	0.54815	0.0227189	0.504902	0.038721	-0.173529	0.520408	0.0227189
m60_to0	Europe	Spain	Temperature99Percentile	0.547955	0.0227772	0.541667	0.0247148	0.1	0.712516	0.0227772
m60_to0	Europe	France	AvgNodeRelativeHumidity90Percentile	-0.5479	0.0227937	-0.5	0.040969	0.335294	0.204255	0.0227937
m120_to60	Europe	Italy	DewpointMedian	0.547881	0.0227991	0.509804	0.0365681	0.276471	0.299942	0.0227991
m60_to0	Europe		DewpointMin	-0.0351592	0.684475	-0.0215242	0.803573	0.195862	0.0228074	0.0228074
m60_to0	Europe	Austria	Temperature10Percentile	0.547132	0.0230238	0.519608	0.0325372	0.102941	0.70441	0.0230238
m60_to0	Europe	France	AvgNodeRelativeHumidityMedian	-0.547073	0.0230416	-0.470588	0.0565941	0.279412	0.294618	0.0230416
m60_to0	Africa	South Africa	AvgNodeTemperature90Percentile	0.531655	0.0231612	0.432405	0.0731082	-0.365196	0.149472	0.0231612
m120_to60	Europe	Poland	AvgNodeTemperatureAvg	0.417927	0.0950526	0.546569	0.0231938	-0.132353	0.625106	0.0231938
m120_to60	Europe	France	AvgNodeTemperatureStd	0.487003	0.0474079	0.546569	0.0231938	-0.173529	0.520408	0.0231938
m120_to60	Europe	Poland	TemperatureAvg	0.417927	0.0950526	0.546569	0.0231938	-0.132353	0.625106	0.0231938
m20_to10			AvgNodeDewpoint90Percentile	0.11357	0.089936	0.112436	0.0932116	-0.151927	0.0232563	0.0232563
m20_to10	Europe	France	Windspeed10Percentile	-0.546278	0.0232819	-0.453431	0.0675482	-0.0882353	0.745222	0.0232819
m20_to10	Europe	Germany	RelativeHumidity10Percentile	-0.546147	0.0233219	-0.531863	0.0279876	0.229412	0.39272	0.0233219
m120_to60	Europe	Germany	Temperature1Percentile	0.545633	0.0234783	0.544118	0.023945	0.402941	0.121746	0.0234783
m120_to60	Europe	Hungary	AvgNodeDewpoint1Percentile	0.393853	0.117768	0.392157	0.1195	-0.561765	0.023537	0.023537
m20_to10	Asia	Japan	AvgNodeTemperature90Percentile	-0.0828275	0.751974	-0.0490196	0.851794	-0.561765	0.023537	0.023537
m120_to60	Europe	Hungary	AvgNodeWindspeedMedian	0.197144	0.448198	0.183824	0.480034	0.561765	0.023537	0.023537
m120_to60	Europe	Poland	Windspeed90Percentile	-0.435634	0.0804837	-0.372549	0.140836	0.561765	0.023537	0.023537
m20_to10	Europe	Italy	AvgNodeTemperatureMin	0.545427	0.0235415	0.308824	0.227786	-0.267647	0.316254	0.0235415
m120_to60	Europe	France	RelativeHumidityMedian	-0.545212	0.0236072	-0.485294	0.0483082	0.15	0.579249	0.0236072
m120_to60	Asia	Japan	AvgNodeDewpointMax	0.538325	0.0257952	0.544118	0.023945	-0.482353	0.058459	0.023945
m20_to10	Europe	Spain	PrecipitationRateMax	0.540074	0.0252253	0.544118	0.023945	0.438235	0.08953	0.023945
m20_to10	Europe	Austria	Temperature10Percentile	0.527071	0.029704	0.544118	0.023945	-0.0647059	0.811821	0.023945
m120_to60	Europe	France	TemperatureStd	0.489392	0.0461709	0.544118	0.023945	-0.0970588	0.720651	0.023945
m120_to60	Europe	Germany	WindspeedMax	-0.30476	0.234281	-0.544118	0.023945	0.226471	0.398983	0.023945
m60_to0	China	China	Temperature90Percentile	0.54409	0.0239535	0.522059	0.0315848	0.347059	0.187834	0.0239535
m120_to60	Europe	France	AvgNodeTemperatureMax	0.54355	0.0241217	0.504902	0.038721	0.355882	0.176104	0.0241217
m60_to0			WinddirectionStd	0.0745495	0.266543	0.0810074	0.227197	-0.150997	0.0241242	0.0241242
m20_to10	Europe		Windspeed99Percentile	-0.193115	0.0242876	-0.184275	0.0317467	0.010793	0.901125	0.0242876
m20_to10	Europe	Italy	Windspeed99Percentile	-0.542762	0.0243685	-0.460784	0.0626776	-0.352941	0.179959	0.0243685
m20_to10	Europe	Italy	AvgNodeTemperature1Percentile	0.542667	0.0243984	0.294118	0.251844	-0.291176	0.273887	0.0243984
m120_to60	Europe	France	AvgNodePrecipitationRateStd	0.167759	0.519843	0.164216	0.528823	0.558824	0.0244365	0.0244365
m120_to60	Europe	Austria	AvgNodeRelativeHumidity90Percentile	-0.412057	0.100275	-0.384804	0.127216	0.558824	0.0244365	0.0244365
m120_to60	Europe	Turkey	Dewpoint99Percentile	0.175478	0.500525	0.208333	0.422313	-0.558824	0.0244365	0.0244365
m60_to0	Europe	Italy	DewpointMin	0.0154964	0.952929	0.105392	0.687266	0.558824	0.0244365	0.0244365
m120_to60	China	China	RelativeHumidityMedian	0.233655	0.366744	0.191176	0.462326	0.558824	0.0244365	0.0244365
m120_to60	Europe	Austria	AvgNodeTemperature1Percentile	0.541749	0.0246885	0.502451	0.039833	-0.220588	0.411666	0.0246885
m60_to0	LATAM	Argentina	Windspeed10Percentile	0.360329	0.141868	0.370485	0.130166	0.541667	0.0247148	0.0247148
m60_to0	Europe	Austria	AvgNodeTemperatureMedian	0.510768	0.0361557	0.541667	0.0247148	0.235294	0.380356	0.0247148
m20_to10	Europe	Poland	RelativeHumidity1Percentile	-0.445875	0.0728381	-0.541667	0.0247148	0.282353	0.28935	0.0247148
m20_to10	Europe	Hungary	Temperature10Percentile	0.503623	0.0392984	0.541667	0.0247148	-0.0764706	0.778341	0.0247148
m60_to0	LATAM	Argentina	WinddirectionAvg	-0.526395	0.0248212	-0.393189	0.106485	0.480392	0.0509616	0.0248212
m20_to10	Europe	Germany	WinddirectionAvg	-0.540997	0.0249285	-0.401961	0.10973	0.247059	0.356275	0.0249285
m20_to10	Europe	Germany	AvgNodeRelativeHumidity10Percentile	-0.540276	0.0251601	-0.512255	0.0355265	0.3	0.258936	0.0251601
m20_to10	LATAM	Argentina	Dewpoint1Percentile	0.517797	0.0277334	0.525284	0.0251836	0.220588	0.394889	0.0251836
m120_to60	LATAM	Argentina	AvgNodePrecipitationRate10Percentile	-0.240465	0.336467	-0.472734	0.0475706	-0.540036	0.0252374	0.0252374
m20_to10	Europe	Spain	AvgNodeRelativeHumidityMax	-0.304229	0.235139	-0.313725	0.220104	0.555882	0.0253622	0.0253622
m60_to0	Europe	France	AvgNodeRelativeHumidityMax	-0.0888291	0.73459	-0.0343137	0.895981	0.555882	0.0253622	0.0253622
m20_to10	China	China	AvgNodeTemperatureMedian	0.0515666	0.84418	0	1	0.555882	0.0253622	0.0253622
m120_to60	Asia	Japan	AvgNodeWindspeed1Percentile	0.532811	0.0276574	0.539216	0.0255037	-0.555882	0.0253622	0.0253622
m20_to10	Europe	Germany	AvgNodeWindspeedStd	-0.488923	0.046412	-0.539216	0.0255037	0.208824	0.437659	0.0255037
m120_to60	Asia	Japan	DewpointMedian	0.490816	0.045445	0.539216	0.0255037	-0.1	0.712516	0.0255037
m20_to10	North_America	United States	RelativeHumidity10Percentile	-0.260866	0.29577	-0.0464396	0.854814	0.539216	0.0255037	0.0255037
m60_to0	Europe	Austria	TemperatureMedian	0.52024	0.0322893	0.539216	0.0255037	0.273529	0.305323	0.0255037
m120_to60	Europe	Spain	AvgNodeTemperatureStd	0.538864	0.0256185	0.428922	0.085801	-0.311765	0.2398	0.0256185
m60_to0	Europe	Italy	WinddirectionAvg	-0.538636	0.0256931	-0.465686	0.0595782	-0.105882	0.696334	0.0256931
m120_to60	Europe	France	RelativeHumidity10Percentile	-0.538565	0.0257163	-0.45098	0.069232	0.0617647	0.820242	0.0257163
m60_to0	Europe	France	Temperature10Percentile	0.538528	0.0257286	0.455882	0.0658947	0.0617647	0.820242	0.0257286
m20_to10	Europe		WinddirectionWestRatio	-0.191129	0.0258177	-0.176361	0.0399904	-0.158287	0.0667132	0.0258177
m120_to60	Europe	France	AvgNodeRelativeHumidityMedian	-0.537367	0.0261115	-0.502451	0.039833	0.0794118	0.770025	0.0261115
m120_to60	Europe	France	AvgNodeRelativeHumidity10Percentile	-0.537123	0.0261927	-0.448529	0.0709464	0.0764706	0.778341	0.0261927
m60_to0	Europe	France	AvgNodeTemperature99Percentile	0.537116	0.0261949	0.519608	0.0325372	0.314706	0.235158	0.0261949
m120_to60	North_America	United States	AvgNodeRainPeriodAboveValueMax	-0.105905	0.675773	-0.0939112	0.710899	0.536765	0.0263119	0.0263119
m60_to0	Asia	Japan	AvgNodeDewpoint10Percentile	-0.223527	0.38846	-0.389706	0.122034	0.552941	0.0263145	0.0263145
m120_to60	Europe	Poland	Dewpoint10Percentile	0.00575581	0.982508	-0.0833333	0.750504	-0.552941	0.0263145	0.0263145
m60_to0	Europe	Austria	Dewpoint90Percentile	0.0481219	0.854481	-0.0392157	0.881214	-0.552941	0.0263145	0.0263145
m60_to0	Europe	Poland	Temperature10Percentile	-0.0242091	0.926518	-0.00245098	0.992551	-0.552941	0.0263145	0.0263145
m120_to60	China	China	Winddirection1Percentile	-0.315005	0.218127	-0.245098	0.343047	-0.552941	0.0263145	0.0263145
m120_to60			AvgNodePrecipitationRate24H99Percentile	0.0157499	0.81466	0.0126122	0.851102	-0.148684	0.0264047	0.0264047
m20_to10	North_America	United States	AvgNodePrecipitationRateMedian	0.507576	0.0315327	0.521156	0.0265657	0.303922	0.235636	0.0265657
m120_to60	Europe		RelativeHumidityMax	0.0773399	0.370816	0.149318	0.0827414	-0.19081	0.0266366	0.0266366
m60_to0	Europe		AvgNodeDewpoint99Percentile	0.0576171	0.505234	0.03934	0.64931	-0.190759	0.0266781	0.0266781
m60_to0	Europe	France	AvgNodeTemperature10Percentile	0.534646	0.0270265	0.5	0.040969	0.0970588	0.720651	0.0270265
m60_to0	Europe	Austria	AvgNodeHumidDailyHoursAboveValueAvg	-0.448042	0.0712913	-0.534314	0.0271398	0.0441176	0.871122	0.0271398
m20_to10	Europe	Italy	AvgNodeTemperature90Percentile	0.484409	0.0487794	0.534314	0.0271398	-0.226471	0.398983	0.0271398
m20_to10	LATAM	Argentina	AvgNodeWindspeed10Percentile	-0.149077	0.554931	-0.0939112	0.710899	-0.534314	0.0271398	0.0271398
m60_to0	Asia	Japan	AvgNodeWindspeed10Percentile	0.454824	0.0666051	0.534314	0.0271398	-0.358824	0.172304	0.0271398
m120_to60	Africa	South Africa	Winddirection1Percentile	-0.11095	0.661179	-0.0464396	0.854814	-0.534314	0.0271398	0.0271398
m20_to10	Europe	Austria	Dewpoint10Percentile	0.533911	0.0272778	0.433824	0.0818935	-0.102941	0.70441	0.0272778
m60_to0	Europe	Germany	AvgNodeTemperatureMax	0.0259373	0.921287	0.166667	0.522603	0.55	0.027294	0.027294
m120_to60	Europe	Hungary	Dewpoint1Percentile	0.389794	0.121942	0.348039	0.171013	-0.55	0.027294	0.027294
m60_to0	Asia	Japan	DewpointMax	0.394302	0.117311	0.333333	0.191058	0.55	0.027294	0.027294
m60_to0	Europe	Spain	PrecipitationRateStd	0.360721	0.154902	0.394608	0.117002	0.55	0.027294	0.027294
m60_to0	Europe	Germany	RelativeHumidity90Percentile	-0.311809	0.223088	-0.210784	0.41675	0.55	0.027294	0.027294
m60_to0	Europe	Hungary	Temperature10Percentile	0.53378	0.0273226	0.492647	0.0445245	0.0882353	0.745222	0.0273226
m60_to0			AvgNodeDewpointMedian	0.082065	0.221168	0.0781498	0.244069	-0.147791	0.0273341	0.0273341
m120_to60	China	China	AvgNodePrecipitationRate120H90Percentile	0.533516	0.0274134	0.446078	0.0726918	-0.217647	0.418087	0.0274134
m120_to60	Europe	Germany	AvgNodeTemperature1Percentile	0.533336	0.0274757	0.514706	0.0345077	0.529412	0.034952	0.0274757
m120_to60	Europe	France	AvgNodeRelativeHumidityStd	0.532254	0.0278509	0.468137	0.0580719	0.0735294	0.786679	0.0278509
m60_to0	Europe	Hungary	AvgNodeTemperature10Percentile	0.5321	0.0279048	0.460784	0.0626776	0.0735294	0.786679	0.0279048
m20_to10			AvgNodeDewpoint1Percentile	0.0623363	0.353072	0.0678006	0.312384	-0.147202	0.0279619	0.0279619
m20_to10	North_America	United States	AvgNodeDewpointStd	-0.338604	0.169302	-0.178535	0.478445	0.531863	0.0279876	0.0279876
m60_to0	Africa	South Africa	AvgNodeTemperature1Percentile	0.346958	0.158359	0.139319	0.581396	-0.531863	0.0279876	0.0279876
m120_to60	Asia	Japan	AvgNodeTemperatureMax	0.510365	0.0363279	0.531863	0.0279876	-0.397059	0.127806	0.0279876
m120_to60	LATAM	Argentina	AvgNodeTemperatureMedian	0.12122	0.631835	0.0237358	0.925518	0.531863	0.0279876	0.0279876
m120_to60	LATAM	Argentina	AvgNodeWindspeedAvg	0.230539	0.357386	0.292054	0.239602	0.531863	0.0279876	0.0279876
m120_to60	Africa	South Africa	WinddirectionNorthRatio	0.0861288	0.733998	0.0113519	0.964342	-0.531863	0.0279876	0.0279876
m120_to60	Africa	South Africa	WinddirectionStd	0.0760429	0.764257	-0.0423117	0.867607	-0.531863	0.0279876	0.0279876
m120_to60	LATAM	Argentina	WindspeedAvg	0.230539	0.357386	0.292054	0.239602	0.531863	0.0279876	0.0279876
m120_to60	Europe	France	AvgNodeDewpoint1Percentile	0.531536	0.0281023	0.519608	0.0325372	-0.320588	0.226045	0.0281023
m20_to10	Europe	Italy	TemperatureMedian	0.531187	0.0282248	0.482843	0.0496216	-0.385294	0.140544	0.0282248
m60_to0	Europe	Germany	AvgNodeTemperature1Percentile	0.315037	0.218078	0.208333	0.422313	-0.547059	0.0283011	0.0283011
m20_to10	Europe	Spain	TemperatureMax	0.187866	0.470258	0.125	0.632641	0.547059	0.0283011	0.0283011
m20_to10	Europe	Turkey	WinddirectionAvg	0.306495	0.231494	0.257353	0.318668	-0.547059	0.0283011	0.0283011
m20_to10	Africa	South Africa	AvgNodeWindspeed99Percentile	-0.51617	0.0283131	-0.484004	0.0418255	-0.458333	0.0642713	0.0283131
m120_to60	Europe	France	AvgNodeRelativeHumidityAvg	-0.530779	0.0283689	-0.477941	0.0523285	0.0794118	0.770025	0.0283689
m120_to60	Europe	France	RelativeHumidityAvg	-0.530779	0.0283689	-0.477941	0.0523285	0.0794118	0.770025	0.0283689
m60_to0	Europe	France	AvgNodeWindspeed1Percentile	-0.530633	0.0284208	-0.453431	0.0675482	-0.279412	0.294618	0.0284208
m60_to0	Europe		TemperatureMin	0.107512	0.212826	0.187888	0.0284914	-0.107175	0.215994	0.0284914
m20_to10	LATAM	Argentina	AvgNodeDewpointStd	-0.514845	0.0287919	-0.403509	0.0968097	-0.360294	0.155427	0.0287919
m60_to0	Europe	Germany	AvgNodeTemperature10Percentile	0.529437	0.0288465	0.52451	0.030654	-0.217647	0.418087	0.0288465
m120_to60	Asia	Japan	AvgNodeTemperatureAvg	0.334211	0.18982	0.529412	0.0288557	-0.102941	0.70441	0.0288557
m60_to0	Europe	Austria	AvgNodeWindspeedStd	-0.52878	0.0290827	-0.529412	0.0288557	-0.117647	0.664341	0.0288557
m20_to10	Europe	Germany	RelativeHumidity1Percentile	-0.498989	0.0414447	-0.529412	0.0288557	0.252941	0.344563	0.0288557
m60_to0	North_America	United States	RelativeHumidityStd	0.383512	0.116167	0.333333	0.176463	0.529412	0.0288557	0.0288557
m120_to60	Asia	Japan	TemperatureAvg	0.334211	0.18982	0.529412	0.0288557	-0.102941	0.70441	0.0288557
m60_to0	Europe	France	AvgNodeRelativeHumidityAvg	-0.529266	0.028908	-0.458333	0.0642713	0.258824	0.333072	0.028908
m60_to0	Europe	France	RelativeHumidityAvg	-0.529266	0.028908	-0.458333	0.0642713	0.258824	0.333072	0.028908
m20_to10	Europe	Italy	TemperatureMin	0.528887	0.0290443	0.52451	0.030654	-0.352941	0.179959	0.0290443
m60_to0			AvgNodeWindspeedMedian	0.000178364	0.997882	-0.00591626	0.929836	-0.146203	0.0290547	0.0290547
m60_to0	China	China	AvgNodeRelativeHumidity99Percentile	0.528692	0.0291145	0.477941	0.0523285	-0.376471	0.150648	0.0291145
m120_to60	Europe	Austria	AvgNodeCWMIndexMin	0.476004	0.0534281	0.397059	0.114542	-0.544118	0.0293363	0.0293363
m20_to10	Europe	Austria	AvgNodePrecipitationRateStd	-0.0878959	0.737286	-0.0784314	0.76478	-0.544118	0.0293363	0.0293363
m60_to0	Europe	Italy	WinddirectionWestRatio	-0.527935	0.0293888	-0.509804	0.0365681	0.129412	0.632882	0.0293888
m120_to60	Africa	South Africa	Temperature99Percentile	0.460701	0.0543444	0.5129	0.0295066	-0.169118	0.516418	0.0295066
m120_to60	North_America	United States	AvgNodeTemperatureAvg	0.512673	0.0295906	0.403509	0.0968097	0.14951	0.566831	0.0295906
m120_to60	North_America	United States	TemperatureAvg	0.512673	0.0295906	0.403509	0.0968097	0.14951	0.566831	0.0295906
m20_to10	LATAM	Argentina	DewpointStd	-0.512586	0.0296232	-0.469556	0.0492934	-0.372549	0.140836	0.0296232
m20_to10	North_America	United States	AvgNodeCWMIndexMin	0.164161	0.515103	0.174407	0.488839	0.526961	0.0297444	0.0297444
m20_to10	Asia	Japan	AvgNodeHumidDailyHoursAboveValueAvg	0.509419	0.036734	0.526961	0.0297444	0.194118	0.47129	0.0297444
m60_to0	LATAM	Argentina	AvgNodePrecipitationRateAvg	-0.13719	0.58724	-0.0670795	0.791425	-0.526961	0.0297444	0.0297444
m120_to60	Europe	Austria	AvgNodeRelativeHumidityMin	-0.432614	0.082845	-0.526961	0.0297444	0.0705882	0.795039	0.0297444
m60_to0	LATAM	Argentina	PrecipitationRateAvg	-0.13719	0.58724	-0.0670795	0.791425	-0.526961	0.0297444	0.0297444
m60_to0	Europe	Austria	Winddirection90Percentile	0.448236	0.0711534	0.526961	0.0297444	0.208824	0.437659	0.0297444
m20_to10	Europe	Italy	AvgNodeTemperature10Percentile	0.526845	0.0297867	0.404412	0.107379	-0.288235	0.278984	0.0297867
m20_to10	Africa	South Africa	AvgNodeRainPeriodAboveValueMax	-0.512144	0.0297879	-0.479876	0.0438646	-0.426471	0.0878046	0.0297879
m120_to60	Europe	France	AvgNodeHumidDailyHoursAboveValueAvg	-0.526722	0.0298321	-0.485294	0.0483082	0.138235	0.609666	0.0298321
m20_to10	Europe	Turkey	RelativeHumidityMax	-0.331133	0.194185	-0.310687	0.224846	0.542326	0.0299809	0.0299809
m60_to0	Europe	France	RelativeHumidity90Percentile	-0.526096	0.0300628	-0.509804	0.0365681	0.302941	0.254067	0.0300628
m120_to60	Europe		AvgNodeHWMIndexMax	0.18603	0.0301275	0.179305	0.0367354	0.0745103	0.390409	0.0301275
m60_to0	Europe		PrecipitationRateMax	0.178755	0.0373254	0.185995	0.0301593	0.0453145	0.601755	0.0301593
m120_to60	China	China	DewpointMax	0.525324	0.0303495	0.502451	0.039833	-0.476471	0.0620592	0.0303495
m20_to10			AvgNodeDroughtPeriodBelowPercentileMax	0.0188299	0.779272	0.00245376	0.970868	-0.145033	0.0303805	0.0303805
m60_to0	Europe	France	AvgNodeDewpoint1Percentile	0.0374375	0.886566	0.00735294	0.977656	0.541176	0.0304002	0.0304002
m60_to0	China	China	AvgNodeRelativeHumidityMax	0.38744	0.124411	0.269608	0.295336	-0.541176	0.0304002	0.0304002
m120_to60	Europe	Poland	AvgNodeWindspeed90Percentile	-0.42798	0.0865669	-0.379902	0.132549	0.541176	0.0304002	0.0304002
m60_to0	Europe	Hungary	AvgNodeWindspeedMin	-0.311097	0.224202	-0.205882	0.427915	-0.541176	0.0304002	0.0304002
m20_to10	China	China	Temperature90Percentile	0.271072	0.292619	0.14951	0.566831	0.541176	0.0304002	0.0304002
m20_to10	Europe	Austria	WinddirectionMedian	-0.308366	0.228511	-0.210784	0.41675	0.541176	0.0304002	0.0304002
m120_to60	Europe	Austria	Windspeed90Percentile	-0.464984	0.0600151	-0.419118	0.0940177	-0.541176	0.0304002	0.0304002
m20_to10	Europe		AvgNodeWindspeedStd	-0.185596	0.0305215	-0.18179	0.0341642	0.0319368	0.713085	0.0305215
m120_to60	Europe		AvgNodeTemperature10Percentile	0.0832865	0.335051	0.0888113	0.303864	-0.186278	0.0305257	0.0305257
m20_to10	Africa	South Africa	AvgNodeWindspeedStd	-0.510065	0.0305725	-0.477812	0.0449122	-0.47549	0.0537227	0.0305725
m20_to10	North_America	United States	Windspeed99Percentile	-0.509978	0.0306056	-0.506708	0.0318731	0.365196	0.149472	0.0306056
m60_to0	Europe	France	AvgNodeRelativeHumidity99Percentile	-0.477179	0.0527591	-0.52451	0.030654	0.147059	0.586793	0.030654
m60_to0	Europe	Austria	AvgNodeWindspeed90Percentile	-0.459935	0.0632267	-0.52451	0.030654	-0.205882	0.444285	0.030654
m60_to0	Europe	Germany	AvgNodeWindspeedStd	-0.490228	0.0457437	-0.52451	0.030654	0.255882	0.33879	0.030654
m20_to10	Europe	Poland	RelativeHumidityMin	-0.495823	0.0429611	-0.52451	0.030654	0.0882353	0.745222	0.030654
m20_to10	Europe	Italy	WinddirectionSouthRatio	-0.503648	0.0392869	-0.52451	0.030654	-0.0941176	0.728814	0.030654
m20_to10	Europe	France	WinddirectionEastRatio	0.524303	0.0307316	0.414216	0.0983312	0.0794118	0.770025	0.0307316
m120_to60	Europe	Austria	AvgNodeRelativeHumidityMedian	-0.523847	0.0309036	-0.468137	0.0580719	0.164706	0.542148	0.0309036
m20_to10			AvgNodeDewpointStd	-0.0241662	0.71906	-0.0268146	0.689782	-0.144518	0.0309808	0.0309808
m60_to0			RelativeHumidity99Percentile	0.0704987	0.293474	0.0795508	0.235691	-0.144448	0.0310624	0.0310624
m120_to60	Europe	Spain	AvgNodeHWMIndexMax	0.523281	0.0311181	0.441176	0.0762767	0.385294	0.140544	0.0311181
m20_to10			AvgNodeTemperature99Percentile	0.109874	0.100962	0.132972	0.0468281	-0.144315	0.0312203	0.0312203
m20_to10			AvgNodeDewpointMin	0.0457657	0.495566	0.0804844	0.230222	-0.144233	0.0313165	0.0313165
m60_to0	LATAM	Argentina	WinddirectionMedian	-0.508021	0.0313593	-0.347781	0.157308	0.446078	0.0726918	0.0313593
m20_to10	China	China	AvgNodeCWMIndexMin	0.0716105	0.784762	0.0955882	0.715158	-0.538235	0.0314932	0.0314932
m20_to10	Europe	Turkey	AvgNodeRainPeriodAbovePercentileMax	0.244932	0.343384	0.262255	0.309209	0.538235	0.0314932	0.0314932
m120_to60	Europe	Spain	Winddirection1Percentile	0.095459	0.715528	0.0465686	0.859133	-0.538235	0.0314932	0.0314932
m60_to0	North_America	United States	Temperature10Percentile	0.507639	0.0315084	0.438596	0.0686441	-0.0759804	0.771945	0.0315084
m20_to10	Europe	France	AvgNodeRelativeHumidityMin	-0.519431	0.0326068	-0.522059	0.0315848	0.220588	0.411666	0.0315848
m20_to10	Europe	Hungary	AvgNodeWindspeed99Percentile	-0.473506	0.0548714	-0.522059	0.0315848	0.182353	0.499075	0.0315848
m120_to60	LATAM	Argentina	RelativeHumidity99Percentile	0.291301	0.240871	0.162023	0.520665	-0.522059	0.0315848	0.0315848
m20_to10	Europe	Hungary	WinddirectionMedian	-0.500671	0.0406554	-0.522059	0.0315848	0.205882	0.444285	0.0315848
m20_to10	Europe		RelativeHumidityStd	0.132762	0.123366	0.18439	0.0316387	0.0148239	0.864502	0.0316387
m120_to60	Europe	Spain	Temperature90Percentile	0.521828	0.0316735	0.421569	0.0919126	-0.0735294	0.786679	0.0316735
m60_to0	LATAM	Argentina	AvgNodeWindspeedMax	0.507141	0.0317031	0.45098	0.0603262	0.362745	0.15243	0.0317031
m120_to60	China	China	AvgNodePrecipitationRate24H90Percentile	0.521494	0.0318025	0.502451	0.039833	0.0676471	0.80342	0.0318025
m20_to10			WinddirectionMax	0.0507628	0.449658	0.0913157	0.173233	-0.143675	0.0319837	0.0319837
m60_to0	Europe	Germany	WinddirectionStd	0.520967	0.0320062	0.517157	0.0335114	0.0264706	0.922481	0.0320062
m60_to0	Europe	Germany	Temperature10Percentile	0.52047	0.0321998	0.490196	0.04576	-0.155882	0.564282	0.0321998
m20_to10	Europe	Italy	TemperatureAvg	0.520228	0.0322942	0.45098	0.069232	-0.394118	0.130913	0.0322942
m20_to10	Europe	Italy	AvgNodeTemperatureAvg	0.520228	0.0322942	0.45098	0.069232	-0.394118	0.130913	0.0322942
m20_to10	Europe	Italy	WindspeedStd	-0.52004	0.0323676	-0.448529	0.0709464	-0.108824	0.688288	0.0323676
m20_to10	Europe	France	AvgNodeRelativeHumidity1Percentile	-0.519965	0.0323972	-0.512255	0.0355265	0.314706	0.235158	0.0323972
m60_to0	LATAM	Argentina	AvgNodeHWMIndexMax	0.409864	0.0911769	0.143447	0.570135	0.519608	0.0325372	0.0325372
m20_to10	Europe	Germany	AvgNodeTemperature99Percentile	0.47457	0.0542533	0.519608	0.0325372	0.123529	0.648542	0.0325372
m60_to0	China	China	AvgNodeTemperatureMax	0.514012	0.0347938	0.519608	0.0325372	0.173529	0.520408	0.0325372
m20_to10	North_America	United States	AvgNodeWindspeed1Percentile	0.18059	0.47331	0.102167	0.686655	0.519608	0.0325372	0.0325372
m60_to0	Europe	Italy	Dewpoint90Percentile	0.51463	0.0345389	0.519608	0.0325372	-0.338235	0.200066	0.0325372
m120_to60	Europe	Poland	AvgNodeDewpoint90Percentile	0.219519	0.397242	0.352941	0.164658	-0.535294	0.0326159	0.0326159
m20_to10	Asia	Japan	AvgNodeRainPeriodAbovePercentileMax	-0.0283293	0.914053	0.00980392	0.970211	0.535294	0.0326159	0.0326159
m60_to0	Asia	Japan	AvgNodeRainPeriodAboveValueMax	0.0817198	0.755195	-0.0122549	0.962768	0.535294	0.0326159	0.0326159
m60_to0	China	China	AvgNodeWindspeedStd	0.330167	0.195568	0.328431	0.198069	-0.535294	0.0326159	0.0326159
m60_to0	Europe	Germany	RelativeHumidityMedian	-0.450559	0.0695243	-0.345588	0.174252	0.535294	0.0326159	0.0326159
m20_to10	China	China	Winddirection1Percentile	-0.37038	0.143346	-0.218137	0.400295	-0.535294	0.0326159	0.0326159
m60_to0	Europe	France	AvgNodeHumidDailyHoursAboveValueAvg	-0.519302	0.0326576	-0.487745	0.0470211	0.2	0.457688	0.0326576
m20_to10	North_America	United States	Temperature90Percentile	0.504616	0.032705	0.426213	0.0777829	0.0196078	0.940458	0.032705
m20_to10			RelativeHumidityMax	0.0856471	0.201594	0.110996	0.0975073	-0.14308	0.0327095	0.0327095
m120_to60	LATAM	Argentina	AvgNodeHWMIndexMax	0.503917	0.0329868	0.372549	0.127873	-0.105392	0.687266	0.0329868
m120_to60	Europe	France	RelativeHumidityStd	0.51797	0.0331857	0.473039	0.0551445	0.0823529	0.761733	0.0331857
m60_to0	Europe	Turkey	AvgNodePrecipitationRate6H99Percentile	0.517799	0.033254	0.492647	0.0445245	-0.0735294	0.786679	0.033254
m60_to0	Europe	France	AvgNodeTemperatureMax	0.517433	0.0334006	0.436275	0.0799889	0.494118	0.0517234	0.0334006
m20_to10	Europe	France	RelativeHumidity1Percentile	-0.517358	0.0334306	-0.482843	0.0496216	0.382353	0.143859	0.0334306
m60_to0	Europe	Germany	AvgNodeWindspeedMedian	-0.517248	0.0334748	-0.32598	0.201637	-0.532353	0.0337686	0.0334748
m60_to0	North_America	United States	AvgNodeRainPeriodAbovePercentileMax	-0.298015	0.2297	-0.141383	0.575754	0.517157	0.0335114	0.0335114
m20_to10	Europe	Poland	AvgNodeRelativeHumidityStd	0.465588	0.0596391	0.517157	0.0335114	0.191176	0.478164	0.0335114
m60_to0	LATAM	Argentina	Temperature90Percentile	0.170164	0.499633	0.0918473	0.717003	0.517157	0.0335114	0.0335114
m120_to60	North_America	United States	Temperature90Percentile	0.485307	0.0411971	0.50258	0.0335305	-0.112745	0.666592	0.0335305
m120_to60	Europe		DewpointMin	0.0774986	0.369832	0.0994013	0.249583	-0.183095	0.0335372	0.0335372
m120_to60	China	China	AvgNodeHWMIndexMax	0.516865	0.033629	0.455882	0.0658947	-0.0794118	0.770025	0.033629
m20_to10	Europe	Turkey	AvgNodePrecipitationRate99Percentile	0.355479	0.161431	0.389706	0.122034	0.532353	0.0337686	0.0337686
m120_to60	Europe	Poland	AvgNodeWindspeedStd	-0.364187	0.150686	-0.343137	0.177531	0.532353	0.0337686	0.0337686
m60_to0	Asia	Japan	PrecipitationRateMedian	0.375256	0.137744	0.328431	0.198069	0.532353	0.0337686	0.0337686
m20_to10	Europe	Spain	Winddirection10Percentile	0.106691	0.683598	0.191176	0.462326	-0.532353	0.0337686	0.0337686
m20_to10	Europe	Austria	TemperatureMin	0.516222	0.0338889	0.487745	0.0470211	-0.0647059	0.811821	0.0338889
m60_to0	Europe	Spain	Temperature90Percentile	0.516115	0.0339321	0.446078	0.0726918	0.0588235	0.828681	0.0339321
m60_to0	Europe	France	WindspeedStd	-0.515761	0.0340759	-0.487745	0.0470211	0.173529	0.520408	0.0340759
m60_to0	LATAM	Argentina	AvgNodePrecipitationRate10Percentile	-0.285111	0.25147	-0.501044	0.0341639	-0.158185	0.544267	0.0341639
m120_to60	LATAM	Argentina	AvgNodeRelativeHumidityMax	0.415155	0.0866718	0.500516	0.0343838	-0.0759804	0.771945	0.0343838
m120_to60	Asia	Japan	AvgNodePrecipitationRate24H99Percentile	0.502762	0.0396904	0.514706	0.0345077	-0.347059	0.187834	0.0345077
m60_to0	Asia	Japan	AvgNodeRelativeHumidity1Percentile	0.442502	0.0752947	0.514706	0.0345077	-0.208824	0.437659	0.0345077
m60_to0	Europe	Germany	AvgNodeWindspeed99Percentile	-0.479601	0.0513998	-0.514706	0.0345077	0.523529	0.0374126	0.0345077
m20_to10	Europe	Hungary	Winddirection10Percentile	-0.507401	0.0376118	-0.514706	0.0345077	-0.441176	0.0871536	0.0345077
m60_to0	Europe	Turkey	AvgNodePrecipitationRateMax	0.514415	0.0346273	0.411765	0.10054	-0.5	0.0485803	0.0346273
m60_to0	Europe	France	AvgNodeTemperatureMin	0.169342	0.515852	0.161765	0.535076	0.529412	0.034952	0.034952
m120_to60	Europe	Italy	AvgNodeTemperatureStd	0.154564	0.553637	0.301471	0.239624	0.529412	0.034952	0.034952
m60_to0	Europe	Turkey	AvgNodeWindspeed99Percentile	0.0821829	0.753848	0.17402	0.50415	-0.529412	0.034952	0.034952
m60_to0	Europe	France	AvgNodeWindspeedMax	-0.237461	0.358764	-0.328431	0.198069	0.529412	0.034952	0.034952
m120_to60	Europe	Spain	Winddirection90Percentile	-0.0754823	0.773403	-0.0245098	0.925608	-0.529412	0.034952	0.034952
m120_to60	Europe	Austria	RelativeHumidityMedian	-0.513495	0.035008	-0.446078	0.0726918	0.188235	0.485087	0.035008
m20_to10	Europe	Spain	AvgNodeTemperature90Percentile	0.513276	0.0350993	0.438725	0.0781167	0.194118	0.47129	0.0350993
m20_to10	Europe	Austria	WinddirectionEastRatio	0.513237	0.0351157	0.485592	0.0481505	-0.0279617	0.918127	0.0351157
m60_to0	Africa	South Africa	RelativeHumidityMin	-0.427658	0.0766722	-0.498452	0.0352536	-0.20098	0.439234	0.0352536
m20_to10	Europe	Italy	WinddirectionNorthRatio	0.512661	0.0353562	0.485294	0.0483082	0.147059	0.586793	0.0353562
m20_to10	Europe	Germany	AvgNodeDroughtPeriodBelowValueMax	0.498365	0.0417405	0.512255	0.0355265	-0.164706	0.542148	0.0355265
m20_to10	Europe	Poland	AvgNodeRelativeHumidity10Percentile	-0.421765	0.0917459	-0.512255	0.0355265	0.147059	0.586793	0.0355265
m120_to60	North_America	United States	AvgNodeRelativeHumidity99Percentile	-0.145877	0.56355	0.124871	0.621526	0.512255	0.0355265	0.0355265
m60_to0	Europe	Austria	AvgNodeRelativeHumidityAvg	-0.424855	0.0891434	-0.512255	0.0355265	0.0676471	0.80342	0.0355265
m20_to10	Asia	Japan	DewpointMin	0.409627	0.102495	0.512255	0.0355265	-0.111765	0.680274	0.0355265
m120_to60	Europe	Turkey	DewpointStd	0.492854	0.0444212	0.512255	0.0355265	-0.255882	0.33879	0.0355265
m20_to10	North_America	United States	PrecipitationRate99Percentile	0.416406	0.0856304	0.405573	0.0949534	0.512255	0.0355265	0.0355265
m60_to0	Europe	Austria	RelativeHumidityAvg	-0.424855	0.0891434	-0.512255	0.0355265	0.0676471	0.80342	0.0355265
m120_to60	Europe	Germany	Temperature90Percentile	0.457577	0.064769	0.512255	0.0355265	0.485294	0.0567177	0.0355265
m20_to10	North_America	United States	WindspeedStd	-0.452916	0.0590976	-0.434469	0.071597	0.512255	0.0355265	0.0355265
m120_to60			RelativeHumidityStd	0.0768756	0.251866	0.0978856	0.144199	-0.140831	0.0355779	0.0355779
m20_to10	Asia	Japan	RelativeHumidityAvg	0.511808	0.0357147	0.502451	0.039833	0.235294	0.380356	0.0357147
m20_to10	Asia	Japan	AvgNodeRelativeHumidityAvg	0.511808	0.0357147	0.502451	0.039833	0.235294	0.380356	0.0357147
m120_to60	North_America	United States	AvgNodeTemperature90Percentile	0.497317	0.0357393	0.453044	0.0590167	-0.215686	0.405741	0.0357393
m60_to0	Europe		AvgNodeRainPeriodAboveValueMax	-0.180093	0.0359024	-0.151683	0.0779347	-0.102406	0.237245	0.0359024
m120_to60	North_America	United States	Winddirection99Percentile	-0.496909	0.0359149	-0.399381	0.1006	-0.379902	0.132549	0.0359149
m60_to0	Europe	France	Temperature99Percentile	0.5112	0.0359721	0.502451	0.039833	0.194118	0.47129	0.0359721
m20_to10	Europe		AvgNodeTemperatureMax	0.179947	0.0360559	0.173073	0.0439085	0.0139664	0.872272	0.0360559
m20_to10	Europe	Germany	WinddirectionNorthRatio	0.250504	0.332165	0.284314	0.268732	-0.526471	0.0361665	0.0361665
m120_to60	Europe	Spain	Dewpoint90Percentile	0.510664	0.0362001	0.492647	0.0445245	0.194118	0.47129	0.0362001
m20_to10	Europe	Poland	AvgNodeRelativeHumidityMin	-0.483248	0.0494028	-0.509804	0.0365681	0.0882353	0.745222	0.0365681
m60_to0	Europe	Italy	RelativeHumidityMax	0.440144	0.0770477	0.324325	0.20407	-0.525386	0.0366221	0.0366221
m60_to0	Europe	France	AvgNodeWindspeedStd	-0.508735	0.0370297	-0.485294	0.0483082	0.364706	0.164868	0.0370297
m120_to60	North_America	United States	AvgNodeCWMIndexMin	0.464486	0.0521398	0.494324	0.037044	0.25	0.33317	0.037044
m60_to0	Africa	South Africa	Temperature99Percentile	0.489022	0.0394452	0.494324	0.037044	-0.29902	0.243655	0.037044
m20_to10	Europe	Austria	WinddirectionAvg	-0.508509	0.0371276	-0.318627	0.212592	0.488235	0.055015	0.0371276
m60_to0	Europe	Italy	AvgNodeDewpointStd	-0.508467	0.0371461	-0.477941	0.0523285	0.0764706	0.778341	0.0371461
m20_to10			RelativeHumidityStd	0.107918	0.107214	0.139329	0.0371785	-0.0278425	0.679225	0.0371785
m120_to60	Europe	Austria	AvgNodeHumidDailyHoursAboveValueAvg	-0.508021	0.0373401	-0.459841	0.0632877	0.129412	0.632882	0.0373401
m120_to60	Europe	Turkey	AvgNodeDroughtPeriodBelowValueMax	0.112986	0.665919	0.00735294	0.977656	0.523529	0.0374126	0.0374126
m20_to10	Europe	Austria	AvgNodePrecipitationRate120H99Percentile	-0.129885	0.619294	0.0808824	0.757633	-0.523529	0.0374126	0.0374126
m120_to60	Europe	Hungary	RelativeHumidityMedian	-0.103172	0.693551	-0.10049	0.701167	-0.523529	0.0374126	0.0374126
m20_to10	Asia	Japan	TemperatureMedian	-0.402648	0.109067	-0.431373	0.0838307	-0.523529	0.0374126	0.0374126
m120_to60	Europe	Italy	TemperatureStd	0.128016	0.624387	0.230392	0.373665	0.523529	0.0374126	0.0374126
m20_to10	North_America	United States	AvgNodeRelativeHumidityStd	-0.493333	0.0374842	-0.424149	0.0793889	0.372549	0.140836	0.0374842
m20_to10	Europe	Hungary	AvgNodeDewpoint10Percentile	0.464403	0.0603787	0.507353	0.0376329	0.367647	0.161232	0.0376329
m20_to10	Europe	Poland	AvgNodeTemperature99Percentile	0.470221	0.0568139	0.507353	0.0376329	0.147059	0.586793	0.0376329
m20_to10	North_America	United States	AvgNodeTemperatureStd	-0.292364	0.239079	-0.114551	0.650834	0.507353	0.0376329	0.0376329
m20_to10	Europe	Hungary	Dewpoint10Percentile	0.463697	0.0608219	0.507353	0.0376329	0.388235	0.137282	0.0376329
m60_to0	Europe	Austria	TemperatureMin	0.438252	0.0784761	0.507353	0.0376329	0.0264706	0.922481	0.0376329
m120_to60	China	China	WinddirectionWestRatio	0.437472	0.0790698	0.507353	0.0376329	-0.114706	0.672291	0.0376329
m20_to10	Europe	Hungary	Windspeed99Percentile	-0.502075	0.0400056	-0.507353	0.0376329	0.326471	0.217159	0.0376329
m20_to10	Europe		Windspeed90Percentile	-0.178462	0.0376441	-0.166	0.0534296	-0.069639	0.422216	0.0376441
m20_to10	Europe	Hungary	Temperature1Percentile	0.507105	0.0377419	0.463235	0.0611134	-0.126471	0.640694	0.0377419
m20_to10	Europe	Italy	Winddirection10Percentile	-0.506924	0.0378217	-0.470588	0.0565941	-0.135294	0.617367	0.0378217
m60_to0	LATAM	Argentina	WindspeedMax	0.464398	0.0521904	0.49226	0.037965	0.0171569	0.947891	0.037965
m120_to60	Europe	Austria	AvgNodeRelativeHumidityAvg	-0.506001	0.0382302	-0.433824	0.0818935	0.132353	0.625106	0.0382302
m120_to60	Europe	Austria	RelativeHumidityAvg	-0.506001	0.0382302	-0.433824	0.0818935	0.132353	0.625106	0.0382302
m20_to10	Europe	Turkey	AvgNodePrecipitationRate120H90Percentile	0.505276	0.0385533	0.487745	0.0470211	0.497059	0.0501336	0.0385533
m20_to10	China	China	AvgNodeDewpointStd	0.392152	0.119505	0.193627	0.456497	-0.520588	0.0386909	0.0386909
m20_to10	Europe	Hungary	AvgNodeDroughtPeriodBelowValueMax	-0.236118	0.361567	-0.262416	0.308901	-0.520588	0.0386909	0.0386909
m120_to60	Europe	Poland	AvgNodeWindspeedAvg	-0.335712	0.187715	-0.311275	0.223924	0.520588	0.0386909	0.0386909
m120_to60	Europe	Poland	WindspeedAvg	-0.335712	0.187715	-0.311275	0.223924	0.520588	0.0386909	0.0386909
m60_to0	China	China	AvgNodeDewpoint1Percentile	-0.423083	0.0906294	-0.504902	0.038721	-0.205882	0.444285	0.038721
m120_to60	Europe	Germany	AvgNodeTemperatureAvg	0.457084	0.0650954	0.504902	0.038721	0.238235	0.374254	0.038721
m60_to0	Europe	France	Temperature90Percentile	0.491523	0.0450878	0.504902	0.038721	-0.00294118	0.991375	0.038721
m120_to60	Europe	Germany	TemperatureAvg	0.457084	0.0650954	0.504902	0.038721	0.238235	0.374254	0.038721
m20_to10	Europe	Italy	AvgNodeWindspeedStd	-0.504406	0.038944	-0.463235	0.0611134	-0.170588	0.52761	0.038944
m120_to60	Europe	Spain	AvgNodeTemperature90Percentile	0.50419	0.0390415	0.401961	0.10973	-0.0411765	0.879654	0.0390415
m60_to0	Europe	Austria	AvgNodeRelativeHumidity90Percentile	-0.504064	0.0390983	-0.42402	0.0898417	0.344118	0.191856	0.0390983
m60_to0	Asia	Japan	AvgNodeCWMIndexMin	-0.504018	0.0391193	-0.443627	0.0744685	0.341176	0.195933	0.0391193
m20_to10	Europe	Germany	WinddirectionMedian	-0.503897	0.0391742	-0.397059	0.114542	0.0147059	0.956892	0.0391742
m120_to60			Temperature99Percentile	0.133562	0.0458526	0.137863	0.0392404	-0.0492119	0.464655	0.0392404
m20_to10	Europe	Spain	TemperatureAvg	0.503553	0.0393299	0.485294	0.0483082	0.420588	0.104768	0.0393299
m20_to10	Europe	Spain	AvgNodeTemperatureAvg	0.503553	0.0393299	0.485294	0.0483082	0.420588	0.104768	0.0393299
m20_to10	Europe		DewpointMax	0.0353151	0.683151	0.0419971	0.62735	-0.17752	0.0394169	0.0394169
m20_to10	LATAM	Argentina	Dewpoint10Percentile	0.489054	0.0394303	0.486068	0.0408335	-0.107843	0.68035	0.0394303
m20_to10	Europe	Spain	TemperatureMedian	0.503081	0.0395449	0.436275	0.0799889	0.423529	0.102109	0.0395449
m120_to60	Asia	Japan	DewpointMax	0.502759	0.0396917	0.455882	0.0658947	-0.191176	0.478164	0.0396917
m120_to60	Asia	Japan	AvgNodePrecipitationRate120H99Percentile	0.502512	0.0398048	0.416667	0.0961571	0.117647	0.664341	0.0398048
m120_to60	Europe	Poland	AvgNodeRainPeriodAboveValueMax	-0.455626	0.066066	-0.502451	0.039833	-0.35	0.183869	0.039833
m60_to0	Europe	Spain	AvgNodeRelativeHumidityMax	-0.442713	0.0751394	-0.502451	0.039833	0.0676471	0.80342	0.039833
m60_to0	North_America	United States	AvgNodeRelativeHumidityMax	-0.394406	0.105309	-0.0113519	0.964342	0.502451	0.039833	0.039833
m120_to60	Europe	Germany	AvgNodeTemperatureMin	0.502251	0.0399247	0.502451	0.039833	0.173529	0.520408	0.039833
m20_to10	Europe	Hungary	RelativeHumidityStd	0.492722	0.0444873	0.502451	0.039833	-0.15	0.579249	0.039833
m120_to60	Africa	South Africa	Winddirection90Percentile	0.121965	0.629727	0.0361197	0.886853	-0.502451	0.039833	0.039833
m120_to60	Europe		AvgNodeTemperature90Percentile	0.130796	0.129069	0.176476	0.0398592	0.00147066	0.986494	0.0398592
m60_to0	North_America	United States	Winddirection99Percentile	-0.483992	0.0418314	-0.488132	0.0398595	-0.318627	0.212592	0.0398595
m60_to0	Europe	France	AvgNodeDewpointMin	-0.0157234	0.95224	-0.0661765	0.800774	0.517647	0.0400018	0.0400018
m60_to0	Europe	Italy	AvgNodeHWMIndexMax	0.373622	0.139605	0.333333	0.191058	0.517647	0.0400018	0.0400018
m60_to0	Europe	Hungary	AvgNodeRelativeHumidity99Percentile	0.413244	0.0992029	0.276961	0.281843	-0.517647	0.0400018	0.0400018
m120_to60	Europe	Austria	RelativeHumidity90Percentile	-0.34972	0.168816	-0.370098	0.143675	0.517647	0.0400018	0.0400018
m20_to10	Europe	Turkey	Temperature90Percentile	-0.162928	0.532105	-0.247549	0.338088	-0.517647	0.0400018	0.0400018
m20_to10	LATAM	Argentina	TemperatureStd	-0.487472	0.0401692	-0.442724	0.0657824	0.0490196	0.851794	0.0401692
m120_to60			Temperature10Percentile	0.0471413	0.482686	0.0612576	0.36148	-0.137496	0.0402212	0.0402212
m20_to10			AvgNodeTemperature90Percentile	0.114576	0.0871067	0.137082	0.0403771	-0.131383	0.0500603	0.0403771
m20_to10	Europe	Italy	AvgNodeWindspeed99Percentile	-0.501223	0.040399	-0.495098	0.0433144	-0.129412	0.632882	0.040399
m20_to10	Europe	Italy	AvgNodeCWMIndexMin	0.500484	0.0407426	0.340686	0.180851	-0.188235	0.485087	0.0407426
m60_to0	Europe		AvgNodeDewpointMedian	0.0648238	0.453387	0.0493566	0.568253	-0.176306	0.0408062	0.0408062
m120_to60	China	China	AvgNodePrecipitationRate6H90Percentile	0.477053	0.0528307	0.5	0.040969	0.15	0.579249	0.040969
m20_to10	Europe	Poland	RelativeHumidity10Percentile	-0.418129	0.0948761	-0.5	0.040969	0.161765	0.549483	0.040969
m20_to10	Europe	Spain	RelativeHumidity1Percentile	-0.29198	0.255469	-0.5	0.040969	0.279412	0.294618	0.040969
m120_to60	LATAM	Argentina	TemperatureStd	0.0705489	0.78088	0.0278638	0.912608	0.5	0.040969	0.040969
m60_to0	Europe	Germany	Winddirection10Percentile	-0.483353	0.049346	-0.5	0.040969	-0.0323529	0.90532	0.040969
m60_to0	Europe	Austria	Windspeed90Percentile	-0.473984	0.054593	-0.5	0.040969	-0.247059	0.356275	0.040969
m60_to0	Europe	France	RelativeHumidity10Percentile	-0.499937	0.0409985	-0.477941	0.0523285	0.364706	0.164868	0.0409985
m20_to10	Europe		AvgNodeCWMIndexMin	0.155844	0.0700252	0.175443	0.0410531	-0.0823546	0.34232	0.0410531
m20_to10	Asia	Japan	RelativeHumidity1Percentile	0.499209	0.041341	0.465686	0.0595782	0.120588	0.656425	0.041341
m120_to60	Europe	Germany	AvgNodeDewpointMax	0.0588347	0.822526	0.0220588	0.93303	0.514706	0.0413458	0.0413458
m120_to60	Europe	Austria	DewpointMax	-0.284926	0.267657	-0.426471	0.0878046	-0.514706	0.0413458	0.0413458
m20_to10	Europe	Spain	PrecipitationRate90Percentile	0.261873	0.309939	0.252451	0.328294	0.514706	0.0413458	0.0413458
m60_to0	Europe	Turkey	RelativeHumidity90Percentile	-0.116652	0.655698	-0.14951	0.566831	-0.514706	0.0413458	0.0413458
m120_to60	Europe	France	AvgNodeTemperatureMin	0.498962	0.0414576	0.409314	0.102784	-0.152941	0.571745	0.0414576
m20_to10	Europe		Temperature90Percentile	0.147976	0.0855715	0.175099	0.0414577	-0.0522525	0.547251	0.0414577
m60_to0	Europe	France	AvgNodeWindspeedAvg	-0.498488	0.0416818	-0.426471	0.0878046	-0.114706	0.672291	0.0416818
m60_to0	Europe	France	WindspeedAvg	-0.498488	0.0416818	-0.426471	0.0878046	-0.114706	0.672291	0.0416818
m120_to60	Africa	South Africa	AvgNodeDewpointMax	-0.373777	0.126522	-0.484004	0.0418255	0.230392	0.373665	0.0418255
m20_to10	Europe	France	AvgNodeWindspeed1Percentile	-0.498179	0.0418289	-0.45098	0.069232	-0.267647	0.316254	0.0418289
m120_to60	Europe	Italy	Dewpoint99Percentile	0.498008	0.0419103	0.482843	0.0496216	-0.176471	0.513251	0.0419103
m60_to0	Europe	Turkey	Temperature1Percentile	0.497823	0.0419986	0.497549	0.0421293	0.126471	0.640694	0.0419986
m20_to10	Europe	Germany	AvgNodeTemperature10Percentile	0.497656	0.0420783	0.441176	0.0762767	0.126471	0.640694	0.0420783
m120_to60	China	China	AvgNodePrecipitationRate3H90Percentile	0.46857	0.0578089	0.497549	0.0421293	0.182353	0.499075	0.0421293
m120_to60	Europe	Italy	AvgNodeTemperature90Percentile	0.468197	0.0580357	0.497549	0.0421293	0.273529	0.305323	0.0421293
m20_to10	Europe	France	AvgNodeTemperatureMax	0.468436	0.0578901	0.497549	0.0421293	0.273529	0.305323	0.0421293
m120_to60	China	China	Temperature90Percentile	0.468057	0.058121	0.497549	0.0421293	0.258824	0.333072	0.0421293
m120_to60	North_America	United States	AvgNodeDewpoint99Percentile	0.482885	0.0423709	0.399381	0.1006	-0.112745	0.666592	0.0423709
m20_to10	Europe	Turkey	RelativeHumidity99Percentile	-0.496351	0.0427055	-0.360294	0.155427	0.261765	0.32741	0.0427055
m20_to10	Europe	Turkey	AvgNodePrecipitationRate24H99Percentile	0.301712	0.239229	0.291667	0.256003	0.511765	0.0427234	0.0427234
m20_to10	Asia	Japan	AvgNodePrecipitationRateAvg	0.145936	0.576242	0.147059	0.573277	0.511765	0.0427234	0.0427234
m20_to10	Europe	Turkey	AvgNodeRelativeHumidity1Percentile	0.110395	0.673175	0.105392	0.687266	0.511765	0.0427234	0.0427234
m60_to0	Europe	Austria	Dewpoint10Percentile	0.0856037	0.743918	-0.129902	0.619247	-0.511765	0.0427234	0.0427234
m20_to10	Asia	Japan	PrecipitationRateAvg	0.145936	0.576242	0.147059	0.573277	0.511765	0.0427234	0.0427234
m20_to10	Europe	Austria	PrecipitationRateStd	-0.0503037	0.847954	-0.0441176	0.866483	-0.511765	0.0427234	0.0427234
m120_to60	Europe	Turkey	Temperature90Percentile	0.0243932	0.925961	-0.0906863	0.729235	-0.511765	0.0427234	0.0427234
m60_to0	Europe	Turkey	Winddirection90Percentile	-0.0986197	0.706495	-0.129902	0.619247	-0.511765	0.0427234	0.0427234
m120_to60			WinddirectionStd	0.00393177	0.953337	0.0114133	0.865114	-0.13564	0.0430193	0.0430193
m120_to60	Europe	Turkey	AvgNodeHumidDailyHoursAboveValueAvg	-0.475666	0.053622	-0.495098	0.0433144	-0.129412	0.632882	0.0433144
m20_to10	Europe	Hungary	AvgNodeRelativeHumidityStd	0.456638	0.0653912	0.495098	0.0433144	-0.114706	0.672291	0.0433144
m120_to60	Europe	Germany	AvgNodeTemperature90Percentile	0.440136	0.0770539	0.495098	0.0433144	0.455882	0.0759455	0.0433144
m20_to10	Europe	Spain	AvgNodeTemperatureMedian	0.478871	0.0518068	0.495098	0.0433144	0.482353	0.058459	0.0433144
m20_to10	LATAM	Argentina	AvgNodeWindspeedAvg	0.046234	0.85545	0.100103	0.69269	-0.495098	0.0433144	0.0433144
m120_to60	LATAM	Argentina	Windspeed1Percentile	0.245007	0.327138	0.28999	0.243092	0.495098	0.0433144	0.0433144
m20_to10	LATAM	Argentina	WindspeedAvg	0.046234	0.85545	0.100103	0.69269	-0.495098	0.0433144	0.0433144
m60_to0	Europe		WinddirectionSouthRatio	-0.160193	0.0624679	-0.173302	0.0436251	0.00410662	0.962297	0.0436251
m120_to60	Europe	Austria	AvgNodeTemperatureMedian	0.494123	0.0437926	0.394608	0.117002	-0.00882353	0.974128	0.0437926
m20_to10	Europe	Italy	Winddirection90Percentile	0.494122	0.0437931	0.443627	0.0744685	0.0470588	0.862604	0.0437931
m20_to10	Europe	Austria	Winddirection90Percentile	0.493644	0.0440295	0.492647	0.0445245	-0.464706	0.0697437	0.0440295
m60_to0	Europe	Italy	AvgNodeDewpoint90Percentile	0.493599	0.0440517	0.487745	0.0470211	-0.335294	0.204255	0.0440517
m20_to10	Europe	Italy	AvgNodeTemperatureMedian	0.49352	0.0440906	0.45098	0.069232	-0.305882	0.249254	0.0440906
m120_to60	China	China	AvgNodeCWMIndexMin	-0.10776	0.680585	-0.120098	0.646143	0.508824	0.0441352	0.0441352
m60_to0	Europe	Austria	AvgNodeDewpointAvg	0.155694	0.550705	0.0882353	0.736305	-0.508824	0.0441352	0.0441352
m60_to0	Europe	Turkey	AvgNodeDewpointAvg	0.296478	0.24788	0.360294	0.155427	-0.508824	0.0441352	0.0441352
m20_to10	Europe	Spain	AvgNodePrecipitationRate120H99Percentile	0.424252	0.0896469	0.39951	0.112118	0.508824	0.0441352	0.0441352
m60_to0	Europe	Germany	AvgNodeRelativeHumidityMedian	-0.452562	0.0681423	-0.345588	0.174252	0.508824	0.0441352	0.0441352
m60_to0	Europe	Poland	AvgNodeWindspeed1Percentile	-0.0671639	0.797859	0.0514706	0.844467	-0.508824	0.0441352	0.0441352
m20_to10	Europe	Poland	AvgNodeWindspeedAvg	-0.254049	0.325137	-0.321078	0.208898	0.508824	0.0441352	0.0441352
m60_to0	Europe	Austria	DewpointAvg	0.155694	0.550705	0.0882353	0.736305	-0.508824	0.0441352	0.0441352
m60_to0	Europe	Turkey	DewpointAvg	0.296478	0.24788	0.360294	0.155427	-0.508824	0.0441352	0.0441352
m20_to10	Europe	Turkey	Temperature99Percentile	-0.125885	0.630214	-0.176471	0.498068	-0.508824	0.0441352	0.0441352
m20_to10	Europe	Italy	WinddirectionWestRatio	-0.461383	0.0622925	-0.446078	0.0726918	-0.508824	0.0441352	0.0441352
m20_to10	Europe	Poland	WindspeedAvg	-0.254049	0.325137	-0.321078	0.208898	0.508824	0.0441352	0.0441352
m20_to10	Europe	Turkey	AvgNodeTemperatureStd	-0.493311	0.0441941	-0.301471	0.239624	-0.0558824	0.837137	0.0441941
m60_to0			AvgNodeWindspeedMin	0.000640522	0.992394	-0.00518581	0.93848	-0.134807	0.0443284	0.0443284
m20_to10	Europe		AvgNodeDewpoint90Percentile	0.138678	0.107373	0.172729	0.0443364	-0.132325	0.126036	0.0443364
m20_to10	Europe	Hungary	AvgNodeWindspeedAvg	-0.410771	0.101446	-0.492647	0.0445245	-0.05	0.8541	0.0445245
m120_to60	Europe	Germany	DewpointMin	0.491446	0.0451265	0.492647	0.0445245	-0.244118	0.362213	0.0445245
m20_to10	Europe	Germany	TemperatureMin	0.464785	0.0601397	0.492647	0.0445245	0.0764706	0.778341	0.0445245
m60_to0	Europe	Germany	WinddirectionNorthRatio	0.487572	0.047111	0.492647	0.0445245	-0.0470588	0.862604	0.0445245
m60_to0	Europe	Italy	Windspeed99Percentile	-0.478071	0.0522552	-0.492647	0.0445245	-0.317647	0.230573	0.0445245
m20_to10	Europe	Hungary	WindspeedAvg	-0.410771	0.101446	-0.492647	0.0445245	-0.05	0.8541	0.0445245
m60_to0	LATAM	Argentina	AvgNodeTemperatureMedian	0.187368	0.456576	0.124871	0.621526	0.492647	0.0445245	0.0445245
m120_to60	Africa	South Africa	AvgNodeTemperature90Percentile	0.478201	0.0447136	0.45098	0.0603262	-0.181373	0.48601	0.0447136
m20_to10	North_America	United States	Winddirection90Percentile	-0.409406	0.0915747	-0.477812	0.0449122	-0.0539216	0.837151	0.0449122
m20_to10	Europe	Hungary	WindspeedStd	-0.491802	0.0449478	-0.455882	0.0658947	0.282353	0.28935	0.0449478
m20_to10			AvgNodeTemperatureMedian	0.0907787	0.175785	0.0980428	0.143553	-0.1344	0.0449796	0.0449796
m20_to10			WinddirectionWestRatio	-0.134067	0.0450312	-0.105519	0.115295	-0.13142	0.0499963	0.0450312
m60_to0	Europe	France	AvgNodeWindspeed10Percentile	-0.491587	0.0450558	-0.485294	0.0483082	-0.297059	0.263863	0.0450558
m60_to0	Asia	Japan	WindspeedAvg	0.491584	0.0450571	0.482843	0.0496216	0.0676471	0.80342	0.0450571
m60_to0	Asia	Japan	AvgNodeWindspeedAvg	0.491584	0.0450571	0.482843	0.0496216	0.0676471	0.80342	0.0450571
m120_to60	Europe	Austria	TemperatureMedian	0.491337	0.0451819	0.394608	0.117002	0.0794118	0.770025	0.0451819
m60_to0	North_America	United States	AvgNodeDewpoint10Percentile	0.476889	0.0453868	0.422085	0.081019	0.392157	0.1195	0.0453868
m60_to0	Europe	Turkey	AvgNodePrecipitationRateStd	0.49083	0.0454378	0.431373	0.0838307	-0.15	0.579249	0.0454378
m20_to10	Europe	Austria	AvgNodePrecipitationRate24H99Percentile	-0.356219	0.160498	-0.247549	0.338088	-0.505882	0.0455816	0.0455816
m120_to60	Europe	Italy	AvgNodeTemperature10Percentile	0.400255	0.111388	0.306373	0.23169	0.505882	0.0455816	0.0455816
m60_to0	Europe	Poland	AvgNodeTemperature10Percentile	-0.0170609	0.948182	-0.0122549	0.962768	-0.505882	0.0455816	0.0455816
m20_to10	Asia	Japan	AvgNodeTemperatureAvg	-0.344663	0.175484	-0.313725	0.220104	-0.505882	0.0455816	0.0455816
m60_to0	Europe	Hungary	RelativeHumidity99Percentile	0.407483	0.104484	0.218137	0.400295	-0.505882	0.0455816	0.0455816
m20_to10	Europe	Germany	RelativeHumidityMedian	-0.472331	0.0555605	-0.453431	0.0675482	0.505882	0.0455816	0.0455816
m20_to10	Asia	Japan	TemperatureAvg	-0.344663	0.175484	-0.313725	0.220104	-0.505882	0.0455816	0.0455816
m20_to10	Europe	Spain	AvgNodeDewpointMedian	0.373812	0.139387	0.490196	0.04576	0.382353	0.143859	0.04576
m20_to10	Europe	Italy	WinddirectionAvg	-0.414634	0.0979574	-0.490196	0.04576	0.0705882	0.795039	0.04576
m20_to10	Europe	Turkey	WinddirectionEastRatio	-0.438341	0.078408	-0.490196	0.04576	0.161765	0.549483	0.04576
m120_to60	Europe	Spain	WindspeedMax	-0.481692	0.0502474	-0.490196	0.04576	0.00294118	0.991375	0.04576
m20_to10	North_America	United States	AvgNodeTemperature90Percentile	0.475816	0.045943	0.318885	0.197128	-0.0318627	0.903377	0.045943
m120_to60			AvgNodeTemperatureAvg	0.120253	0.0724568	0.13341	0.046103	-0.127105	0.0580787	0.046103
m120_to60			TemperatureAvg	0.120253	0.0724568	0.13341	0.046103	-0.127105	0.0580787	0.046103
m120_to60	Europe	Italy	Temperature90Percentile	0.488895	0.0464263	0.460784	0.0626776	0.320588	0.226045	0.0464263
m60_to0	Europe	France	AvgNodeRelativeHumidity10Percentile	-0.488755	0.0464984	-0.460784	0.0626776	0.344118	0.191856	0.0464984
m60_to0	North_America	United States	Dewpoint10Percentile	0.474578	0.0465914	0.436533	0.070109	0.0441176	0.866483	0.0465914
m60_to0	China	China	AvgNodeTemperatureMin	-0.488193	0.0467888	-0.480392	0.0509616	-0.0941176	0.728814	0.0467888
m20_to10	Europe		TemperatureStd	0.0938645	0.277065	0.0957694	0.267389	0.171381	0.0468692	0.0468692
m20_to10	Europe	Germany	AvgNodeHumidDailyHoursAboveValueAvg	-0.443773	0.0743624	-0.487745	0.0470211	0.364706	0.164868	0.0470211
m120_to60	Europe	Austria	AvgNodeRelativeHumidity10Percentile	-0.479919	0.0512235	-0.487745	0.0470211	0.282353	0.28935	0.0470211
m60_to0	Europe	Spain	RelativeHumidity1Percentile	-0.437097	0.0793572	-0.487745	0.0470211	0.00294118	0.991375	0.0470211
m60_to0	Europe	France	AvgNodeDewpointMax	-0.0819538	0.754514	-0.20098	0.439234	0.502941	0.0470631	0.0470631
m60_to0	Europe	France	AvgNodeDroughtPeriodBelowPercentileMax	0.379998	0.132443	0.27451	0.286298	0.502941	0.0470631	0.0470631
m20_to10	Europe	Germany	AvgNodeWindspeed99Percentile	-0.294821	0.25066	-0.345588	0.174252	0.502941	0.0470631	0.0470631
m20_to10	Europe	France	AvgNodeWindspeedMin	-0.429028	0.0857145	-0.352941	0.164658	-0.502941	0.0470631	0.0470631
m20_to10	Europe	Hungary	Winddirection99Percentile	0.480498	0.0509034	0.392157	0.1195	-0.502941	0.0470631	0.0470631
m120_to60	Africa	South Africa	Windspeed1Percentile	0.448983	0.061614	0.473684	0.0470641	0.0465686	0.859133	0.0470641
m20_to10	Europe	Hungary	AvgNodeTemperature1Percentile	0.487355	0.0472242	0.416667	0.0961571	-0.191176	0.478164	0.0472242
m20_to10	Asia	Japan	AvgNodeDewpointMin	0.486977	0.0474216	0.431373	0.0838307	-0.197059	0.464464	0.0474216
m120_to60	Europe		Temperature90Percentile	0.124111	0.149986	0.17032	0.0474305	0.00847952	0.922243	0.0474305
m120_to60	Europe	France	AvgNodeTemperatureAvg	0.48663	0.0476036	0.460784	0.0626776	-0.0147059	0.956892	0.0476036
m120_to60	Europe	France	TemperatureAvg	0.48663	0.0476036	0.460784	0.0626776	-0.0147059	0.956892	0.0476036
m20_to10	Europe	Germany	AvgNodeRelativeHumidityAvg	-0.486025	0.0479215	-0.482843	0.0496216	0.397059	0.127806	0.0479215
m20_to10	Europe	Germany	RelativeHumidityAvg	-0.486025	0.0479215	-0.482843	0.0496216	0.397059	0.127806	0.0479215
m20_to10	Europe	Hungary	Winddirection1Percentile	-0.485986	0.0479424	-0.397059	0.114542	-0.447059	0.0825369	0.0479424
m20_to10	Europe	Germany	Temperature10Percentile	0.485794	0.0480434	0.458333	0.0642713	0.0941176	0.728814	0.0480434
m120_to60	Asia	Japan	DewpointMin	0.485526	0.0481855	0.45098	0.069232	0	1	0.0481855
m60_to0	Europe	Spain	AvgNodeDewpoint99Percentile	0.42011	0.0931609	0.485294	0.0483082	0.45	0.0802957	0.0483082
m20_to10	Europe	Italy	AvgNodeRelativeHumidity1Percentile	0.442285	0.0754553	0.485294	0.0483082	-0.205882	0.444285	0.0483082
m20_to10	Europe	Italy	AvgNodeRelativeHumidityMin	0.48165	0.0502704	0.485294	0.0483082	-0.173529	0.520408	0.0483082
m120_to60	Europe	Austria	AvgNodeTemperature90Percentile	0.406451	0.105451	0.485294	0.0483082	0.473529	0.0639191	0.0483082
m120_to60	Europe	Austria	AvgNodeWindspeed10Percentile	-0.418216	0.0948009	-0.485294	0.0483082	-0.0617647	0.820242	0.0483082
m120_to60	Europe	Austria	Temperature90Percentile	0.455364	0.0662416	0.485294	0.0483082	0.388235	0.137282	0.0483082
m20_to10	LATAM	Argentina	AvgNodePrecipitationRate120H90Percentile	0.149254	0.554454	0.0546956	0.829335	-0.485294	0.0483082	0.0483082
m60_to0	North_America	United States	AvgNodeTemperature10Percentile	0.471036	0.0484853	0.337461	0.170838	-0.14951	0.566831	0.0484853
m20_to10	Europe	Austria	AvgNodePrecipitationRateAvg	0.0650406	0.804131	0.316176	0.216327	-0.5	0.0485803	0.0485803
m20_to10	Europe	Germany	AvgNodeWindspeedMax	-0.148645	0.569102	-0.335784	0.187614	0.5	0.0485803	0.0485803
m20_to10	Europe	Austria	PrecipitationRateAvg	0.0650406	0.804131	0.316176	0.216327	-0.5	0.0485803	0.0485803
m60_to0	China	China	WinddirectionEastRatio	-0.366828	0.147525	-0.308824	0.227786	0.5	0.0485803	0.0485803
m120_to60	Europe		AvgNodeDewpoint99Percentile	0.0656927	0.447343	0.0512299	0.553641	-0.170003	0.0486936	0.0486936
m20_to10	Europe	Austria	WinddirectionSouthRatio	-0.483983	0.0490073	-0.470588	0.0565941	-0.414706	0.110229	0.0490073
m20_to10	Europe	Germany	Windspeed99Percentile	-0.483981	0.0490086	-0.438725	0.0781167	0.491176	0.0533504	0.0490086
m120_to60	China	China	PrecipitationRate90Percentile	0.483857	0.0490751	0.460784	0.0626776	0.394118	0.130913	0.0490751
m20_to10	Europe	Germany	AvgNodeRelativeHumidity1Percentile	-0.483452	0.0492927	-0.421569	0.0919126	0.344118	0.191856	0.0492927
m20_to10	Europe		PrecipitationRateMax	0.165527	0.0541233	0.168868	0.0493821	0.0814043	0.347938	0.0493821
m60_to0	Europe	Germany	AvgNodeWindspeed1Percentile	-0.4832	0.0494285	-0.411765	0.10054	-0.247059	0.356275	0.0494285
m60_to0	North_America	United States	WindspeedStd	-0.469162	0.0495104	-0.376677	0.123372	0.379902	0.132549	0.0495104
m60_to0	China	China	AvgNodeTemperature99Percentile	0.482872	0.049606	0.480392	0.0509616	0.232353	0.386511	0.049606
m120_to60	China	China	AvgNodePrecipitationRate90Percentile	0.447859	0.0714205	0.482843	0.0496216	0.141176	0.602003	0.0496216
m120_to60	Europe	Spain	AvgNodeRelativeHumidity90Percentile	-0.420104	0.0931661	-0.482843	0.0496216	-0.0558824	0.837137	0.0496216
m120_to60	LATAM	Argentina	AvgNodeWindspeed10Percentile	0.0617024	0.807836	-0.0175439	0.944915	0.482843	0.0496216	0.0496216
m60_to0	Europe	Spain	Dewpoint90Percentile	0.453134	0.0677508	0.482843	0.0496216	-0.0294118	0.913896	0.0496216
m60_to0	Europe	Italy	Dewpoint99Percentile	0.471297	0.056172	0.482843	0.0496216	-0.188235	0.485087	0.0496216
m120_to60	Europe	Germany	TemperatureMin	0.478644	0.0519336	0.482843	0.0496216	0.0294118	0.913896	0.0496216
m20_to10	China	China	DewpointMax	0.482595	0.0497562	0.419118	0.0940177	-0.0911765	0.737005	0.0497562
m20_to10	Europe	Germany	WinddirectionWestRatio	-0.482274	0.0499301	-0.441176	0.0762767	0.144118	0.594378	0.0499301
m120_to60	Europe	Austria	AvgNodeDewpointStd	-0.373615	0.139613	-0.289216	0.260203	0.497059	0.0501336	0.0501336
m60_to0	Europe	Italy	AvgNodeDroughtPeriodBelowValueMax	-0.386835	0.12505	-0.267157	0.299918	-0.497059	0.0501336	0.0501336
m120_to60	Europe	Hungary	Winddirection99Percentile	-0.0468337	0.858339	0.0220588	0.93303	0.497059	0.0501336	0.0501336
m60_to0	Europe	Turkey	WinddirectionNorthRatio	-0.196541	0.449616	-0.223039	0.389523	-0.497059	0.0501336	0.0501336
m120_to60	Asia	Japan	TemperatureMin	0.481655	0.0502677	0.455882	0.0658947	-0.282353	0.28935	0.0502677
m60_to0	Europe	Turkey	AvgNodePrecipitationRate3H99Percentile	0.481324	0.0504489	0.436275	0.0799889	-0.0470588	0.862604	0.0504489
m120_to60	Europe	Italy	DewpointMax	0.480866	0.0507002	0.463235	0.0611134	0.408824	0.115888	0.0507002
m60_to0	Europe	Italy	DewpointMax	0.480866	0.0507002	0.463235	0.0611134	0.408824	0.115888	0.0507002
m20_to10	Europe	France	AvgNodeRelativeHumidity90Percentile	-0.480816	0.0507278	-0.443627	0.0744685	0.270588	0.310761	0.0507278
m20_to10	Europe	Austria	AvgNodeDewpoint10Percentile	0.467871	0.0582344	0.480392	0.0509616	0.0911765	0.737005	0.0509616
m60_to0	LATAM	Argentina	AvgNodePrecipitationRate120H90Percentile	-0.0968897	0.702121	0.0629515	0.804017	-0.480392	0.0509616	0.0509616
m60_to0	LATAM	Argentina	AvgNodePrecipitationRate99Percentile	-0.0279245	0.912418	0.0650155	0.797715	-0.480392	0.0509616	0.0509616
m60_to0	LATAM	Argentina	AvgNodeRainPeriodAbovePercentileMax	-0.0861432	0.733955	0.0340557	0.893283	-0.480392	0.0509616	0.0509616
m60_to0	LATAM	Argentina	AvgNodeTemperature99Percentile	0.358493	0.144059	0.296182	0.232717	0.480392	0.0509616	0.0509616
m120_to60	LATAM	Argentina	AvgNodeWindspeed90Percentile	0.283686	0.253952	0.267286	0.283608	0.480392	0.0509616	0.0509616
m120_to60	North_America	United States	Winddirection1Percentile	0.378477	0.121445	0.296182	0.232717	-0.480392	0.0509616	0.0509616
m60_to0	Europe	Austria	WindspeedAvg	-0.47975	0.0513173	-0.448529	0.0709464	-0.364706	0.164868	0.0513173
m60_to0	Europe	Austria	AvgNodeWindspeedAvg	-0.47975	0.0513173	-0.448529	0.0709464	-0.364706	0.164868	0.0513173
m60_to0	North_America	United States	AvgNodeTemperature90Percentile	0.465748	0.0514201	0.436533	0.070109	-0.257353	0.318668	0.0514201
m60_to0	Europe	Turkey	AvgNodePrecipitationRate10Percentile	0.479243	0.0515993	0.468712	0.0577228	0.458824	0.0738355	0.0515993
m60_to0	Africa	South Africa	Temperature90Percentile	0.465394	0.0516209	0.405573	0.0949534	-0.284314	0.268732	0.0516209
m60_to0	LATAM	Argentina	AvgNodePrecipitationRateMedian	-0.465307	0.0516708	-0.442724	0.0657824	0.409314	0.102784	0.0516708
m120_to60	Europe	Italy	AvgNodeDewpoint1Percentile	0.245508	0.342215	0.289216	0.260203	-0.494118	0.0517234	0.0517234
m20_to10	Europe	Turkey	AvgNodePrecipitationRateStd	0.300541	0.241149	0.323529	0.205247	0.494118	0.0517234	0.0517234
m120_to60	China	China	AvgNodeRelativeHumidityAvg	0.350552	0.167736	0.35049	0.167815	0.494118	0.0517234	0.0517234
m120_to60	China	China	AvgNodeRelativeHumidityMedian	0.294372	0.251416	0.20098	0.439234	0.494118	0.0517234	0.0517234
m20_to10	Asia	Japan	AvgNodeRelativeHumidityStd	0.33757	0.185131	0.431373	0.0838307	0.494118	0.0517234	0.0517234
m20_to10	Asia	Japan	PrecipitationRateStd	0.124826	0.633117	0	1	0.494118	0.0517234	0.0517234
m120_to60	China	China	RelativeHumidityAvg	0.350552	0.167736	0.35049	0.167815	0.494118	0.0517234	0.0517234
m20_to10	Europe	Hungary	WindspeedMedian	-0.233949	0.366125	-0.348039	0.171013	0.494118	0.0517234	0.0517234
m20_to10			WinddirectionMedian	-0.130083	0.0518622	-0.124958	0.0618932	-0.0744346	0.268366	0.0518622
m120_to60	Europe	Germany	AvgNodeDewpointMin	0.478459	0.0520375	0.433824	0.0818935	-0.167647	0.534857	0.0520375
m20_to10	Europe	Austria	WindspeedMax	-0.478407	0.0520666	-0.360294	0.155427	0.170588	0.52761	0.0520666
m20_to10	Europe	France	AvgNodeWindspeed90Percentile	-0.478189	0.0521893	-0.458333	0.0642713	0.229412	0.39272	0.0521893
m60_to0	Europe	France	AvgNodeTemperature90Percentile	0.478135	0.0522195	0.438725	0.0781167	0.00588235	0.982751	0.0522195
m60_to0	China	China	AvgNodeHWMIndexMax	0.47805	0.052267	0.389706	0.122034	0.367647	0.161232	0.052267
m20_to10	Europe	Austria	AvgNodeHWMIndexMax	0.235993	0.36183	0.477941	0.0523285	-0.108824	0.688288	0.0523285
m120_to60	LATAM	Argentina	AvgNodePrecipitationRate24H90Percentile	-0.307932	0.213818	-0.393189	0.106485	-0.477941	0.0523285	0.0523285
m60_to0	North_America	United States	AvgNodeRelativeHumidity99Percentile	-0.235068	0.347751	-0.00722394	0.977304	0.477941	0.0523285	0.0523285
m20_to10	Europe	Spain	AvgNodeRelativeHumidityStd	-0.408942	0.103128	-0.477941	0.0523285	0.0352941	0.896753	0.0523285
m120_to60	Europe	Poland	RelativeHumidity99Percentile	-0.473133	0.0550894	-0.477941	0.0523285	0.108824	0.688288	0.0523285
m60_to0	Asia	Japan	Windspeed10Percentile	0.467109	0.0587007	0.477941	0.0523285	-0.470588	0.0658195	0.0523285
m60_to0	Asia	Japan	Windspeed99Percentile	0.328151	0.198475	0.477941	0.0523285	0.258824	0.333072	0.0523285
m120_to60	Europe	Germany	WindspeedStd	-0.421897	0.091633	-0.477941	0.0523285	0.00294118	0.991375	0.0523285
m60_to0			AvgNodeTemperature90Percentile	0.122246	0.0678158	0.129768	0.0524359	-0.109	0.104502	0.0524359
m60_to0	Europe	Turkey	WindspeedMin	-0.477223	0.0527345	-0.455882	0.0658947	-0.341176	0.195933	0.0527345
m20_to10	LATAM	Argentina	AvgNodeDewpoint10Percentile	0.461926	0.0536233	0.463364	0.0527859	-0.0637255	0.808021	0.0527859
m60_to0	North_America	United States	Temperature90Percentile	0.454958	0.0578218	0.463364	0.0527859	-0.247549	0.338088	0.0527859
m120_to60	Europe	France	Temperature1Percentile	0.47702	0.0528492	0.32598	0.201637	0.211765	0.431083	0.0528492
m120_to60	Europe	Austria	RelativeHumidityMax	0.306186	0.231988	0.306186	0.231988	-0.491952	0.0529178	0.0529178
m20_to10	Europe	Turkey	AvgNodeHWMIndexMax	-0.222934	0.389753	-0.0392157	0.881214	-0.491176	0.0533504	0.0533504
m20_to10	Europe	France	AvgNodeRainPeriodAbovePercentileMax	-0.292883	0.253934	-0.210784	0.41675	-0.491176	0.0533504	0.0533504
m20_to10	Europe	Austria	AvgNodeRainPeriodAboveValueMax	0.40146	0.110215	0.428922	0.085801	-0.491176	0.0533504	0.0533504
m120_to60	Europe	Hungary	AvgNodeRelativeHumidity90Percentile	0.302638	0.23772	0.284314	0.268732	-0.491176	0.0533504	0.0533504
m120_to60	Europe	Hungary	AvgNodeRelativeHumidityMin	-0.230174	0.37413	-0.215686	0.405741	-0.491176	0.0533504	0.0533504
m120_to60	Europe	Hungary	RelativeHumidity90Percentile	0.297495	0.246184	0.284314	0.268732	-0.491176	0.0533504	0.0533504
m20_to10	Europe	Spain	AvgNodeDewpointAvg	0.377187	0.135568	0.47549	0.0537227	0.305882	0.249254	0.0537227
m20_to10	Europe	Spain	DewpointAvg	0.377187	0.135568	0.47549	0.0537227	0.305882	0.249254	0.0537227
m20_to10	Europe	Germany	WindspeedMax	-0.41514	0.0975072	-0.47549	0.0537227	-0.0911765	0.737005	0.0537227
m20_to10	Europe	Germany	AvgNodeTemperature1Percentile	0.475191	0.0538947	0.458333	0.0642713	-0.329412	0.212801	0.0538947
m20_to10	North_America	United States	Winddirection99Percentile	-0.461378	0.0539449	-0.374613	0.125608	0.259804	0.313917	0.0539449
m60_to0	Europe	Spain	TemperatureMedian	0.475043	0.0539799	0.460784	0.0626776	-0.0470588	0.862604	0.0539799
m120_to60	Europe	Austria	Temperature10Percentile	0.474832	0.054102	0.379902	0.132549	-0.0411765	0.879654	0.054102
m20_to10	Europe	Germany	AvgNodeTemperatureStd	0.474805	0.0541174	0.433824	0.0818935	0.194118	0.47129	0.0541174
m20_to10	LATAM	Argentina	AvgNodeTemperatureStd	-0.460434	0.0545021	-0.448916	0.0616574	0.125	0.632641	0.0545021
m60_to0	North_America	United States	AvgNodeDewpoint99Percentile	0.459942	0.0547944	0.432405	0.0731082	-0.132353	0.612593	0.0547944
m20_to10	Europe	France	WinddirectionWestRatio	-0.219332	0.397654	-0.215686	0.405741	-0.488595	0.0548096	0.0548096
m120_to60	Europe		AvgNodeTemperature99Percentile	0.161168	0.0608677	0.165044	0.0548381	0.0213368	0.805966	0.0548381
m60_to0	Europe	Turkey	PrecipitationRateStd	0.473384	0.0549427	0.335784	0.187614	0.108824	0.688288	0.0549427
m60_to0	Europe		AvgNodeTemperatureMax	0.140526	0.102725	0.164968	0.0549521	0.0939953	0.278199	0.0549521
m20_to10			Windspeed1Percentile	-0.0186152	0.781725	-0.0203882	0.761534	-0.128699	0.0549749	0.0549749
m60_to0	Europe	Turkey	AvgNodeDewpointMedian	0.318563	0.21269	0.357843	0.158464	-0.488235	0.055015	0.055015
m20_to10	Europe	Austria	AvgNodePrecipitationRate24H90Percentile	0.188295	0.469226	0.169118	0.516418	-0.488235	0.055015	0.055015
m20_to10	Asia	Japan	AvgNodeTemperature99Percentile	0.287729	0.262772	0.289216	0.260203	-0.488235	0.055015	0.055015
m60_to0	Europe	Turkey	AvgNodeWindspeedAvg	0.0563861	0.829808	-0.0514706	0.844467	-0.488235	0.055015	0.055015
m60_to0	Europe	Poland	TemperatureMin	-0.226202	0.382658	-0.235294	0.363295	-0.488235	0.055015	0.055015
m60_to0	Europe	Italy	Winddirection90Percentile	0.152935	0.557875	0.156863	0.547681	0.488235	0.055015	0.055015
m60_to0	Europe	Turkey	WindspeedAvg	0.0563861	0.829808	-0.0514706	0.844467	-0.488235	0.055015	0.055015
m20_to10	Europe	Turkey	WindspeedStd	0.128918	0.621926	0.186275	0.474095	-0.488235	0.055015	0.055015
m60_to0	Europe	Italy	WinddirectionEastRatio	0.473165	0.0550708	0.463235	0.0611134	0.126471	0.640694	0.0550708
m60_to0	LATAM	Argentina	AvgNodeRelativeHumidity90Percentile	0.17049	0.498801	0.0505676	0.842056	-0.473039	0.0551445	0.0551445
m60_to0	China	China	DewpointMedian	0.427965	0.0865787	0.473039	0.0551445	-0.138235	0.609666	0.0551445
m20_to10	Europe	Austria	RelativeHumidity10Percentile	-0.33408	0.190005	-0.473039	0.0551445	-0.0323529	0.90532	0.0551445
m120_to60	Europe	Spain	RelativeHumidity1Percentile	-0.433768	0.0819371	-0.473039	0.0551445	0.0235294	0.931074	0.0551445
m20_to10	Europe	Italy	RelativeHumidityStd	-0.433105	0.0824583	-0.473039	0.0551445	0.197059	0.464464	0.0551445
m20_to10	Europe	Germany	Winddirection10Percentile	-0.416971	0.0958898	-0.473039	0.0551445	-0.0794118	0.770025	0.0551445
m60_to0	Europe	Germany	Winddirection90Percentile	0.47243	0.0555022	0.441176	0.0762767	-0.347059	0.187834	0.0555022
m60_to0	Europe	Germany	WinddirectionSouthRatio	-0.472243	0.0556121	-0.431373	0.0838307	-0.0294118	0.913896	0.0556121
m60_to0			AvgNodeHWMIndexMax	0.128061	0.0556457	0.125815	0.0601133	0.0337135	0.616538	0.0556457
m20_to10	Asia	Japan	AvgNodeRelativeHumidityMedian	0.471386	0.0561191	0.446078	0.0726918	0.252941	0.344563	0.0561191
m20_to10	Asia	Japan	AvgNodePrecipitationRate10Percentile	0.433592	0.0820748	0.420084	0.0931836	0.486153	0.0562167	0.0562167
m20_to10	Europe	Germany	WinddirectionEastRatio	0.471179	0.0562422	0.318627	0.212592	0.164706	0.542148	0.0562422
m20_to10	Europe	Germany	AvgNodeRelativeHumidityMedian	-0.471176	0.0562438	-0.448529	0.0709464	0.432353	0.094421	0.0562438
m20_to10	Europe	Austria	WinddirectionWestRatio	-0.471114	0.0562809	-0.29902	0.243655	0.0852941	0.753465	0.0562809
m120_to60	Asia	Japan	AvgNodeTemperature99Percentile	0.471088	0.0562965	0.433824	0.0818935	-0.270588	0.310761	0.0562965
m120_to60	Europe		Winddirection1Percentile	-0.0403257	0.641127	-0.0285205	0.741702	-0.164631	0.0563791	0.0563791
m120_to60	LATAM	Argentina	AvgNodeWindspeedMax	0.41038	0.0907304	0.457172	0.0564616	0.127451	0.62593	0.0564616
m20_to10	Europe	France	Windspeed90Percentile	-0.470781	0.0564792	-0.387255	0.124606	0.317647	0.230573	0.0564792
m60_to0	North_America	United States	AvgNodeDewpoint1Percentile	0.386449	0.113165	0.304438	0.219331	0.470588	0.0565941	0.0565941
m120_to60	LATAM	Argentina	AvgNodeDewpointAvg	0.0641889	0.800237	0.126935	0.615727	0.470588	0.0565941	0.0565941
m120_to60	LATAM	Argentina	DewpointAvg	0.0641889	0.800237	0.126935	0.615727	0.470588	0.0565941	0.0565941
m60_to0	Africa	South Africa	TemperatureMax	0.317784	0.198766	0.312693	0.206454	0.470588	0.0565941	0.0565941
m20_to10	Asia	Japan	AvgNodeRelativeHumidity1Percentile	0.388442	0.123356	0.470588	0.0565941	0.435294	0.0919524	0.0565941
m120_to60	Europe	Spain	AvgNodeRelativeHumidity99Percentile	-0.47024	0.0568025	-0.470588	0.0565941	0.0588235	0.828681	0.0565941
m120_to60	China	China	RelativeHumidityStd	0.448023	0.0713046	0.470588	0.0565941	-0.141176	0.602003	0.0565941
m120_to60	Asia	Japan	AvgNodeRainPeriodAboveValueMax	0.470514	0.0566387	0.32598	0.201637	0.329412	0.212801	0.0566387
m120_to60	Europe	Turkey	AvgNodeDewpointMax	-0.112478	0.667338	-0.117647	0.652933	-0.485294	0.0567177	0.0567177
m120_to60	Europe	France	AvgNodeDroughtPeriodBelowPercentileMax	0.364986	0.149724	0.267321	0.29961	0.485294	0.0567177	0.0567177
m120_to60	Europe	Poland	AvgNodeDroughtPeriodBelowPercentileMax	0.167406	0.520735	0.281863	0.27306	-0.485294	0.0567177	0.0567177
m20_to10	Europe	Turkey	AvgNodePrecipitationRate6H99Percentile	0.312879	0.221419	0.328431	0.198069	0.485294	0.0567177	0.0567177
m60_to0	Europe	Germany	AvgNodeRelativeHumidityMin	-0.0197989	0.939879	-0.132353	0.612593	0.485294	0.0567177	0.0567177
m20_to10	China	China	Winddirection10Percentile	-0.344592	0.175579	-0.223039	0.389523	-0.485294	0.0567177	0.0567177
m60_to0	China	China	Windspeed10Percentile	0.250934	0.331308	0.178922	0.492021	0.485294	0.0567177	0.0567177
m60_to0	Europe		WindspeedStd	-0.163765	0.0567719	-0.123678	0.151423	-0.0864906	0.318543	0.0567719
m20_to10			AvgNodeTemperature1Percentile	0.0653257	0.330416	0.0660221	0.325276	-0.12773	0.0568454	0.0568454
m60_to0	Europe	Hungary	Winddirection10Percentile	-0.470102	0.0568848	-0.397059	0.114542	-0.214706	0.424559	0.0568848
m20_to10	Europe	Germany	TemperatureStd	0.470074	0.056902	0.414216	0.0983312	0.252941	0.344563	0.056902
m120_to60	China	China	DewpointStd	0.469918	0.0569953	0.438725	0.0781167	0.0205882	0.939674	0.0569953
m20_to10	Europe	Hungary	AvgNodeTemperatureMin	0.469742	0.0571013	0.340686	0.180851	-0.247059	0.356275	0.0571013
m20_to10	Europe	Germany	WinddirectionStd	0.469662	0.0571491	0.463235	0.0611134	-0.370588	0.15765	0.0571491
m120_to60	Europe	Austria	AvgNodeWindspeedAvg	-0.469032	0.0575292	-0.441176	0.0762767	-0.473529	0.0639191	0.0575292
m120_to60	Europe	Austria	WindspeedAvg	-0.469032	0.0575292	-0.441176	0.0762767	-0.473529	0.0639191	0.0575292
m60_to0	Europe	Spain	AvgNodeTemperatureAvg	0.468531	0.0578328	0.433824	0.0818935	-0.0264706	0.922481	0.0578328
m60_to0	Europe	Spain	TemperatureAvg	0.468531	0.0578328	0.433824	0.0818935	-0.0264706	0.922481	0.0578328
m120_to60	LATAM	Argentina	AvgNodeDewpoint90Percentile	-0.022328	0.929925	-0.0319917	0.899719	-0.468137	0.0580719	0.0580719
m120_to60	China	China	AvgNodePrecipitationRate99Percentile	0.392113	0.119544	0.468137	0.0580719	-0.197059	0.464464	0.0580719
m20_to10	Europe	Italy	AvgNodeRainPeriodAbovePercentileMax	0.459107	0.0637648	0.468137	0.0580719	-0.05	0.8541	0.0580719
m120_to60	Europe	Poland	RelativeHumidity90Percentile	-0.421941	0.0915958	-0.468137	0.0580719	0.182353	0.499075	0.0580719
m20_to10	Europe	Poland	RelativeHumidityStd	0.442561	0.0752512	0.468137	0.0580719	0.161765	0.549483	0.0580719
m120_to60	Africa	South Africa	WindspeedMax	-0.0138051	0.956642	0.0691434	0.785148	-0.468137	0.0580719	0.0580719
m20_to10	Asia	Japan	AvgNodeDewpoint99Percentile	0.385663	0.126297	0.343137	0.177531	-0.482353	0.058459	0.058459
m120_to60	China	China	AvgNodeDewpointMin	-0.116035	0.657413	-0.193627	0.456497	-0.482353	0.058459	0.058459
m60_to0	Europe	Italy	AvgNodeRelativeHumidityStd	-0.421743	0.0917637	-0.387255	0.124606	-0.482353	0.058459	0.058459
m120_to60	Europe	France	AvgNodeWindspeed90Percentile	-0.303946	0.235597	-0.321078	0.208898	0.482353	0.058459	0.058459
m120_to60	Europe	Austria	AvgNodeWindspeed99Percentile	-0.398702	0.112913	-0.419118	0.0940177	-0.482353	0.058459	0.058459
m20_to10	Europe	Hungary	RelativeHumidity10Percentile	-0.181475	0.485758	0.0245098	0.925608	-0.482353	0.058459	0.058459
m120_to60	Asia	Japan	Temperature1Percentile	-0.159794	0.540128	-0.188725	0.468192	-0.482353	0.058459	0.058459
m120_to60	Europe	Poland	Winddirection10Percentile	0.183348	0.48119	0.127451	0.62593	0.482353	0.058459	0.058459
m60_to0	China	China	WindspeedStd	0.16737	0.520825	0.27451	0.286298	-0.482353	0.058459	0.058459
m60_to0			Windspeed1Percentile	0.00153753	0.981744	-0.00456339	0.945852	-0.126903	0.0584812	0.0584812
m60_to0	Europe	France	AvgNodeDroughtPeriodBelowValueMax	0.467256	0.05861	0.409314	0.102784	0.291176	0.273887	0.05861
m20_to10	Africa	South Africa	AvgNodeDewpointStd	-0.453612	0.0586606	-0.397317	0.102535	-0.254902	0.32346	0.0586606
m20_to10	North_America	United States	RelativeHumidityStd	0.453376	0.0588086	0.362229	0.139625	0.387255	0.124606	0.0588086
m20_to10	Africa	South Africa	AvgNodeTemperature90Percentile	0.453157	0.0589458	0.368421	0.132487	0.127451	0.62593	0.0589458
m120_to60	Asia	Japan	AvgNodeWindspeed90Percentile	0.466451	0.0591054	0.306373	0.23169	-0.255882	0.33879	0.0591054
m60_to0			AvgNodeTemperature1Percentile	0.0242611	0.718004	0.026452	0.693764	-0.126415	0.0594647	0.0594647
m120_to60	Europe	Austria	AvgNodeRelativeHumidity1Percentile	-0.433806	0.081907	-0.465686	0.0595782	0.391176	0.134071	0.0595782
m120_to60	Europe	Turkey	AvgNodeTemperatureStd	-0.416799	0.0960404	-0.465686	0.0595782	-0.0529412	0.84561	0.0595782
m20_to10	Asia	Japan	Dewpoint99Percentile	0.453817	0.0672861	0.465686	0.0595782	0.0176471	0.94828	0.0595782
m20_to10	Europe	Spain	TemperatureMin	0.37849	0.134113	0.465686	0.0595782	0.108824	0.688288	0.0595782
m60_to0	Europe	Hungary	AvgNodeRelativeHumidity1Percentile	-0.1134	0.664762	-0.115196	0.65975	-0.479412	0.0602393	0.0602393
m120_to60	Europe	Germany	AvgNodeWindspeed99Percentile	-0.33561	0.187857	-0.345588	0.174252	0.479412	0.0602393	0.0602393
m60_to0	Europe	Germany	AvgNodeWindspeedMax	-0.310658	0.224892	-0.448529	0.0709464	0.479412	0.0602393	0.0602393
m20_to10	Asia	Japan	AvgNodeWindspeedStd	0.0173738	0.947233	0.0392157	0.881214	0.479412	0.0602393	0.0602393
m120_to60	Europe	Spain	DewpointMin	0.214405	0.408604	0.223039	0.389523	-0.479412	0.0602393	0.0602393
m120_to60	Europe	France	TemperatureMax	0.449642	0.0701642	0.401961	0.10973	0.479412	0.0602393	0.0602393
m20_to10	China	China	WinddirectionNorthRatio	0.356255	0.160453	0.328431	0.198069	-0.479412	0.0602393	0.0602393
m120_to60	Europe	Poland	WindspeedStd	-0.363739	0.151226	-0.335784	0.187614	0.479412	0.0602393	0.0602393
m20_to10	Europe	Spain	Temperature90Percentile	0.464373	0.0603969	0.382353	0.129863	0.0617647	0.820242	0.0603969
m20_to10	China	China	AvgNodeWindspeed90Percentile	0.464059	0.0605939	0.370098	0.143675	0.405882	0.118792	0.0605939
m20_to10	Europe	France	PrecipitationRateMedian	-0.315064	0.218036	-0.463785	0.0607665	-0.337669	0.200867	0.0607665
m120_to60	Europe	Hungary	AvgNodeCWMIndexMin	0.463609	0.0608774	0.426471	0.0878046	-0.417647	0.107474	0.0608774
m60_to0			AvgNodeDroughtPeriodBelowPercentileMax	-0.0311145	0.643231	-0.0177917	0.791154	-0.125638	0.0610601	0.0610601
m120_to60			RelativeHumidity1Percentile	-0.0523118	0.43593	-0.060478	0.367635	-0.125613	0.0611116	0.0611116
m20_to10	Asia	Japan	AvgNodeTemperature10Percentile	-0.344248	0.17604	-0.463235	0.0611134	0.188235	0.485087	0.0611134
m120_to60	Europe	Turkey	Temperature10Percentile	0.442289	0.0754518	0.463235	0.0611134	-0.429412	0.0969365	0.0611134
m120_to60	Asia	Japan	Temperature99Percentile	0.387476	0.124373	0.463235	0.0611134	-0.129412	0.632882	0.0611134
m20_to10	Europe	Spain	Temperature99Percentile	0.458098	0.0644256	0.463235	0.0611134	-0.0823529	0.761733	0.0611134
m60_to0	Europe	Poland	WinddirectionSouthRatio	-0.459637	0.0634198	-0.463235	0.0611134	0.111765	0.680274	0.0611134
m20_to10	Africa	South Africa	AvgNodeWindspeedMax	-0.449522	0.0612645	-0.438596	0.0686441	-0.286765	0.264446	0.0612645
m120_to60	Europe	Turkey	TemperatureStd	-0.462841	0.061363	-0.419118	0.0940177	-0.0441176	0.871122	0.061363
m20_to10	Europe		RelativeHumidity1Percentile	-0.137171	0.111284	-0.160763	0.0615293	0.0712099	0.411799	0.0615293
m20_to10	LATAM	Argentina	AvgNodeWindspeedMax	0.425812	0.0780928	0.448916	0.0616574	0.0269608	0.918191	0.0616574
m60_to0	Europe	Austria	AvgNodeRainPeriodAboveValueMax	-0.462304	0.0617041	-0.416667	0.0961571	-0.388235	0.137282	0.0617041
m60_to0	Europe		WinddirectionStd	0.139947	0.104165	0.160533	0.0619058	-0.0935874	0.280299	0.0619058
m120_to60	Europe	Spain	AvgNodeCWMIndexMin	0.225753	0.383627	0.171569	0.510266	-0.476471	0.0620592	0.0620592
m60_to0	Europe	Germany	AvgNodeHumidDailyHoursAboveValueAvg	-0.411969	0.100355	-0.355392	0.161541	0.476471	0.0620592	0.0620592
m20_to10	Asia	Japan	AvgNodePrecipitationRate24H90Percentile	0.160742	0.537695	0.137255	0.599369	0.476471	0.0620592	0.0620592
m60_to0	Asia	Japan	AvgNodePrecipitationRateMedian	0.422018	0.0915304	0.370098	0.143675	0.476471	0.0620592	0.0620592
m20_to10	Europe	Hungary	AvgNodeRelativeHumidityAvg	-0.0364202	0.889631	0.0367647	0.888593	-0.476471	0.0620592	0.0620592
m60_to0	Europe	Germany	AvgNodeRelativeHumidityAvg	-0.404049	0.107725	-0.279412	0.27743	0.476471	0.0620592	0.0620592
m60_to0	China	China	AvgNodeWindspeedMin	0.131322	0.615389	0.132353	0.612593	0.476471	0.0620592	0.0620592
m20_to10	Europe	Hungary	RelativeHumidityAvg	-0.0364202	0.889631	0.0367647	0.888593	-0.476471	0.0620592	0.0620592
m60_to0	Europe	Germany	RelativeHumidityAvg	-0.404049	0.107725	-0.279412	0.27743	0.476471	0.0620592	0.0620592
m60_to0	Europe	France	Winddirection10Percentile	-0.341248	0.180086	-0.355392	0.161541	-0.476471	0.0620592	0.0620592
m20_to10	China	China	Windspeed1Percentile	0.267998	0.298341	0.313725	0.220104	-0.476471	0.0620592	0.0620592
m60_to0	Europe	Austria	Windspeed1Percentile	-0.165307	0.526049	-0.129902	0.619247	0.476471	0.0620592	0.0620592
m60_to0	China	China	AvgNodeDewpoint10Percentile	-0.461614	0.0621448	-0.438725	0.0781167	-0.0647059	0.811821	0.0621448
m20_to10			RelativeHumidity99Percentile	0.115731	0.0839482	0.124633	0.0625799	-0.0184054	0.7846	0.0625799
m60_to0	Europe	Germany	AvgNodePrecipitationRate6H90Percentile	-0.399528	0.1121	-0.460784	0.0626776	0.441176	0.0871536	0.0626776
m120_to60	LATAM	Argentina	AvgNodeTemperatureStd	0.0861582	0.73391	0.0588235	0.816654	0.460784	0.0626776	0.0626776
m120_to60	Europe	Germany	AvgNodeWindspeedMin	-0.397079	0.114522	-0.460784	0.0626776	-0.235294	0.380356	0.0626776
m120_to60	LATAM	Argentina	PrecipitationRate99Percentile	-0.199172	0.428163	-0.261094	0.295333	-0.460784	0.0626776	0.0626776
m60_to0	Europe	France	RelativeHumidityStd	0.435352	0.0807022	0.460784	0.0626776	0.358824	0.172304	0.0626776
m120_to60	Europe		TemperatureMedian	0.112187	0.193481	0.132051	0.125407	-0.160615	0.062755	0.062755
m120_to60	China	China	AvgNodePrecipitationRateAvg	0.460653	0.062762	0.448529	0.0709464	0.0794118	0.770025	0.062762
m120_to60	China	China	PrecipitationRateAvg	0.460653	0.062762	0.448529	0.0709464	0.0794118	0.770025	0.062762
m120_to60	North_America	United States	TemperatureMax	0.429018	0.0756386	0.446852	0.0630103	0.384804	0.127216	0.0630103
m60_to0	North_America	United States	TemperatureMax	0.429018	0.0756386	0.446852	0.0630103	0.384804	0.127216	0.0630103
m120_to60	Europe	Turkey	WinddirectionMedian	0.458874	0.0639175	0.367647	0.146554	-0.238235	0.374254	0.0639175
m120_to60	Europe	Poland	AvgNodeDewpoint10Percentile	0.00626764	0.980953	-0.110294	0.673459	-0.473529	0.0639191	0.0639191
m60_to0	Europe	France	AvgNodeDewpoint10Percentile	-0.0195666	0.940583	-0.117647	0.652933	0.473529	0.0639191	0.0639191
m60_to0	Europe	Spain	PrecipitationRate90Percentile	0.234013	0.365989	0.276961	0.281843	0.473529	0.0639191	0.0639191
m20_to10	Europe	Turkey	RelativeHumidityMin	0.276591	0.282513	0.245098	0.343047	0.473529	0.0639191	0.0639191
m60_to0	Europe	Turkey	WinddirectionStd	-0.147789	0.571355	-0.144608	0.579755	-0.473529	0.0639191	0.0639191
m120_to60	LATAM	Argentina	AvgNodePrecipitationRate3H99Percentile	-0.177444	0.481181	-0.203302	0.418447	-0.458333	0.0642713	0.0642713
m120_to60	LATAM	Argentina	AvgNodePrecipitationRate6H99Percentile	-0.167532	0.506388	-0.184727	0.463061	-0.458333	0.0642713	0.0642713
m120_to60	Europe	Germany	TemperatureMedian	0.393104	0.11853	0.458333	0.0642713	0.117647	0.664341	0.0642713
m60_to0	Europe	France	AvgNodeWindspeedMin	-0.457835	0.0645987	-0.428922	0.085801	-0.205882	0.444285	0.0645987
m120_to60	Europe	Turkey	TemperatureMin	0.457496	0.0648223	0.355392	0.161541	-0.358824	0.172304	0.0648223
m20_to10			AvgNodeTemperatureAvg	0.0968035	0.148708	0.10621	0.11292	-0.123744	0.0650954	0.0650954
m20_to10			TemperatureAvg	0.0968035	0.148708	0.10621	0.11292	-0.123744	0.0650954	0.0650954
m60_to0			Windspeed10Percentile	0.0136946	0.838491	0.0121993	0.855922	-0.123534	0.0655554	0.0655554
m120_to60			AvgNodeTemperatureMedian	0.116456	0.0820136	0.123252	0.0655665	-0.0882068	0.189397	0.0655665
m20_to10	Europe	France	RelativeHumidity90Percentile	-0.456305	0.0656128	-0.436275	0.0799889	0.344118	0.191856	0.0656128
m60_to0	Europe	Austria	RelativeHumidity90Percentile	-0.456098	0.0657508	-0.416667	0.0961571	0.261765	0.32741	0.0657508
m20_to10	North_America	United States	PrecipitationRateStd	0.427648	0.0766804	0.442724	0.0657824	0.257353	0.318668	0.0657824
m20_to10	Asia	Japan	AvgNodeDewpointMax	0.318625	0.212596	0.303922	0.235636	-0.470588	0.0658195	0.0658195
m60_to0	Europe	France	AvgNodePrecipitationRate24H90Percentile	-0.354102	0.163177	-0.259804	0.313917	0.470588	0.0658195	0.0658195
m60_to0	Europe	Spain	AvgNodePrecipitationRate24H99Percentile	0.198016	0.446154	0.240196	0.353089	0.470588	0.0658195	0.0658195
m60_to0	Europe	Poland	AvgNodeRelativeHumidity90Percentile	-0.250347	0.332478	-0.301471	0.239624	0.470588	0.0658195	0.0658195
m120_to60	Europe	Turkey	PrecipitationRate99Percentile	-0.0935625	0.720965	-0.0661765	0.800774	-0.470588	0.0658195	0.0658195
m60_to0	Asia	Japan	Winddirection99Percentile	0.107257	0.682002	0.0735294	0.779127	-0.470588	0.0658195	0.0658195
m60_to0	LATAM	Argentina	AvgNodeWindspeedMin	0.226441	0.366233	0.22807	0.3627	0.455882	0.0658947	0.0658947
m60_to0	Europe	Italy	PrecipitationRateStd	0.340721	0.180803	0.455882	0.0658947	0.0823529	0.761733	0.0658947
m120_to60	Europe	Austria	RelativeHumidity1Percentile	-0.441855	0.0757729	-0.455882	0.0658947	0.452941	0.0780987	0.0658947
m120_to60	Europe		AvgNodeTemperatureMedian	0.111983	0.194298	0.132089	0.125296	-0.158719	0.0659631	0.0659631
m120_to60	Europe	Austria	Temperature1Percentile	0.455293	0.0662897	0.328431	0.198069	-0.0911765	0.737005	0.0662897
m20_to10	Europe		AvgNodeWindspeed90Percentile	-0.157756	0.0666149	-0.140729	0.102224	-0.0276812	0.749957	0.0666149
m20_to10	Europe		AvgNodeRelativeHumidity1Percentile	-0.151218	0.0788602	-0.157742	0.0666398	0.0192627	0.824507	0.0666398
m60_to0	Europe	France	Temperature1Percentile	0.454604	0.0667531	0.397059	0.114542	0.270588	0.310761	0.0667531
m120_to60			AvgNodeDroughtPeriodBelowPercentileMax	-0.0312994	0.641259	-0.0149255	0.824199	-0.122937	0.0668803	0.0668803
m20_to10	Europe	Italy	AvgNodePrecipitationRateMax	0.454297	0.0669608	0.441176	0.0762767	0.311765	0.2398	0.0669608
m20_to10	Europe	Italy	Temperature90Percentile	0.454143	0.0670653	0.431373	0.0838307	-0.291176	0.273887	0.0670653
m120_to60	LATAM	Argentina	AvgNodePrecipitationRate120H90Percentile	-0.269511	0.279465	-0.393189	0.106485	-0.453431	0.0675482	0.0675482
m60_to0	LATAM	Argentina	AvgNodeTemperature90Percentile	0.16798	0.505236	0.0980392	0.698742	0.453431	0.0675482	0.0675482
m120_to60	Europe		AvgNodeTemperatureMin	0.126035	0.143719	0.157207	0.0675805	-0.0505375	0.560496	0.0675805
m60_to0	Europe	France	AvgNodePrecipitationRateAvg	-0.397865	0.113741	-0.284314	0.268732	0.467647	0.0677609	0.0677609
m60_to0	Europe	Spain	AvgNodeWindspeedMax	-0.025762	0.921818	-0.0465686	0.859133	0.467647	0.0677609	0.0677609
m120_to60	China	China	AvgNodeWindspeedMin	0.187734	0.470575	0.137255	0.599369	0.467647	0.0677609	0.0677609
m120_to60	Europe	France	AvgNodeWindspeedMin	0.136759	0.600701	0.147059	0.573277	0.467647	0.0677609	0.0677609
m60_to0	Europe	France	PrecipitationRate99Percentile	-0.364535	0.150267	-0.35049	0.167815	0.467647	0.0677609	0.0677609
m60_to0	Europe	France	PrecipitationRateAvg	-0.397865	0.113741	-0.284314	0.268732	0.467647	0.0677609	0.0677609
m120_to60	Europe	Austria	Windspeed99Percentile	-0.433175	0.0824032	-0.441176	0.0762767	-0.467647	0.0677609	0.0677609
m120_to60	Europe	Austria	AvgNodeTemperature10Percentile	0.45263	0.0680956	0.352941	0.164658	0.0117647	0.965508	0.0680956
m120_to60	North_America	United States	AvgNodeTemperature10Percentile	0.439231	0.0681981	0.391125	0.1085	0.370098	0.143675	0.0681981
m120_to60	Europe	France	AvgNodeTemperature1Percentile	0.452429	0.0682328	0.372549	0.140836	0.155882	0.564282	0.0682328
m60_to0			AvgNodeTemperatureMin	0.00312695	0.962881	0.00206727	0.975455	-0.122257	0.0684134	0.0684134
m60_to0	North_America	United States	Temperature99Percentile	0.398767	0.101173	0.438596	0.0686441	0.17402	0.50415	0.0686441
m60_to0	China	China	WinddirectionWestRatio	0.451513	0.0688633	0.367647	0.146554	0.0617647	0.820242	0.0688633
m120_to60	LATAM	Argentina	TemperatureMax	0.438033	0.0690419	0.360165	0.142062	0.0833333	0.750504	0.0690419
m60_to0	LATAM	Argentina	WinddirectionSouthRatio	-0.354198	0.149274	-0.43779	0.0692134	0.262255	0.309209	0.0692134
m20_to10	Europe	Italy	AvgNodePrecipitationRateStd	0.41561	0.0970902	0.45098	0.069232	0.223529	0.405298	0.069232
m60_to0	LATAM	Argentina	AvgNodeWindspeed90Percentile	0.32785	0.184127	0.30031	0.22596	0.45098	0.069232	0.069232
m20_to10	North_America	United States	Winddirection10Percentile	0.313415	0.205352	-0.0340557	0.893283	0.45098	0.069232	0.069232
m20_to10	Europe	Italy	Temperature1Percentile	0.450682	0.069439	0.267157	0.299918	-0.0529412	0.84561	0.069439
m20_to10	Europe	Turkey	AvgNodeRelativeHumidityMax	-0.450627	0.0694774	-0.446078	0.0726918	0.320588	0.226045	0.0694774
m60_to0	Europe	France	Windspeed99Percentile	-0.450507	0.0695606	-0.401961	0.10973	0.267647	0.316254	0.0695606
m60_to0	China	China	Temperature10Percentile	-0.450336	0.0696799	-0.409314	0.102784	-0.0911765	0.737005	0.0696799
m120_to60	Europe	Austria	DewpointStd	-0.393421	0.118207	-0.306373	0.23169	0.464706	0.0697437	0.0697437
m120_to60	Europe	Spain	PrecipitationRateMax	0.323603	0.205137	0.218137	0.400295	0.464706	0.0697437	0.0697437
m60_to0	Europe	Turkey	WindspeedMedian	0.0699927	0.789521	-0.0196078	0.940458	-0.464706	0.0697437	0.0697437
m120_to60	Africa	South Africa	AvgNodeTemperatureAvg	0.432914	0.0727332	0.436533	0.070109	-0.00245098	0.992551	0.070109
m120_to60	Africa	South Africa	TemperatureAvg	0.432914	0.0727332	0.436533	0.070109	-0.00245098	0.992551	0.070109
m60_to0			AvgNodeDewpointMax	0.0524853	0.434407	0.051625	0.441987	-0.121518	0.0701141	0.0701141
m20_to10	Europe	Hungary	Windspeed90Percentile	-0.448877	0.0707017	-0.414216	0.0983312	-0.123529	0.648542	0.0707017
m20_to10	Europe	Spain	AvgNodeTemperature10Percentile	0.448641	0.0708674	0.338235	0.184212	0.255882	0.33879	0.0708674
m60_to0	Asia	Japan	Dewpoint99Percentile	0.447351	0.0717815	0.448529	0.0709464	-0.132353	0.625106	0.0709464
m60_to0	Europe	Turkey	PrecipitationRateMax	0.250338	0.332495	0.448529	0.0709464	-0.00294118	0.991375	0.0709464
m120_to60	Europe	France	TemperatureMedian	0.434522	0.0813477	0.448529	0.0709464	0.0411765	0.879654	0.0709464
m120_to60	North_America	United States	AvgNodeRelativeHumidity90Percentile	-0.0894445	0.724129	0.0712074	0.778883	0.448529	0.0709464	0.0709464
m20_to10			AvgNodeTemperatureMin	0.0481039	0.473782	0.0556376	0.407279	-0.121014	0.0712933	0.0712933
m60_to0	North_America	United States	AvgNodeRelativeHumidityStd	-0.409339	0.0916331	-0.434469	0.071597	0.377451	0.135273	0.071597
m20_to10	China	China	AvgNodeDewpointMin	-0.031466	0.904575	-0.137255	0.599369	-0.461765	0.0717684	0.0717684
m60_to0	Europe	France	AvgNodePrecipitationRate120H90Percentile	-0.330246	0.195454	-0.335784	0.187614	0.461765	0.0717684	0.0717684
m60_to0	China	China	AvgNodeWindspeed10Percentile	0.0674631	0.796976	0.0612745	0.815283	0.461765	0.0717684	0.0717684
m60_to0	Europe	Turkey	AvgNodeWindspeedMedian	0.0268918	0.9184	0.00490196	0.985103	-0.461765	0.0717684	0.0717684
m60_to0	Europe	Spain	RelativeHumidity90Percentile	-0.0707636	0.787253	-0.232843	0.36846	0.461765	0.0717684	0.0717684
m20_to10	Europe	Austria	WinddirectionMin	-0.270321	0.29401	-0.447058	0.0719902	-0.344163	0.191793	0.0719902
m20_to10	Europe	Austria	DewpointMin	0.446544	0.0723582	0.367647	0.146554	-0.155882	0.564282	0.0723582
m20_to10	North_America	United States	Windspeed1Percentile	-0.433373	0.0723962	-0.337461	0.170838	0.428922	0.085801	0.0723962
m60_to0	Europe	Austria	WinddirectionNorthRatio	0.424522	0.0894212	0.446352	0.0724955	0.284032	0.286367	0.0724955
m20_to10			WinddirectionMin	-0.0727328	0.278404	-0.120198	0.0725876	-0.107184	0.110443	0.0725876
m20_to10	Europe	Hungary	AvgNodeWindspeedMedian	-0.310572	0.225027	-0.446078	0.0726918	0.458824	0.0738355	0.0726918
m60_to0	Asia	Japan	WindspeedStd	0.351407	0.16663	0.446078	0.0726918	0.452941	0.0780987	0.0726918
m20_to10	Africa	South Africa	AvgNodeTemperature99Percentile	0.199087	0.428364	0.201238	0.423288	-0.446078	0.0726918	0.0726918
m120_to60	LATAM	Argentina	Windspeed90Percentile	0.253429	0.310244	0.209494	0.404102	0.446078	0.0726918	0.0726918
m20_to10	Europe		Dewpoint90Percentile	0.154391	0.0727085	0.150326	0.0806648	-0.1122	0.195106	0.0727085
m20_to10	Europe	Spain	Temperature10Percentile	0.445238	0.0732977	0.360294	0.155427	0.323529	0.221574	0.0732977
m20_to10	Africa	South Africa	WindspeedStd	-0.432007	0.0734016	-0.405573	0.0949534	-0.205882	0.427915	0.0734016
m60_to0	Europe	Turkey	AvgNodeHWMIndexMax	-0.346267	0.17335	-0.308824	0.227786	-0.458824	0.0738355	0.0738355
m20_to10	Europe	Austria	AvgNodePrecipitationRate6H99Percentile	-0.330418	0.195207	-0.291667	0.256003	-0.458824	0.0738355	0.0738355
m60_to0	Europe	Spain	AvgNodePrecipitationRate90Percentile	0.245907	0.341405	0.303922	0.235636	0.458824	0.0738355	0.0738355
m60_to0	Europe	Hungary	AvgNodeRelativeHumidityMin	-0.113883	0.663413	-0.0686275	0.793542	-0.458824	0.0738355	0.0738355
m20_to10	Asia	Japan	AvgNodeWindspeed1Percentile	0.114362	0.662074	0.127451	0.62593	-0.458824	0.0738355	0.0738355
m120_to60	Europe	Spain	Winddirection10Percentile	0.143014	0.583983	0.178922	0.492021	-0.458824	0.0738355	0.0738355
m60_to0	Asia	Japan	Winddirection1Percentile	-0.118062	0.651781	-0.137255	0.599369	-0.458824	0.0738355	0.0738355
m120_to60	LATAM	Argentina	DewpointStd	-0.431371	0.0738734	-0.386997	0.112611	-0.129902	0.619247	0.0738734
m120_to60	Europe	Turkey	AvgNodeTemperature10Percentile	0.444415	0.073894	0.433824	0.0818935	-0.420588	0.104768	0.073894
m60_to0	Europe	France	WinddirectionEastRatio	0.443941	0.0742391	0.372549	0.140836	0.173529	0.520408	0.0742391
m120_to60	Europe	France	AvgNodeDroughtPeriodBelowValueMax	0.443929	0.0742484	0.375	0.138035	0.202941	0.450961	0.0742484
m20_to10	Europe	Turkey	AvgNodeRelativeHumidity99Percentile	-0.401811	0.109875	-0.443627	0.0744685	0.355882	0.176104	0.0744685
m120_to60	China	China	PrecipitationRate99Percentile	0.401778	0.109908	0.443627	0.0744685	-0.182353	0.499075	0.0744685
m120_to60	LATAM	Argentina	AvgNodeDewpoint10Percentile	0.252786	0.311517	0.203302	0.418447	0.443627	0.0744685	0.0744685
m60_to0	LATAM	Argentina	AvgNodeTemperatureAvg	0.169594	0.501094	0.00309598	0.990272	0.443627	0.0744685	0.0744685
m60_to0	LATAM	Argentina	TemperatureAvg	0.169594	0.501094	0.00309598	0.990272	0.443627	0.0744685	0.0744685
m120_to60			AvgNodeRelativeHumidityMin	-0.0457101	0.49609	-0.0526217	0.433212	-0.119658	0.074546	0.074546
m60_to0	North_America	United States	AvgNodeWindspeedMin	0.430174	0.0747674	0.263158	0.291392	-0.0857843	0.743395	0.0747674
m60_to0	North_America	United States	AvgNodeWindspeed99Percentile	-0.430113	0.0748134	-0.323013	0.191068	0.237745	0.358171	0.0748134
m120_to60	Europe	Austria	AvgNodeRainPeriodAboveValueMax	-0.442744	0.0751162	-0.414216	0.0983312	-0.241176	0.368207	0.0751162
m60_to0	LATAM	Argentina	WinddirectionEastRatio	0.429701	0.0751233	0.356037	0.147026	0.321078	0.208898	0.0751233
m60_to0			AvgNodeWindspeed90Percentile	-0.0320101	0.633701	-0.0281354	0.675349	-0.119344	0.0753169	0.0753169
m20_to10	North_America	United States	Windspeed10Percentile	-0.429244	0.0754675	-0.366357	0.134837	0.323529	0.205247	0.0754675
m60_to0	Europe	Germany	AvgNodeTemperatureMedian	0.442198	0.0755192	0.433824	0.0818935	0.188235	0.485087	0.0755192
m120_to60	Africa	South Africa	Temperature10Percentile	0.42909	0.0755839	0.294118	0.236143	-0.205882	0.427915	0.0755839
m20_to10			Temperature1Percentile	0.0539521	0.421658	0.0654296	0.329646	-0.119228	0.0756017	0.0756017
m20_to10	Africa	South Africa	RelativeHumidity1Percentile	-0.428759	0.075835	-0.426213	0.0777829	-0.0612745	0.815283	0.075835
m20_to10	China	China	AvgNodeDewpoint10Percentile	-0.214408	0.408595	-0.137255	0.599369	-0.455882	0.0759455	0.0759455
m20_to10	Europe	Hungary	AvgNodeRelativeHumidity10Percentile	-0.185494	0.475983	-0.00735294	0.977656	-0.455882	0.0759455	0.0759455
m60_to0	Europe	Poland	AvgNodeWindspeedMax	-0.0193809	0.941146	-0.0710784	0.786327	0.455882	0.0759455	0.0759455
m20_to10	Asia	Japan	PrecipitationRateMedian	0.297725	0.245802	0.285382	0.266859	0.455882	0.0759455	0.0759455
m120_to60	Europe	Germany	RelativeHumidity90Percentile	-0.100394	0.70144	-0.0539216	0.837151	0.455882	0.0759455	0.0759455
m20_to10	Europe	Spain	WinddirectionEastRatio	-0.0490994	0.851556	0.0612745	0.815283	-0.455882	0.0759455	0.0759455
m120_to60	Europe	Spain	WinddirectionStd	-0.14457	0.579856	-0.0980392	0.708151	-0.455882	0.0759455	0.0759455
m120_to60	China	China	AvgNodeDewpointStd	0.413169	0.0992706	0.441176	0.0762767	0.0382353	0.888198	0.0762767
m120_to60	Africa	South Africa	AvgNodeWindspeed10Percentile	0.283938	0.253511	0.267286	0.283608	-0.441176	0.0762767	0.0762767
m20_to10	Africa	South Africa	Dewpoint90Percentile	-0.0710501	0.77936	-0.116615	0.644932	-0.441176	0.0762767	0.0762767
m20_to10	Europe	Spain	DewpointMedian	0.400517	0.111132	0.441176	0.0762767	0.0735294	0.786679	0.0762767
m20_to10	Europe	Poland	RelativeHumidity99Percentile	-0.330506	0.195081	-0.441176	0.0762767	0.426471	0.0994991	0.0762767
m120_to60	Europe	Spain	AvgNodeTemperatureMedian	0.441173	0.0762793	0.29902	0.243655	-0.0823529	0.761733	0.0762793
m20_to10	North_America	United States	WinddirectionStd	-0.428069	0.0763591	-0.333333	0.176463	0.186275	0.474095	0.0763591
m20_to10	Europe		WinddirectionMin	-0.0922141	0.285637	-0.152199	0.0769163	-0.0930169	0.283255	0.0769163
m20_to10	Europe		Temperature99Percentile	0.147713	0.0861358	0.152199	0.0769165	-0.051715	0.551385	0.0769165
m20_to10	North_America	United States	AvgNodeDewpoint99Percentile	0.427175	0.0770423	0.339525	0.168071	-0.362745	0.15243	0.0770423
m120_to60	Europe	Austria	AvgNodePrecipitationRate24H99Percentile	-0.44007	0.0771033	-0.411765	0.10054	-0.217647	0.418087	0.0771033
m20_to10	Africa	South Africa	Temperature90Percentile	0.427082	0.0771136	0.341589	0.165335	0.0759804	0.771945	0.0771136
m120_to60	Africa	South Africa	AvgNodeRelativeHumidityStd	0.426747	0.0773708	0.386997	0.112611	0.0171569	0.947891	0.0773708
m120_to60	LATAM	Argentina	AvgNodeTemperature90Percentile	0.426329	0.0776931	0.325077	0.188085	0.281863	0.27306	0.0776931
m60_to0	North_America	United States	Winddirection1Percentile	0.401957	0.0982222	0.426213	0.0777829	-0.154412	0.554032	0.0777829
m20_to10	Europe	Spain	AvgNodePrecipitationRateAvg	0.321578	0.20815	0.367647	0.146554	0.452941	0.0780987	0.0780987
m20_to10	China	China	AvgNodeRelativeHumidityMax	0.0845689	0.746918	0.0784314	0.76478	-0.452941	0.0780987	0.0780987
m20_to10	Asia	Japan	Dewpoint1Percentile	0.2592	0.315084	0.294118	0.251844	0.452941	0.0780987	0.0780987
m20_to10	Europe	Spain	PrecipitationRateAvg	0.321578	0.20815	0.367647	0.146554	0.452941	0.0780987	0.0780987
m60_to0	Europe	Hungary	TemperatureMedian	0.404536	0.107261	0.438725	0.0781167	-0.452941	0.0780987	0.0780987
m20_to10	Europe	Spain	WinddirectionMedian	0.041074	0.875625	-0.0441176	0.866483	-0.452941	0.0780987	0.0780987
m60_to0	Europe	France	WinddirectionMedian	-0.37571	0.13723	-0.291667	0.256003	0.452941	0.0780987	0.0780987
m20_to10	China	China	Windspeed10Percentile	0.303057	0.237038	0.379902	0.132549	-0.452941	0.0780987	0.0780987
m20_to10	Asia	Japan	AvgNodeDewpoint1Percentile	0.42654	0.0877478	0.438725	0.0781167	-0.141176	0.602003	0.0781167
m20_to10	Europe	Italy	AvgNodeDroughtPeriodBelowValueMax	-0.391196	0.120489	-0.438725	0.0781167	0.126471	0.640694	0.0781167
m60_to0	Europe	France	AvgNodePrecipitationRate3H99Percentile	-0.371367	0.142201	-0.438725	0.0781167	0.355882	0.176104	0.0781167
m60_to0	North_America	United States	DewpointStd	-0.0921845	0.716004	-0.190918	0.447931	0.438725	0.0781167	0.0781167
m60_to0	LATAM	Argentina	RelativeHumidity90Percentile	0.171565	0.496056	0.0608875	0.81033	-0.438725	0.0781167	0.0781167
m60_to0	Europe		AvgNodePrecipitationRate24H90Percentile	-0.00900958	0.917089	-0.00756979	0.930302	0.151747	0.078929	0.078929
m60_to0	China	China	AvgNodeTemperature90Percentile	0.437173	0.0792991	0.348039	0.171013	0.273529	0.305323	0.0792991
m20_to10	Europe		AvgNodePrecipitationRateMedian	-0.150965	0.0793685	-0.0710047	0.411393	-0.130722	0.130733	0.0793685
m20_to10	LATAM	Argentina	RelativeHumidity99Percentile	0.424056	0.0794619	0.411765	0.0895391	-0.355392	0.161541	0.0794619
m60_to0			AvgNodeRainPeriodAboveValueMax	-0.116668	0.0814532	-0.117424	0.0794848	-0.10053	0.134501	0.0794848
m60_to0	Europe	Hungary	AvgNodeTemperatureMin	-0.436829	0.0795626	-0.394608	0.117002	-0.0852941	0.753465	0.0795626
m60_to0	Europe	Austria	AvgNodeTemperature1Percentile	0.436792	0.0795906	0.409314	0.102784	0.0823529	0.761733	0.0795906
m60_to0	Europe	Hungary	DewpointStd	0.436404	0.0798888	0.404412	0.107379	0.0352941	0.896753	0.0798888
m120_to60	Europe	Turkey	AvgNodeDroughtPeriodBelowPercentileMax	0.413142	0.0992948	0.436275	0.0799889	0.355882	0.176104	0.0799889
m60_to0	Europe	Austria	WindspeedMedian	-0.393587	0.118038	-0.436275	0.0799889	-0.191176	0.478164	0.0799889
m120_to60			TemperatureMedian	0.117158	0.0801721	0.116886	0.0808831	-0.0853805	0.204029	0.0801721
m20_to10	Europe	Hungary	AvgNodeRelativeHumidityMedian	-0.0503551	0.8478	-0.00980392	0.970211	-0.45	0.0802957	0.0802957
m20_to10	Asia	Japan	PrecipitationRate99Percentile	0.106097	0.685274	0.00245098	0.992551	0.45	0.0802957	0.0802957
m120_to60	Europe	France	Winddirection90Percentile	-0.0166865	0.949318	0.0906863	0.729235	-0.45	0.0802957	0.0802957
m60_to0	Europe	Hungary	Winddirection90Percentile	0.28616	0.2655	0.352941	0.164658	0.45	0.0802957	0.0802957
m20_to10	Europe	Hungary	WinddirectionEastRatio	0.435484	0.0805994	0.365196	0.149472	-0.0294118	0.913896	0.0805994
m20_to10	LATAM	Argentina	WinddirectionEastRatio	0.422489	0.0806974	0.415893	0.0860565	-0.0759804	0.771945	0.0806974
m20_to10	Europe	Italy	Windspeed90Percentile	-0.435208	0.0808133	-0.343137	0.177531	-0.0588235	0.828681	0.0808133
m120_to60	Europe	France	AvgNodeRelativeHumidity1Percentile	-0.435177	0.0808373	-0.362745	0.15243	0.170588	0.52761	0.0808373
m60_to0			Temperature90Percentile	0.111553	0.0958261	0.116897	0.0808523	-0.0794	0.237644	0.0808523
m60_to0	Europe		AvgNodeTemperature99Percentile	0.116115	0.178243	0.150096	0.0811341	0.0329189	0.704666	0.0811341
m20_to10			Temperature90Percentile	0.111327	0.096506	0.116779	0.0811631	-0.107771	0.108493	0.0811631
m60_to0			AvgNodeTemperatureMedian	0.116677	0.0814306	0.113479	0.0901932	-0.0676866	0.314295	0.0814306
m60_to0	Europe	Germany	PrecipitationRateMedian	-0.279037	0.278102	-0.434277	0.0815389	-0.0632818	0.815896	0.0815389
m60_to0			RelativeHumidity10Percentile	-0.0655778	0.32855	-0.0796834	0.234909	-0.116865	0.0816259	0.0816259
m60_to0	LATAM	Argentina	Windspeed1Percentile	0.421274	0.0816661	0.356037	0.147026	0.0294118	0.91078	0.0816661
m120_to60	Asia	Japan	AvgNodeWindspeedMin	0.433971	0.0817776	0.401961	0.10973	0.323529	0.221574	0.0817776
m60_to0	Europe	France	AvgNodeHWMIndexMax	0.327465	0.199471	0.433824	0.0818935	0.311765	0.2398	0.0818935
m120_to60	LATAM	Argentina	AvgNodePrecipitationRate6H90Percentile	-0.326844	0.185556	-0.343653	0.162629	-0.433824	0.0818935	0.0818935
m120_to60	LATAM	Argentina	AvgNodePrecipitationRateStd	-0.207906	0.407756	-0.172343	0.494076	-0.433824	0.0818935	0.0818935
m60_to0	China	China	AvgNodeRelativeHumidityMedian	0.382405	0.129807	0.433824	0.0818935	-0.0323529	0.90532	0.0818935
m120_to60	Europe	Poland	Temperature90Percentile	0.42001	0.0932471	0.433824	0.0818935	0.111765	0.680274	0.0818935
m60_to0	Europe	Austria	AvgNodePrecipitationRate24H99Percentile	0.0331652	0.899446	0.0514706	0.844467	-0.447059	0.0825369	0.0825369
m60_to0	Europe	Hungary	AvgNodeRelativeHumidity10Percentile	-0.140879	0.589669	-0.154412	0.554032	-0.447059	0.0825369	0.0825369
m60_to0	Europe	Italy	AvgNodeWindspeedMax	-0.0171218	0.947997	-0.0490196	0.851794	-0.447059	0.0825369	0.0825369
m60_to0	Europe	France	RelativeHumidityMin	-0.164482	0.528146	-0.240196	0.353089	0.447059	0.0825369	0.0825369
m60_to0	Europe	Spain	Winddirection10Percentile	-0.0358235	0.891429	0.0490196	0.851794	-0.447059	0.0825369	0.0825369
m20_to10	Europe	Italy	AvgNodeWindspeed90Percentile	-0.432878	0.082637	-0.367647	0.146554	0.0205882	0.939674	0.082637
m60_to0	Europe	Italy	AvgNodePrecipitationRateMax	0.432591	0.0828634	0.367647	0.146554	0.0352941	0.896753	0.0828634
m20_to10	Europe		AvgNodeWindspeed99Percentile	-0.143772	0.0949463	-0.149178	0.0830317	0.0541653	0.53266	0.0830317
m20_to10			Windspeed10Percentile	-0.018911	0.778346	-0.0259804	0.698957	-0.116307	0.0831023	0.0831023
m20_to10	Europe	Hungary	AvgNodeWindspeedStd	-0.431947	0.0833734	-0.367647	0.146554	0.238235	0.374254	0.0833734
m120_to60	Asia	Japan	WindspeedStd	0.431776	0.0835094	0.39951	0.112118	0.0382353	0.888198	0.0835094
m60_to0	Europe	Turkey	AvgNodePrecipitationRate99Percentile	0.431462	0.0837596	0.404412	0.107379	-0.0764706	0.778341	0.0837596
m60_to0	Europe	Hungary	AvgNodeTemperatureMedian	0.40103	0.110633	0.431373	0.0838307	-0.411765	0.113034	0.0838307
m20_to10	Europe	Austria	RelativeHumidity1Percentile	-0.332939	0.191616	-0.431373	0.0838307	0.361765	0.168559	0.0838307
m60_to0	Europe	Spain	RelativeHumidityStd	0.380033	0.132405	0.431373	0.0838307	-0.417647	0.107474	0.0838307
m20_to10	Europe		WinddirectionMax	0.0613571	0.477949	0.113295	0.189091	-0.149286	0.083968	0.083968
m20_to10	Europe	Hungary	WinddirectionStd	0.431029	0.0841052	0.362745	0.15243	-0.388235	0.137282	0.0841052
m20_to10	Europe	Austria	AvgNodeTemperatureAvg	0.430816	0.0842749	0.404412	0.107379	-0.0205882	0.939674	0.0842749
m20_to10	Europe	Austria	TemperatureAvg	0.430816	0.0842749	0.404412	0.107379	-0.0205882	0.939674	0.0842749
m60_to0	Europe	Spain	AvgNodeDewpointMedian	0.21252	0.412833	0.120098	0.646143	-0.444118	0.0848227	0.0848227
m60_to0	Europe	Italy	AvgNodeDroughtPeriodBelowPercentileMax	-0.205144	0.429611	-0.132353	0.612593	-0.444118	0.0848227	0.0848227
m20_to10	Europe	Spain	AvgNodePrecipitationRate3H90Percentile	0.343641	0.176853	0.318627	0.212592	0.444118	0.0848227	0.0848227
m20_to10	Europe	Hungary	AvgNodeRelativeHumidity99Percentile	0.291896	0.255611	0.323529	0.205247	-0.444118	0.0848227	0.0848227
m20_to10	Asia	Japan	AvgNodeWindspeed99Percentile	0.0157823	0.952061	-0.0931373	0.722186	0.444118	0.0848227	0.0848227
m20_to10	China	China	Dewpoint1Percentile	-0.0236458	0.928224	-0.134804	0.605966	-0.444118	0.0848227	0.0848227
m20_to10	Europe	France	DewpointMin	-0.0197063	0.94016	-0.203431	0.433555	0.444118	0.0848227	0.0848227
m20_to10	Europe	Hungary	RelativeHumidityMedian	-0.036269	0.890087	-0.00980392	0.970211	-0.444118	0.0848227	0.0848227
m20_to10			Temperature99Percentile	0.115275	0.0851837	0.10804	0.106815	-0.114017	0.0893925	0.0851837
m20_to10	Africa	South Africa	AvgNodeDewpointMax	-0.416929	0.085198	-0.386997	0.112611	-0.25	0.33317	0.085198
m120_to60	Europe	Austria	RelativeHumidityStd	0.42942	0.0853978	0.401961	0.10973	-0.0411765	0.879654	0.0853978
m60_to0	Europe	Germany	TemperatureMedian	0.429371	0.0854371	0.360294	0.155427	0.188235	0.485087	0.0854371
m20_to10	Europe	Hungary	AvgNodeCWMIndexMin	0.345946	0.173776	0.428922	0.085801	-0.217647	0.418087	0.085801
m60_to0	Europe	France	AvgNodePrecipitationRate6H99Percentile	-0.371611	0.141918	-0.428922	0.085801	0.367647	0.161232	0.085801
m120_to60	Europe	Poland	AvgNodeRelativeHumidityMedian	-0.341828	0.1793	-0.428922	0.085801	0.05	0.8541	0.085801
m60_to0	Asia	Japan	AvgNodeTemperatureMin	-0.334607	0.189263	-0.428922	0.085801	0.0852941	0.753465	0.085801
m60_to0	Europe	Austria	RelativeHumidity10Percentile	-0.414354	0.0982079	-0.428922	0.085801	0.0764706	0.778341	0.085801
m120_to60	Europe	Austria	WindspeedMedian	-0.39087	0.120826	-0.428922	0.085801	-0.0382353	0.888198	0.085801
m120_to60	LATAM	Argentina	AvgNodePrecipitationRateAvg	-0.268961	0.280485	-0.325077	0.188085	-0.428922	0.085801	0.085801
m120_to60	LATAM	Argentina	PrecipitationRateAvg	-0.268961	0.280485	-0.325077	0.188085	-0.428922	0.085801	0.085801
m60_to0	Africa	South Africa	Temperature1Percentile	0.278664	0.262818	0.0712074	0.778883	-0.428922	0.085801	0.085801
m60_to0	LATAM	Argentina	TemperatureMedian	0.180308	0.474013	0.126935	0.615727	0.428922	0.085801	0.085801
m120_to60	North_America	United States	WinddirectionAvg	-0.0206301	0.935243	-0.0196078	0.938446	-0.428922	0.085801	0.085801
m20_to10	North_America	United States	AvgNodeWindspeed99Percentile	-0.416179	0.0858183	-0.285862	0.25017	0.213235	0.411226	0.0858183
m60_to0	Europe		Windspeed1Percentile	-0.0355761	0.680936	-0.0487067	0.573364	-0.148322	0.0860104	0.0860104
m60_to0	LATAM	Argentina	AvgNodeTemperatureMax	0.382438	0.117279	0.415893	0.0860565	0.29902	0.243655	0.0860565
m60_to0	Europe		RelativeHumidity90Percentile	-0.0874822	0.311186	-0.106321	0.217965	0.148163	0.0863507	0.0863507
m120_to60	Europe	Austria	AvgNodeDewpointMin	0.427394	0.087046	0.147059	0.573277	-0.397059	0.127806	0.087046
m60_to0	Europe	Spain	AvgNodePrecipitationRate3H90Percentile	0.290863	0.257375	0.333333	0.191058	0.441176	0.0871536	0.0871536
m20_to10	Europe	France	AvgNodeRainPeriodAboveValueMax	-0.16839	0.518249	-0.125	0.632641	0.441176	0.0871536	0.0871536
m20_to10	Europe	Turkey	PrecipitationRateStd	0.396767	0.114833	0.389706	0.122034	0.441176	0.0871536	0.0871536
m60_to0	Europe	France	Winddirection90Percentile	0.238889	0.355794	0.254902	0.32346	0.441176	0.0871536	0.0871536
m60_to0	Asia	Japan	WindspeedMin	-0.0631481	0.809731	0.00490196	0.985103	-0.441176	0.0871536	0.0871536
m20_to10	Europe	Germany	Winddirection1Percentile	-0.426836	0.0875039	-0.311275	0.223924	-0.420588	0.104768	0.0875039
m60_to0	North_America	United States	AvgNodeWindspeedMax	-0.414137	0.0875256	-0.25903	0.299305	0.0906863	0.729235	0.0875256
m120_to60	Europe	France	AvgNodeTemperatureMedian	0.426769	0.0875585	0.377451	0.135273	-0.0352941	0.896753	0.0875585
m20_to10	Africa	South Africa	DewpointMin	-0.39755	0.102315	-0.413829	0.0877853	0.0784314	0.76478	0.0877853
m120_to60	Asia	Japan	AvgNodeDewpoint10Percentile	0.304838	0.234156	0.426471	0.0878046	-0.135294	0.617367	0.0878046
m60_to0	China	China	AvgNodeHumidDailyHoursAboveValueAvg	0.381929	0.130325	0.426471	0.0878046	0.120588	0.656425	0.0878046
m20_to10	Europe	Germany	AvgNodeRelativeHumidityMin	-0.424763	0.0892205	-0.426471	0.0878046	0.317647	0.230573	0.0878046
m60_to0	Asia	Japan	AvgNodeTemperature1Percentile	-0.394989	0.116617	-0.426471	0.0878046	0.229412	0.39272	0.0878046
m120_to60	Europe	Germany	AvgNodeTemperatureMedian	0.404723	0.107083	0.426471	0.0878046	0.132353	0.625106	0.0878046
m20_to10	Asia	Japan	RelativeHumidityMedian	0.416095	0.0966612	0.426471	0.0878046	0.217647	0.418087	0.0878046
m20_to10	Europe	Hungary	Temperature90Percentile	0.357635	0.158724	0.426471	0.0878046	-0.214706	0.424559	0.0878046
m20_to10	Europe	Italy	WinddirectionMedian	-0.392932	0.118706	-0.426471	0.0878046	-0.0352941	0.896753	0.0878046
m60_to0	North_America	United States	PrecipitationRate99Percentile	0.274985	0.269433	0.26935	0.279764	0.426471	0.0878046	0.0878046
m20_to10	North_America	United States	Temperature10Percentile	0.413616	0.0879652	0.306502	0.216064	0.196078	0.450705	0.0879652
m20_to10	Europe	Austria	AvgNodeWindspeed1Percentile	-0.425798	0.0883599	-0.306373	0.23169	0	1	0.0883599
m120_to60	Africa	South Africa	Temperature90Percentile	0.412961	0.0885196	0.372549	0.127873	-0.0367647	0.888593	0.0885196
m120_to60	North_America	United States	Winddirection90Percentile	-0.412668	0.0887687	-0.407637	0.0931231	0.117647	0.652933	0.0887687
m60_to0			RelativeHumidityMax	0.113908	0.0889759	0.07655	0.253886	-0.0660798	0.325947	0.0889759
m120_to60	Europe	Germany	AvgNodeWindspeedStd	-0.4249	0.0891062	-0.367647	0.146554	0.179412	0.50614	0.0891062
m60_to0	Europe	Spain	AvgNodePrecipitationRate24H90Percentile	0.271495	0.291836	0.257353	0.318668	0.438235	0.08953	0.08953
m20_to10	Asia	Japan	AvgNodePrecipitationRate6H99Percentile	0.127177	0.62668	0.0710784	0.786327	0.438235	0.08953	0.08953
m20_to10	Europe	Spain	AvgNodePrecipitationRate99Percentile	0.301536	0.239517	0.321078	0.208898	0.438235	0.08953	0.08953
m20_to10	Europe	Spain	PrecipitationRateStd	0.399856	0.111779	0.419118	0.0940177	0.438235	0.08953	0.08953
m60_to0	Europe	Germany	TemperatureMax	-0.0438836	0.867186	-0.0220588	0.93303	0.438235	0.08953	0.08953
m120_to60	Europe	France	WinddirectionEastRatio	0.126737	0.627883	0.0465686	0.859133	-0.438235	0.08953	0.08953
m20_to10	China	China	Windspeed99Percentile	0.237576	0.358523	0.242647	0.348047	0.438235	0.08953	0.08953
m20_to10	LATAM	Argentina	Temperature10Percentile	0.364955	0.136451	0.411765	0.0895391	-0.0318627	0.903377	0.0895391
m60_to0	Africa	South Africa	WinddirectionWestRatio	-0.375501	0.124643	-0.411765	0.0895391	0.257353	0.318668	0.0895391
m60_to0	Europe	Turkey	AvgNodePrecipitationRate120H99Percentile	0.42429	0.0896151	0.367647	0.146554	-0.0411765	0.879654	0.0896151
m20_to10	Europe	France	AvgNodePrecipitationRate120H99Percentile	-0.38473	0.127295	-0.42402	0.0898417	-0.347059	0.187834	0.0898417
m60_to0	Europe	France	AvgNodePrecipitationRateMedian	-0.226694	0.381595	-0.42402	0.0898417	0.1	0.712516	0.0898417
m60_to0	Europe	France	AvgNodeRelativeHumidityStd	0.405884	0.105985	0.42402	0.0898417	0.379412	0.147227	0.0898417
m60_to0	Europe	France	AvgNodeTemperatureStd	0.400379	0.111267	0.42402	0.0898417	0.158824	0.556861	0.0898417
m20_to10	Europe	Austria	Dewpoint99Percentile	0.361979	0.153362	0.42402	0.0898417	0.0470588	0.862604	0.0898417
m60_to0	Europe	France	WinddirectionStd	0.411605	0.100685	0.42402	0.0898417	0.0264706	0.922481	0.0898417
m20_to10	North_America	United States	AvgNodeWindspeed90Percentile	-0.411298	0.0899396	-0.335397	0.173635	0.401961	0.10973	0.0899396
m20_to10	Europe	Spain	AvgNodeRainPeriodAbovePercentileMax	0.375996	0.136908	0.423053	0.090654	-0.179412	0.50614	0.090654
m20_to10	Europe	Germany	AvgNodeTemperatureMin	0.422273	0.0913142	0.401961	0.10973	-0.361765	0.168559	0.0913142
m20_to10	LATAM	Argentina	DewpointMin	0.407337	0.0933875	0.409701	0.0913184	-0.328431	0.198069	0.0913184
m20_to10	North_America	United States	AvgNodeWindspeedMin	0.409607	0.0914	0.306502	0.216064	0.279412	0.27743	0.0914
m60_to0	Europe	Hungary	AvgNodeDewpointStd	0.422007	0.0915395	0.401961	0.10973	-0.00882353	0.974128	0.0915395
m120_to60			Temperature1Percentile	0.0331529	0.621626	0.068761	0.305563	-0.113239	0.0916131	0.0916131
m60_to0	LATAM	Argentina	AvgNodePrecipitationRate24H90Percentile	-0.126022	0.61829	-0.0753354	0.766392	-0.421569	0.0919126	0.0919126
m120_to60	Europe	Poland	AvgNodeRelativeHumidity99Percentile	-0.417324	0.0955801	-0.421569	0.0919126	0.138235	0.609666	0.0919126
m60_to0	LATAM	Argentina	AvgNodeRelativeHumidity99Percentile	0.334514	0.174841	0.329205	0.182212	-0.421569	0.0919126	0.0919126
m20_to10	Europe	Poland	AvgNodeRelativeHumidityAvg	-0.373119	0.140181	-0.421569	0.0919126	0.241176	0.368207	0.0919126
m20_to10	Asia	Japan	AvgNodeTemperatureMedian	-0.386159	0.125768	-0.421569	0.0919126	-0.238235	0.374254	0.0919126
m20_to10	China	China	Dewpoint10Percentile	-0.410484	0.101708	-0.421569	0.0919126	-0.35	0.183869	0.0919126
m20_to10	Europe	France	Dewpoint90Percentile	0.414424	0.0981454	0.421569	0.0919126	-0.270588	0.310761	0.0919126
m20_to10	China	China	DewpointStd	0.405366	0.106473	0.421569	0.0919126	-0.294118	0.268847	0.0919126
m20_to10	Europe	Poland	RelativeHumidityAvg	-0.373119	0.140181	-0.421569	0.0919126	0.241176	0.368207	0.0919126
m60_to0	Asia	Japan	Windspeed90Percentile	0.394741	0.116868	0.421569	0.0919126	0.155882	0.564282	0.0919126
m20_to10	Europe	France	AvgNodeDroughtPeriodBelowPercentileMax	0.38276	0.129421	0.257353	0.318668	0.435294	0.0919524	0.0919524
m60_to0	Europe	Spain	AvgNodePrecipitationRate120H99Percentile	0.26497	0.304042	0.375	0.138035	0.435294	0.0919524	0.0919524
m20_to10	Asia	Japan	AvgNodePrecipitationRate99Percentile	0.094349	0.718709	-0.0367647	0.888593	0.435294	0.0919524	0.0919524
m60_to0	Europe	Spain	AvgNodeRelativeHumidityMedian	-0.0775184	0.767447	-0.154412	0.554032	0.435294	0.0919524	0.0919524
m120_to60	Europe	Hungary	RelativeHumidityStd	0.401687	0.109996	0.316176	0.216327	-0.435294	0.0919524	0.0919524
m60_to0	Europe	Turkey	TemperatureMin	0.233641	0.366775	0.193627	0.456497	0.435294	0.0919524	0.0919524
m60_to0			AvgNodeTemperatureStd	0.058588	0.382821	0.0614993	0.359585	-0.112865	0.0926964	0.0926964
m120_to60	Europe	Italy	Dewpoint10Percentile	0.420642	0.0927046	0.389706	0.122034	0.326471	0.217159	0.0927046
m20_to10	Europe		AvgNodeRelativeHumidity10Percentile	-0.119831	0.164658	-0.144629	0.0929718	-0.0407779	0.638651	0.0929718
m60_to0			TemperatureMedian	0.112467	0.0931187	0.103701	0.12173	-0.0854553	0.203631	0.0931187
m120_to60	LATAM	Argentina	AvgNodeRainPeriodAboveValueMax	-0.387852	0.111751	-0.407637	0.0931231	-0.178922	0.492021	0.0931231
m60_to0	Europe	France	AvgNodePrecipitationRate90Percentile	-0.420146	0.0931304	-0.389706	0.122034	0.352941	0.179959	0.0931304
m20_to10	Europe		RelativeHumidity10Percentile	-0.103429	0.230815	-0.144552	0.0931466	-0.0544145	0.530774	0.0931466
m60_to0	Europe	France	PrecipitationRate90Percentile	-0.419541	0.0936519	-0.392157	0.1195	0.317647	0.230573	0.0936519
m20_to10	Europe	Hungary	AvgNodeDewpoint1Percentile	0.41784	0.0951282	0.419118	0.0940177	0.308824	0.244499	0.0940177
m20_to10	Europe	Austria	AvgNodeRelativeHumidity10Percentile	-0.30984	0.226178	-0.419118	0.0940177	0.0176471	0.94828	0.0940177
m120_to60	Europe	Austria	AvgNodeWindspeedMedian	-0.393976	0.117642	-0.419118	0.0940177	-0.197059	0.464464	0.0940177
m60_to0	Europe	France	TemperatureStd	0.393379	0.11825	0.419118	0.0940177	0.179412	0.50614	0.0940177
m120_to60	Africa	South Africa	AvgNodeWindspeedMax	0.0328183	0.897141	0.250774	0.315513	-0.419118	0.0940177	0.0940177
m60_to0	LATAM	Argentina	PrecipitationRate99Percentile	-0.0356641	0.888272	-0.00309598	0.990272	-0.419118	0.0940177	0.0940177
m60_to0	LATAM	Argentina	Windspeed90Percentile	0.316082	0.201315	0.323013	0.191068	0.419118	0.0940177	0.0940177
m60_to0	Europe		Windspeed99Percentile	-0.144138	0.0940988	-0.119052	0.16744	-0.0595716	0.492503	0.0940988
m120_to60	Europe	France	RelativeHumidity1Percentile	-0.418823	0.0942732	-0.377451	0.135273	0.202941	0.450961	0.0942732
m20_to10	LATAM	Argentina	DewpointMax	-0.406317	0.0942901	-0.364293	0.137217	-0.286765	0.264446	0.0942901
m120_to60	Europe	Germany	AvgNodeDewpointStd	-0.272791	0.289448	-0.132353	0.612593	0.432353	0.094421	0.094421
m120_to60	Europe	Italy	AvgNodeDroughtPeriodBelowPercentileMax	-0.111317	0.670589	-0.0882353	0.736305	0.432353	0.094421	0.094421
m60_to0	China	China	AvgNodeWindspeed99Percentile	0.206869	0.425656	0.259804	0.313917	-0.432353	0.094421	0.094421
m20_to10	Asia	Japan	PrecipitationRateMax	0.0207183	0.937092	-0.0318627	0.903377	0.432353	0.094421	0.094421
m60_to0	Europe	Germany	RelativeHumidityMin	-0.0160797	0.951159	-0.218137	0.400295	0.432353	0.094421	0.094421
m120_to60	China	China	Windspeed10Percentile	0.0961744	0.71348	0.0441176	0.866483	0.432353	0.094421	0.094421
m20_to10	Europe		AvgNodeRainPeriodAbovePercentileMax	0.143941	0.094555	0.123487	0.15206	-0.0751895	0.386091	0.094555
m20_to10	North_America	United States	Dewpoint10Percentile	0.405991	0.0945805	0.380805	0.118984	0.411765	0.10054	0.0945805
m60_to0	Africa	South Africa	TemperatureAvg	0.405384	0.095122	0.271414	0.275952	-0.115196	0.65975	0.095122
m60_to0	Africa	South Africa	AvgNodeTemperatureAvg	0.405384	0.095122	0.271414	0.275952	-0.115196	0.65975	0.095122
m60_to0	Europe		Windspeed90Percentile	-0.121419	0.159096	-0.082809	0.337839	-0.144147	0.0953189	0.0953189
m120_to60	Africa	South Africa	AvgNodeTemperature10Percentile	0.404843	0.095607	0.256966	0.303309	-0.262255	0.309209	0.095607
m20_to10	Europe	Turkey	AvgNodePrecipitationRate24H90Percentile	0.417292	0.0956076	0.411765	0.10054	0.326471	0.217159	0.0956076
m20_to10			AvgNodeRelativeHumidityStd	0.111484	0.0960336	0.102199	0.127257	0.00796406	0.90586	0.0960336
m20_to10	Europe	Italy	AvgNodePrecipitationRate99Percentile	0.407631	0.104345	0.416667	0.0961571	0.0823529	0.761733	0.0961571
m60_to0	China	China	AvgNodeRelativeHumidityAvg	0.382112	0.130126	0.416667	0.0961571	0.0176471	0.94828	0.0961571
m60_to0	Asia	Japan	AvgNodeRelativeHumidityMin	0.31605	0.21652	0.416667	0.0961571	-0.0882353	0.745222	0.0961571
m120_to60	China	China	PrecipitationRateStd	0.305075	0.233774	0.416667	0.0961571	-0.129412	0.632882	0.0961571
m20_to10	Europe	Italy	PrecipitationRateStd	0.360851	0.154742	0.416667	0.0961571	0.261765	0.32741	0.0961571
m60_to0	China	China	RelativeHumidityAvg	0.382112	0.130126	0.416667	0.0961571	0.0176471	0.94828	0.0961571
m120_to60	Europe	Poland	Winddirection90Percentile	0.344937	0.175118	0.416667	0.0961571	-0.0764706	0.778341	0.0961571
m20_to10	Europe	Poland	WinddirectionMedian	-0.366046	0.148456	-0.416667	0.0961571	0.311765	0.2398	0.0961571
m60_to0	LATAM	Argentina	AvgNodePrecipitationRate3H90Percentile	-0.211889	0.398627	-0.184727	0.463061	-0.416667	0.0961571	0.0961571
m60_to0	North_America	United States	AvgNodeRelativeHumidityMin	0.193118	0.442618	0.219814	0.380795	0.416667	0.0961571	0.0961571
m60_to0	LATAM	Argentina	AvgNodeWindspeedAvg	0.297694	0.230227	0.329205	0.182212	0.416667	0.0961571	0.0961571
m60_to0	Africa	South Africa	Windspeed10Percentile	0.0920524	0.716396	0.143447	0.570135	-0.416667	0.0961571	0.0961571
m60_to0	LATAM	Argentina	WindspeedAvg	0.297694	0.230227	0.329205	0.182212	0.416667	0.0961571	0.0961571
m60_to0	Europe	Austria	AvgNodeWindspeedMedian	-0.416496	0.0963076	-0.372549	0.140836	-0.111765	0.680274	0.0963076
m120_to60	Europe		AvgNodeTemperatureAvg	0.114122	0.185863	0.1431	0.0965175	-0.127171	0.141609	0.0965175
m120_to60	Europe		TemperatureAvg	0.114122	0.185863	0.1431	0.0965175	-0.127171	0.141609	0.0965175
m60_to0	Europe		AvgNodeTemperatureMedian	0.11045	0.200514	0.142947	0.0968779	-0.0523795	0.546276	0.0968779
m60_to0	Europe	France	AvgNodeRelativeHumidity1Percentile	-0.36225	0.153033	-0.35049	0.167815	0.429412	0.0969365	0.0969365
m120_to60	Europe	Spain	AvgNodeTemperature10Percentile	0.085797	0.743358	0.181373	0.48601	-0.429412	0.0969365	0.0969365
m60_to0	Europe	Hungary	RelativeHumidity10Percentile	-0.13932	0.593832	-0.154412	0.554032	-0.429412	0.0969365	0.0969365
m60_to0			AvgNodeTemperatureAvg	0.110539	0.0989027	0.111133	0.0970908	-0.0409015	0.543445	0.0970908
m60_to0			TemperatureAvg	0.110539	0.0989027	0.111133	0.0970908	-0.0409015	0.543445	0.0970908
m60_to0	Europe		AvgNodeRelativeHumidityMax	0.0250566	0.772156	-0.00179687	0.983436	-0.14337	0.0971358	0.0971358
m60_to0	Europe		RelativeHumidityMax	0.142644	0.0975943	0.0600495	0.487397	-0.0410487	0.636422	0.0975943
m120_to60	Europe		Temperature1Percentile	0.127289	0.139744	0.142373	0.0982388	-0.0244076	0.778714	0.0982388
m120_to60	Europe	Spain	AvgNodeDewpoint99Percentile	0.407574	0.104399	0.414216	0.0983312	0.261765	0.32741	0.0983312
m120_to60	Europe	Turkey	AvgNodeDewpointMin	-0.289156	0.260306	-0.414216	0.0983312	-0.0382353	0.888198	0.0983312
m20_to10	Africa	South Africa	AvgNodeRainPeriodAbovePercentileMax	-0.351239	0.152943	-0.327141	0.185133	-0.414216	0.0983312	0.0983312
m60_to0	Asia	Japan	AvgNodeWindspeedStd	0.329877	0.195984	0.414216	0.0983312	0.0823529	0.761733	0.0983312
m120_to60	Asia	Japan	Temperature90Percentile	0.323817	0.20482	0.414216	0.0983312	-0.220588	0.411666	0.0983312
m60_to0	Europe	France	TemperatureMin	0.357206	0.15926	0.414216	0.0983312	0.211765	0.431083	0.0983312
m60_to0	Europe	Poland	Winddirection90Percentile	0.406761	0.105159	0.414216	0.0983312	-0.0735294	0.786679	0.0983312
m120_to60			AvgNodePrecipitationRate90Percentile	-0.00789196	0.906498	-0.0321726	0.631978	-0.110903	0.0985498	0.0985498
m120_to60	LATAM	Argentina	AvgNodeWindspeed99Percentile	0.388694	0.110907	0.401445	0.0986919	0.14951	0.566831	0.0986919
m20_to10	North_America	United States	WinddirectionNorthRatio	-0.401392	0.0987402	-0.370485	0.130166	0.357843	0.158464	0.0987402
m20_to10	North_America	United States	AvgNodeTemperature10Percentile	0.401389	0.098743	0.24871	0.319645	0.166667	0.522603	0.098743
m120_to60			Winddirection10Percentile	-0.00323402	0.961611	-0.000420298	0.995009	-0.110826	0.0987835	0.0987835
m20_to10	Asia	Japan	Temperature90Percentile	-0.413693	0.098799	-0.333333	0.191058	-0.282353	0.28935	0.098799
m20_to10			AvgNodeCWMIndexMin	0.0774332	0.248433	0.110533	0.0989201	-0.0539182	0.422999	0.0989201
m60_to0	LATAM	Argentina	AvgNodeRelativeHumidityMax	0.400803	0.0992829	0.335397	0.173635	-0.196078	0.450705	0.0992829
m20_to10	China	China	AvgNodeWindspeedStd	0.413104	0.099329	0.29902	0.243655	-0.323529	0.221574	0.099329
m60_to0	Europe	Spain	AvgNodeDewpoint90Percentile	0.316162	0.21635	0.235294	0.363295	-0.426471	0.0994991	0.0994991
m20_to10	Europe	Spain	AvgNodePrecipitationRate6H90Percentile	0.330309	0.195363	0.318627	0.212592	0.426471	0.0994991	0.0994991
m120_to60	Europe	Hungary	AvgNodeRelativeHumidityStd	0.394438	0.117174	0.316176	0.216327	-0.426471	0.0994991	0.0994991
m60_to0	Europe	Germany	AvgNodeTemperature99Percentile	0.141885	0.586986	0.218137	0.400295	0.426471	0.0994991	0.0994991
m120_to60	Europe	Hungary	DewpointMedian	0.199498	0.442687	0.164216	0.528823	0.426471	0.0994991	0.0994991
m20_to10	Europe	Austria	PrecipitationRate90Percentile	0.210086	0.418331	0.340686	0.180851	-0.426471	0.0994991	0.0994991
m60_to0	Europe	Spain	RelativeHumidityMedian	-0.121547	0.64214	-0.181373	0.48601	0.426471	0.0994991	0.0994991
m60_to0	Asia	Japan	Winddirection10Percentile	-0.194416	0.45463	-0.210784	0.41675	-0.426471	0.0994991	0.0994991
m120_to60	Europe	Hungary	WinddirectionStd	-0.0365769	0.889159	-0.0759804	0.771945	0.426471	0.0994991	0.0994991
m20_to10	China	China	WindspeedMax	0.190507	0.463924	0.0710784	0.786327	-0.426471	0.0994991	0.0994991
m60_to0	Africa	South Africa	AvgNodeDewpointStd	-0.400124	0.0999103	-0.329205	0.182212	-0.129902	0.619247	0.0999103
m120_to60	Europe		RelativeHumidityStd	0.0765801	0.375548	0.130483	0.129995	-0.142105	0.100154	0.100154
m60_to0	North_America	United States	AvgNodeDewpointStd	-0.332219	0.178003	-0.226006	0.367178	0.411765	0.10054	0.10054
m60_to0	Europe	Germany	AvgNodePrecipitationRate24H90Percentile	-0.355248	0.161723	-0.411765	0.10054	0.282353	0.28935	0.10054
m60_to0	LATAM	Argentina	AvgNodePrecipitationRate6H90Percentile	-0.193724	0.441161	-0.0815273	0.747759	-0.411765	0.10054	0.10054
m20_to10	Europe	Hungary	AvgNodeTemperature90Percentile	0.351625	0.166348	0.411765	0.10054	-0.320588	0.226045	0.10054
m60_to0	Africa	South Africa	AvgNodeWindspeed90Percentile	-0.0658135	0.795282	0.0588235	0.816654	-0.411765	0.10054	0.10054
m120_to60	Africa	South Africa	Dewpoint99Percentile	0.0502694	0.842976	0.00103199	0.996757	0.411765	0.10054	0.10054
m60_to0	LATAM	Argentina	DewpointMin	-0.102719	0.685044	-0.108359	0.66866	0.411765	0.10054	0.10054
m60_to0	Europe	Turkey	RelativeHumidity99Percentile	-0.400875	0.110784	-0.411765	0.10054	0.208824	0.437659	0.10054
m60_to0	Europe	France	WinddirectionNorthRatio	0.411699	0.1006	0.360294	0.155427	0.135294	0.617367	0.1006
m20_to10	Europe	Hungary	TemperatureMin	0.411651	0.100643	0.352941	0.164658	-0.370588	0.15765	0.100643
m120_to60	LATAM	Argentina	DewpointMin	0.39857	0.101357	0.382869	0.116832	-0.281863	0.27306	0.101357
m120_to60	Europe	Turkey	WinddirectionAvg	0.410719	0.101493	0.340686	0.180851	-0.15	0.579249	0.101493
m20_to10	Asia	Japan	TemperatureMax	0.410622	0.101582	0.384804	0.127216	0.394118	0.130913	0.101582
m120_to60	LATAM	Argentina	Temperature90Percentile	0.398324	0.101588	0.294118	0.236143	0.313725	0.220104	0.101588
m120_to60	Europe	Spain	TemperatureMedian	0.410338	0.101842	0.242647	0.348047	-0.155882	0.564282	0.101842
m120_to60	Europe	Germany	AvgNodeRelativeHumidity90Percentile	-0.124857	0.633033	-0.0710784	0.786327	0.423529	0.102109	0.102109
m120_to60	Europe	Austria	DewpointMin	0.237222	0.359261	0.156863	0.547681	-0.423529	0.102109	0.102109
m60_to0	Europe	Turkey	AvgNodePrecipitationRateAvg	0.409957	0.102192	0.367647	0.146554	0.182353	0.499075	0.102192
m60_to0	Europe	Turkey	PrecipitationRateAvg	0.409957	0.102192	0.367647	0.146554	0.182353	0.499075	0.102192
m20_to10	North_America	United States	AvgNodePrecipitationRate10Percentile	0.257115	0.303019	0.257115	0.303019	0.409946	0.102202	0.102202
m20_to10	Africa	South Africa	AvgNodeTemperatureAvg	0.397664	0.102208	0.308566	0.212829	-0.0318627	0.903377	0.102208
m20_to10	Africa	South Africa	TemperatureAvg	0.397664	0.102208	0.308566	0.212829	-0.0318627	0.903377	0.102208
m20_to10	North_America	United States	Temperature99Percentile	0.39757	0.102296	0.273478	0.272173	0.0931373	0.722186	0.102296
m120_to60	Africa	South Africa	Windspeed10Percentile	0.371445	0.129096	0.397317	0.102535	-0.269608	0.295336	0.102535
m20_to10	North_America	United States	AvgNodeRelativeHumidityMax	-0.39712	0.102722	0.0815273	0.747759	0.166667	0.522603	0.102722
m60_to0	Europe		AvgNodePrecipitationRate10Percentile	0.140517	0.102749	0.0427083	0.621527	0.00584273	0.946378	0.102749
m20_to10	Europe		PrecipitationRateMedian	-0.140513	0.102757	-0.138269	0.108425	-0.139962	0.105431	0.102757
m60_to0	Europe	Germany	AvgNodePrecipitationRateAvg	-0.372663	0.140704	-0.409314	0.102784	0.341176	0.195933	0.102784
m60_to0	Europe	Poland	AvgNodeRainPeriodAboveValueMax	-0.40269	0.109027	-0.409314	0.102784	-0.170588	0.52761	0.102784
m20_to10	Europe	Austria	AvgNodeRelativeHumidity1Percentile	-0.321871	0.207713	-0.409314	0.102784	0.411765	0.113034	0.102784
m20_to10	Europe	Poland	AvgNodeRelativeHumidityMedian	-0.342725	0.178086	-0.409314	0.102784	0.202941	0.450961	0.102784
m120_to60	Asia	Japan	AvgNodeWindspeedStd	0.335063	0.188623	0.409314	0.102784	0.2	0.457688	0.102784
m120_to60	Asia	Japan	Dewpoint10Percentile	0.342055	0.178992	0.409314	0.102784	0.0823529	0.761733	0.102784
m60_to0	LATAM	Argentina	Dewpoint1Percentile	0.285339	0.251075	0.304438	0.219331	0.409314	0.102784	0.102784
m60_to0	Europe	Germany	PrecipitationRateAvg	-0.372663	0.140704	-0.409314	0.102784	0.341176	0.195933	0.102784
m20_to10	Europe	Poland	RelativeHumidityMedian	-0.339433	0.182564	-0.409314	0.102784	0.214706	0.424559	0.102784
m20_to10	Africa	South Africa	Winddirection99Percentile	0.128569	0.61115	0.0712074	0.778883	-0.409314	0.102784	0.102784
m120_to60	Europe	Germany	AvgNodeRelativeHumidityMedian	-0.409275	0.10282	-0.316176	0.216327	0.311765	0.2398	0.10282
m60_to0	Europe	Italy	Windspeed1Percentile	0.409226	0.102865	0.296569	0.247729	0.191176	0.478164	0.102865
m120_to60	Europe	France	AvgNodePrecipitationRateMedian	-0.408614	0.103432	-0.389706	0.122034	-0.238235	0.374254	0.103432
m120_to60	Asia	Japan	RelativeHumidityMax	0.408248	0.103771	0.408248	0.103771	-0.420084	0.105228	0.103771
m20_to10	Europe	Germany	RelativeHumidityMax	0.408248	0.103771	0.408248	0.103771	-0.420084	0.105228	0.103771
m20_to10	Europe	Hungary	WinddirectionMax	0.408248	0.103771	0.408248	0.103771	-0.420084	0.105228	0.103771
m120_to60	Europe	Poland	AvgNodeTemperature90Percentile	0.40818	0.103834	0.387255	0.124606	0.0970588	0.720651	0.103834
m60_to0	Europe	France	AvgNodeWindspeed99Percentile	-0.40786	0.104132	-0.394608	0.117002	0.232353	0.386511	0.104132
m120_to60	North_America	United States	RelativeHumidityStd	0.374768	0.125439	0.395253	0.104497	0.375	0.138035	0.104497
m120_to60			RelativeHumidity10Percentile	-0.0687495	0.305645	-0.0797989	0.234229	-0.108993	0.104524	0.104524
m120_to60	Africa	South Africa	TemperatureMin	0.395112	0.104631	0.358101	0.144529	-0.345588	0.174252	0.104631
m20_to10	LATAM	Argentina	AvgNodeRelativeHumidityMax	0.395066	0.104676	0.389061	0.110542	-0.218137	0.400295	0.104676
m20_to10	Europe	Italy	AvgNodePrecipitationRateMedian	-0.0119217	0.963779	0.0318627	0.903377	-0.420588	0.104768	0.104768
m20_to10	Europe	Hungary	WinddirectionSouthRatio	-0.361027	0.154527	-0.357843	0.158464	-0.420588	0.104768	0.104768
m60_to0	LATAM	Argentina	AvgNodePrecipitationRate3H99Percentile	-0.0120727	0.962079	0.0216718	0.93198	-0.406863	0.105064	0.105064
m120_to60	Europe	Poland	RelativeHumidityMedian	-0.343533	0.176998	-0.406863	0.105064	0.0705882	0.795039	0.105064
m60_to0	Europe	Spain	TemperatureStd	0.332104	0.192801	0.406863	0.105064	0.273529	0.305323	0.105064
m120_to60	Africa	South Africa	Windspeed99Percentile	0.0251944	0.920954	0.0959752	0.704812	-0.406863	0.105064	0.105064
m60_to0	Europe	Turkey	AvgNodeDewpointStd	-0.406484	0.10542	-0.372549	0.140836	0.25	0.350391	0.10542
m60_to0	Europe	France	AvgNodePrecipitationRate3H90Percentile	-0.406428	0.105472	-0.375	0.138035	0.376471	0.150648	0.105472
m60_to0	Europe	France	AvgNodeWindspeedMedian	-0.405952	0.10592	-0.343137	0.177531	-0.288235	0.278984	0.10592
m20_to10	Europe	Germany	AvgNodeDroughtPeriodBelowPercentileMax	0.344573	0.175605	0.405886	0.105982	0.1	0.712516	0.105982
m120_to60			WinddirectionSouthRatio	0.0104463	0.876447	0.0173349	0.796397	-0.108537	0.105991	0.105991
m120_to60	Europe	Poland	AvgNodeRelativeHumidity90Percentile	-0.40509	0.106735	-0.367647	0.146554	0.229412	0.39272	0.106735
m20_to10	Africa	South Africa	AvgNodeRelativeHumidityStd	0.392408	0.107244	0.329205	0.182212	-0.154412	0.554032	0.107244
m120_to60	Africa	South Africa	AvgNodeCWMIndexMin	0.251571	0.313926	0.285862	0.25017	-0.404412	0.107379	0.107379
m60_to0	North_America	United States	AvgNodeDroughtPeriodBelowValueMax	-0.0799621	0.752457	-0.23839	0.34078	0.404412	0.107379	0.107379
m20_to10	LATAM	Argentina	AvgNodeTemperatureMedian	0.107403	0.671428	0.122807	0.627346	-0.404412	0.107379	0.107379
m60_to0	North_America	United States	AvgNodeTemperatureMin	0.314485	0.203726	0.242518	0.332231	0.404412	0.107379	0.107379
m120_to60	North_America	United States	AvgNodeTemperatureStd	-0.26743	0.28334	-0.20743	0.408854	0.404412	0.107379	0.107379
m60_to0	Europe	Poland	AvgNodeCWMIndexMin	-0.128982	0.621752	-0.232843	0.36846	-0.417647	0.107474	0.107474
m60_to0	Europe	France	AvgNodeDewpoint90Percentile	-0.0782387	0.765343	0.0588235	0.822559	-0.417647	0.107474	0.107474
m20_to10	Asia	Japan	AvgNodePrecipitationRate3H99Percentile	0.0988365	0.705877	-0.0294118	0.91078	0.417647	0.107474	0.107474
m120_to60	Europe	France	AvgNodeRelativeHumidity99Percentile	0.175458	0.500577	0.105392	0.687266	0.417647	0.107474	0.107474
m20_to10	Europe	Germany	DewpointMax	0.224909	0.385456	0.32598	0.201637	-0.417647	0.107474	0.107474
m120_to60	Europe	Hungary	Winddirection90Percentile	-0.000257216	0.999218	0.0367647	0.888593	0.417647	0.107474	0.107474
m20_to10	Europe	Hungary	WinddirectionNorthRatio	0.288513	0.261415	0.29902	0.243655	-0.417647	0.107474	0.107474
m120_to60	Europe	Italy	Temperature10Percentile	0.404303	0.107483	0.296569	0.247729	0.344118	0.191856	0.107483
m20_to10	North_America	United States	Winddirection1Percentile	0.392001	0.107641	0.211558	0.39938	0.357843	0.158464	0.107641
m120_to60	Europe	Hungary	AvgNodeTemperatureAvg	0.403808	0.107955	0.392157	0.1195	-0.0794118	0.770025	0.107955
m120_to60	Europe	Hungary	TemperatureAvg	0.403808	0.107955	0.392157	0.1195	-0.0794118	0.770025	0.107955
m120_to60	Europe	Austria	AvgNodeDewpoint1Percentile	0.403437	0.10831	0.308824	0.227786	-0.288235	0.278984	0.10831
m60_to0	Europe		AvgNodeWindspeedStd	-0.138205	0.108589	-0.121614	0.158422	-0.0758026	0.382219	0.108589
m60_to0	Europe		Temperature1Percentile	0.085957	0.31973	0.0948518	0.272021	-0.138609	0.108877	0.108877
m120_to60	North_America	United States	AvgNodeDewpoint1Percentile	0.288425	0.24576	0.254902	0.307345	0.401961	0.10973	0.10973
m20_to10	LATAM	Argentina	AvgNodePrecipitationRate24H90Percentile	0.173757	0.490484	0.141383	0.575754	-0.401961	0.10973	0.10973
m20_to10	Europe	Hungary	AvgNodePrecipitationRate24H99Percentile	0.358909	0.157139	0.401961	0.10973	0.0558824	0.837137	0.10973
m60_to0	Europe	Germany	AvgNodePrecipitationRate3H90Percentile	-0.38742	0.124432	-0.401961	0.10973	0.355882	0.176104	0.10973
m120_to60	Europe	Poland	AvgNodeRelativeHumidityAvg	-0.328099	0.198551	-0.401961	0.10973	-0.0647059	0.811821	0.10973
m120_to60	Europe	Poland	RelativeHumidityAvg	-0.328099	0.198551	-0.401961	0.10973	-0.0647059	0.811821	0.10973
m60_to0	Europe		AvgNodeTemperatureAvg	0.110739	0.199333	0.137671	0.109975	-0.022165	0.798592	0.109975
m60_to0	Europe		TemperatureAvg	0.110739	0.199333	0.137671	0.109975	-0.022165	0.798592	0.109975
m20_to10	Europe	Italy	AvgNodeWindspeedAvg	-0.401473	0.110202	-0.269608	0.295336	-0.0205882	0.939674	0.110202
m20_to10	Europe	Italy	WindspeedAvg	-0.401473	0.110202	-0.269608	0.295336	-0.0205882	0.939674	0.110202
m20_to10	Asia	Japan	AvgNodePrecipitationRate120H90Percentile	0.115139	0.659908	-0.0539216	0.837151	0.414706	0.110229	0.110229
m20_to10	Europe	Austria	AvgNodePrecipitationRate6H90Percentile	0.204953	0.430049	0.27451	0.286298	-0.414706	0.110229	0.110229
m60_to0	Europe	Poland	RelativeHumidity90Percentile	-0.263561	0.306716	-0.294118	0.251844	0.414706	0.110229	0.110229
m60_to0	Europe	France	WindspeedMax	0.308678	0.228017	0.262255	0.309209	0.414706	0.110229	0.110229
m120_to60	North_America	United States	AvgNodeDewpoint10Percentile	0.389156	0.110447	0.298246	0.229322	0.00490196	0.985103	0.110447
m120_to60	North_America	United States	Temperature99Percentile	0.339226	0.16847	0.389061	0.110542	0.0906863	0.729235	0.110542
m60_to0	Europe	France	WindspeedMin	-0.401122	0.110543	-0.389706	0.122034	-0.238235	0.374254	0.110543
m20_to10	Europe		RelativeHumidityMax	0.103873	0.228807	0.0915237	0.289275	-0.137902	0.110712	0.110712
m20_to10	Europe		AvgNodeRelativeHumidityMin	-0.136812	0.112232	-0.137327	0.110875	0.0238238	0.783876	0.110875
m20_to10	Europe		TemperatureMin	0.124842	0.147581	0.137327	0.110875	0.0165877	0.848563	0.110875
m60_to0	Europe	Germany	WinddirectionWestRatio	-0.40058	0.111071	-0.387255	0.124606	0.182353	0.499075	0.111071
m20_to10	Europe		AvgNodeTemperatureAvg	0.121482	0.158879	0.137212	0.111176	-0.0435409	0.616066	0.111176
m20_to10	Europe		TemperatureAvg	0.121482	0.158879	0.137212	0.111176	-0.0435409	0.616066	0.111176
m120_to60	Europe	Germany	AvgNodeRainPeriodAboveValueMax	-0.400456	0.111192	-0.352941	0.164658	0.320588	0.226045	0.111192
m20_to10			PrecipitationRateMax	0.0735185	0.273231	0.0990235	0.139571	0.106955	0.11121	0.11121
m60_to0	Europe		AvgNodeDewpointStd	0.0264844	0.759558	0.0409075	0.636318	0.137661	0.111342	0.111342
m120_to60	Europe	Spain	AvgNodeDewpointMax	0.400121	0.111519	0.39951	0.112118	0.317647	0.230573	0.111519
m60_to0	Europe	Spain	AvgNodeTemperatureMedian	0.399924	0.111712	0.379902	0.132549	0.0176471	0.94828	0.111712
m120_to60			AvgNodeRelativeHumidity1Percentile	-0.051865	0.439865	-0.0584182	0.384204	-0.10675	0.111902	0.111902
m60_to0	Europe	Spain	AvgNodeDewpointMax	0.399324	0.112301	0.39951	0.112118	0.364706	0.164868	0.112118
m60_to0	LATAM	Argentina	AvgNodePrecipitationRate90Percentile	-0.224879	0.369636	-0.265222	0.287484	-0.39951	0.112118	0.112118
m20_to10	Europe	Turkey	AvgNodeTemperature1Percentile	0.366887	0.147455	0.39951	0.112118	-0.161765	0.549483	0.112118
m60_to0	Asia	Japan	DewpointMedian	0.333338	0.191051	0.39951	0.112118	-0.0529412	0.84561	0.112118
m20_to10	Europe	France	PrecipitationRateMax	0.270401	0.293862	0.39951	0.112118	0.191176	0.478164	0.112118
m60_to0	LATAM	Argentina	TemperatureStd	0.113005	0.65527	0.0897833	0.723123	0.39951	0.112118	0.112118
m120_to60	China	China	WinddirectionEastRatio	-0.276301	0.283038	-0.39951	0.112118	-0.0117647	0.965508	0.112118
m120_to60	China	China	WinddirectionMedian	0.373303	0.139971	0.39951	0.112118	-0.167647	0.534857	0.112118
m120_to60	Europe	Germany	RelativeHumidityMedian	-0.399302	0.112322	-0.311275	0.223924	0.314706	0.235158	0.112322
m120_to60			AvgNodeRainPeriodAboveValueMax	-0.0811868	0.226166	-0.106292	0.112643	0.0147011	0.827185	0.112643
m20_to10	Europe		WindspeedMax	-0.136625	0.112728	-0.135759	0.115048	-0.00854303	0.921662	0.112728
m60_to0	Europe	Austria	AvgNodeDewpointMedian	0.201716	0.437525	0.203431	0.433555	-0.411765	0.113034	0.113034
m20_to10	Europe	France	AvgNodeDroughtPeriodBelowValueMax	0.218618	0.399231	0.107843	0.68035	0.411765	0.113034	0.113034
m20_to10	Europe	Poland	AvgNodeRainPeriodAbovePercentileMax	0.0895912	0.732392	0.102941	0.694205	-0.411765	0.113034	0.113034
m120_to60	Europe	Germany	AvgNodeTemperatureMax	0.286005	0.26577	0.254902	0.32346	0.411765	0.113034	0.113034
m120_to60	Europe	France	PrecipitationRateStd	0.171889	0.509466	0.178922	0.492021	0.411765	0.113034	0.113034
m120_to60	Europe	Germany	RelativeHumidity10Percentile	-0.398561	0.113052	-0.264706	0.304542	0.276471	0.299942	0.113052
m20_to10	LATAM	Argentina	AvgNodeRelativeHumidity99Percentile	0.385994	0.113626	0.304438	0.219331	-0.357843	0.158464	0.113626
m120_to60			AvgNodeRainPeriodAbovePercentileMax	-0.0199814	0.766153	-0.015728	0.814913	-0.106144	0.113961	0.113961
m120_to60	Europe	Austria	Winddirection90Percentile	0.397416	0.114186	0.321078	0.208898	0.170588	0.52761	0.114186
m20_to10	Europe	Germany	AvgNodeCWMIndexMin	0.272358	0.290244	0.397059	0.114542	-0.0529412	0.84561	0.114542
m20_to10	Europe	Austria	AvgNodeDewpoint99Percentile	0.301961	0.238822	0.397059	0.114542	-0.0441176	0.871122	0.114542
m60_to0	China	China	AvgNodeDewpointMin	-0.284745	0.267976	-0.397059	0.114542	-0.152941	0.571745	0.114542
m20_to10	Europe	Turkey	DewpointMax	-0.369549	0.144317	-0.397059	0.114542	-0.294118	0.268847	0.114542
m60_to0	Europe	Hungary	DewpointMax	0.202486	0.43574	0.397059	0.114542	-0.176471	0.513251	0.114542
m120_to60	Europe	Hungary	TemperatureMedian	0.396193	0.115407	0.397059	0.114542	-0.126471	0.640694	0.114542
m60_to0	LATAM	Argentina	AvgNodeDewpoint90Percentile	0.152268	0.546393	0.145511	0.564541	-0.397059	0.114542	0.114542
m60_to0	LATAM	Argentina	DewpointStd	-0.230251	0.358003	-0.244582	0.328004	0.397059	0.114542	0.114542
m60_to0	Europe	Germany	WindspeedStd	-0.396705	0.114895	-0.362745	0.15243	0.0470588	0.862604	0.114895
m20_to10			AvgNodeWindspeed1Percentile	-0.0371994	0.579698	-0.023157	0.730327	-0.105808	0.115119	0.115119
m60_to0			AvgNodeTemperature10Percentile	0.0555523	0.408	0.0499214	0.457217	-0.10575	0.115319	0.115319
m120_to60	Europe		RelativeHumidity10Percentile	-0.0829728	0.336881	-0.135453	0.115876	-0.088208	0.308993	0.115876
m60_to0	Europe	Italy	AvgNodeRelativeHumidity99Percentile	-0.0962807	0.713176	-0.0588235	0.822559	0.408824	0.115888	0.115888
m60_to0			Temperature99Percentile	0.0930775	0.165052	0.105319	0.115989	-0.0525081	0.435247	0.115989
m20_to10	Africa	South Africa	TemperatureMedian	0.383502	0.116178	0.325077	0.188085	-0.191176	0.462326	0.116178
m120_to60	Europe		AvgNodeWindspeedMin	-0.0155874	0.857065	-0.0165924	0.847957	-0.135785	0.116349	0.116349
m120_to60	North_America	United States	AvgNodeWindspeedMin	0.383059	0.116636	0.170279	0.499341	-0.0759804	0.771945	0.116636
m20_to10	Europe		Temperature1Percentile	0.119276	0.166637	0.121652	0.158291	-0.135589	0.11688	0.11688
m120_to60	LATAM	Argentina	AvgNodePrecipitationRate120H99Percentile	-0.20243	0.420488	-0.147575	0.55897	-0.394608	0.117002	0.117002
m120_to60	Europe	Italy	AvgNodePrecipitationRateStd	0.312352	0.22224	0.394608	0.117002	0.129412	0.632882	0.117002
m20_to10	Europe	Austria	AvgNodeTemperature90Percentile	0.293388	0.253078	0.394608	0.117002	-0.123529	0.648542	0.117002
m20_to10	Europe	Austria	AvgNodeTemperatureMedian	0.360263	0.155465	0.394608	0.117002	0.0764706	0.778341	0.117002
m60_to0	Asia	Japan	AvgNodeWindspeed90Percentile	0.349681	0.168867	0.394608	0.117002	0.170588	0.52761	0.117002
m120_to60	Europe	Poland	AvgNodeWindspeedMedian	-0.27839	0.279265	-0.394608	0.117002	0.314706	0.235158	0.117002
m60_to0	Asia	Japan	Dewpoint1Percentile	0.297101	0.24684	0.394608	0.117002	0.0323529	0.90532	0.117002
m60_to0	Europe	Germany	PrecipitationRate90Percentile	-0.350361	0.167983	-0.394608	0.117002	0.323529	0.221574	0.117002
m20_to10	Europe	Austria	Temperature90Percentile	0.320993	0.209026	0.394608	0.117002	0.00294118	0.991375	0.117002
m20_to10	Europe	Poland	WinddirectionWestRatio	-0.375439	0.137537	-0.394608	0.117002	0.405882	0.118792	0.117002
m60_to0	North_America	United States	AvgNodeWindspeedStd	-0.382465	0.117251	-0.254902	0.307345	0.338235	0.184212	0.117251
m20_to10	LATAM	Argentina	RelativeHumidity90Percentile	0.382142	0.117587	0.339525	0.168071	-0.362745	0.15243	0.117587
m20_to10	North_America	United States	WinddirectionEastRatio	-0.381738	0.118008	-0.19711	0.433058	0.0490196	0.851794	0.118008
m120_to60	Europe	Hungary	AvgNodeTemperatureMin	0.393616	0.118008	0.377451	0.135273	0.0411765	0.879654	0.118008
m60_to0	North_America	United States	WindspeedMin	0.381407	0.118354	0.380805	0.118984	0.127451	0.62593	0.118354
m20_to10			AvgNodeTemperatureMax	0.0911596	0.173972	0.101621	0.129432	-0.104852	0.118458	0.118458
m120_to60			AvgNodePrecipitationRateAvg	0.00432688	0.948654	-0.0077814	0.907802	-0.104836	0.118515	0.118515
m120_to60			PrecipitationRateAvg	0.00432688	0.948654	-0.0077814	0.907802	-0.104836	0.118515	0.118515
m20_to10	Africa	South Africa	Windspeed90Percentile	-0.381142	0.118631	-0.318885	0.197128	-0.284314	0.268732	0.118631
m20_to10	Africa	South Africa	AvgNodeWindspeed90Percentile	-0.381046	0.118732	-0.318885	0.197128	-0.375	0.138035	0.118732
m60_to0	Europe	Austria	WinddirectionAvg	-0.0275146	0.916516	0.0147059	0.955327	-0.405882	0.118792	0.118792
m20_to10	Europe	Turkey	WinddirectionNorthRatio	0.0316441	0.904037	0.0294118	0.91078	-0.405882	0.118792	0.118792
m20_to10	Europe	Spain	WinddirectionWestRatio	0.0156524	0.952455	0.0196078	0.940458	-0.405882	0.118792	0.118792
m60_to0	North_America	United States	AvgNodeCWMIndexMin	0.380931	0.118852	0.294118	0.236143	0.107843	0.68035	0.118852
m60_to0	LATAM	Argentina	AvgNodeWindspeed1Percentile	0.294956	0.234748	0.380805	0.118984	0.291667	0.256003	0.118984
m20_to10	North_America	United States	AvgNodeRelativeHumidity1Percentile	0.380592	0.119207	0.302374	0.222629	0.379902	0.132549	0.119207
m20_to10	Europe		RelativeHumidity90Percentile	-0.0232157	0.788486	-0.0412898	0.633165	0.134698	0.119329	0.119329
m120_to60	Europe		AvgNodePrecipitationRateMedian	-0.0719506	0.405174	-0.0609049	0.481205	-0.13464	0.119489	0.119489
m60_to0	China	China	AvgNodePrecipitationRate90Percentile	0.338329	0.184083	0.392157	0.1195	0.164706	0.542148	0.1195
m60_to0	Europe	Austria	AvgNodeRelativeHumidity10Percentile	-0.385709	0.126248	-0.392157	0.1195	0.102941	0.70441	0.1195
m60_to0	Asia	Japan	AvgNodeWindspeed99Percentile	0.367084	0.147221	0.392157	0.1195	-0.0470588	0.862604	0.1195
m20_to10	Europe	Austria	RelativeHumidityStd	0.313826	0.219948	0.392157	0.1195	0.311765	0.2398	0.1195
m120_to60	Europe	Austria	Windspeed10Percentile	-0.322588	0.206644	-0.392157	0.1195	0.167647	0.534857	0.1195
m60_to0	North_America	United States	AvgNodeRainPeriodAboveValueMax	-0.106466	0.674142	0.0175439	0.944915	0.392157	0.1195	0.1195
m60_to0	Europe		WinddirectionEastRatio	0.133999	0.11988	0.0985603	0.253632	0.0409367	0.637344	0.11988
m60_to0	Europe	France	AvgNodePrecipitationRate6H90Percentile	-0.391753	0.119915	-0.333333	0.191058	0.373529	0.154122	0.119915
m60_to0	Europe		TemperatureMedian	0.110713	0.199439	0.133733	0.120622	-0.0689965	0.42652	0.120622
m120_to60	Asia	Japan	Windspeed99Percentile	0.390995	0.120697	0.340686	0.180851	-0.208824	0.437659	0.120697
m60_to0	Europe		AvgNodeRelativeHumidity90Percentile	-0.0572038	0.508298	-0.0877408	0.309753	0.134182	0.120762	0.120762
m20_to10	North_America	United States	WindspeedAvg	-0.378932	0.120962	-0.374613	0.125608	0.311275	0.223924	0.120962
m20_to10	North_America	United States	AvgNodeWindspeedAvg	-0.378932	0.120962	-0.374613	0.125608	0.311275	0.223924	0.120962
m120_to60	Europe	Austria	Dewpoint10Percentile	0.390402	0.121311	0.286765	0.264446	0.0823529	0.761733	0.121311
m120_to60			AvgNodeTemperature10Percentile	0.0543222	0.418475	0.0651558	0.331678	-0.104042	0.121346	0.121346
m60_to0	Europe		AvgNodeTemperature90Percentile	0.112478	0.19232	0.133427	0.121481	-0.073582	0.396357	0.121481
m120_to60	Europe	Hungary	AvgNodeTemperatureMedian	0.390222	0.121497	0.387255	0.124606	-0.126471	0.640694	0.121497
m60_to0	Europe	Germany	AvgNodeDewpointMin	-0.191394	0.461807	-0.254902	0.32346	0.402941	0.121746	0.121746
m120_to60	Europe	Turkey	AvgNodeTemperature90Percentile	0.0654466	0.802931	-0.125	0.632641	-0.402941	0.121746	0.121746
m60_to0	Europe	Austria	DewpointMax	-0.219595	0.397076	-0.235294	0.363295	-0.402941	0.121746	0.121746
m20_to10	Asia	Japan	Windspeed1Percentile	0.102997	0.694046	0.0196078	0.940458	-0.402941	0.121746	0.121746
m60_to0	Europe	Hungary	WindspeedMax	0.125424	0.631478	0.232843	0.36846	0.402941	0.121746	0.121746
m120_to60	Europe		RelativeHumidity99Percentile	0.0122381	0.887548	0.0209507	0.808705	-0.133789	0.121865	0.121865
m20_to10	Europe	Hungary	AvgNodeDewpointAvg	0.379953	0.132492	0.389706	0.122034	0.314706	0.235158	0.122034
m60_to0	Asia	Japan	AvgNodeDewpointAvg	0.312406	0.222156	0.389706	0.122034	-0.173529	0.520408	0.122034
m120_to60	Europe	Hungary	AvgNodeTemperature1Percentile	0.361093	0.154446	0.389706	0.122034	-0.214706	0.424559	0.122034
m20_to10	Europe	Hungary	DewpointAvg	0.379953	0.132492	0.389706	0.122034	0.314706	0.235158	0.122034
m60_to0	Asia	Japan	DewpointAvg	0.312406	0.222156	0.389706	0.122034	-0.173529	0.520408	0.122034
m120_to60	Europe	Hungary	Temperature1Percentile	0.346433	0.173131	0.389706	0.122034	-0.2	0.457688	0.122034
m60_to0	Europe	France	Windspeed1Percentile	-0.359786	0.156053	-0.389706	0.122034	-0.326471	0.217159	0.122034
m60_to0	Africa	South Africa	AvgNodeDroughtPeriodBelowPercentileMax	-0.16486	0.513289	-0.166151	0.50995	-0.389706	0.122034	0.122034
m120_to60	North_America	United States	PrecipitationRateStd	0.377757	0.122213	0.353973	0.149551	-0.0367647	0.888593	0.122213
m20_to10	Europe		AvgNodeDewpointMin	0.122876	0.154113	0.132968	0.122779	-0.0790078	0.362361	0.122779
m60_to0	Africa	South Africa	WinddirectionAvg	-0.377208	0.122802	-0.298246	0.229322	0.203431	0.433555	0.122802
m120_to60	Europe	Germany	RelativeHumidityStd	0.388968	0.122804	0.318627	0.212592	0.138235	0.609666	0.122804
m20_to10	Europe	Italy	AvgNodeRelativeHumidityStd	-0.38882	0.12296	-0.387255	0.124606	-0.141176	0.602003	0.12296
m20_to10	North_America	United States	AvgNodeWindspeed10Percentile	-0.271395	0.275988	-0.376677	0.123372	0.357843	0.158464	0.123372
m20_to10	Africa	South Africa	Windspeed99Percentile	-0.355285	0.147942	-0.376677	0.123372	-0.264706	0.304542	0.123372
m120_to60	Europe	Spain	TemperatureAvg	0.388363	0.123439	0.284314	0.268732	-0.179412	0.50614	0.123439
m120_to60	Europe	Spain	AvgNodeTemperatureAvg	0.388363	0.123439	0.284314	0.268732	-0.179412	0.50614	0.123439
m20_to10	Europe	Italy	AvgNodeHWMIndexMax	0.388293	0.123513	0.375	0.138035	0.288235	0.278984	0.123513
m120_to60			AvgNodePrecipitationRateMax	0.0605027	0.367438	0.0593839	0.37638	-0.103443	0.123514	0.123514
m60_to0	Africa	South Africa	AvgNodeTemperature99Percentile	0.375668	0.124462	0.333333	0.176463	-0.382353	0.129863	0.124462
m20_to10	China	China	AvgNodePrecipitationRate10Percentile	0.345532	0.174326	0.387255	0.124606	0.4	0.12475	0.124606
m20_to10	Europe	Spain	AvgNodeRainPeriodAboveValueMax	0.377501	0.135217	0.387255	0.124606	-0.15	0.579249	0.124606
m20_to10	Europe	Poland	AvgNodeRelativeHumidity99Percentile	-0.290092	0.258697	-0.387255	0.124606	0.205882	0.444285	0.124606
m20_to10	Europe	Italy	AvgNodeRelativeHumidityMax	0.150274	0.564828	0.387255	0.124606	-0.0705882	0.795039	0.124606
m120_to60	LATAM	Argentina	Dewpoint10Percentile	0.257276	0.302706	0.203302	0.418447	0.387255	0.124606	0.124606
m60_to0	Europe	Germany	PrecipitationRate99Percentile	-0.341636	0.179559	-0.387255	0.124606	0.264706	0.321804	0.124606
m60_to0	China	China	RelativeHumidityMedian	0.282238	0.272395	0.387255	0.124606	-0.00294118	0.991375	0.124606
m60_to0	Africa	South Africa	Winddirection1Percentile	0.103447	0.682923	0.226006	0.367178	-0.387255	0.124606	0.124606
m120_to60	Europe	Austria	Windspeed1Percentile	-0.284205	0.268924	-0.387255	0.124606	-0.05	0.8541	0.124606
m20_to10	Europe	France	Windspeed1Percentile	-0.374441	0.13867	-0.387255	0.124606	-0.252941	0.344563	0.124606
m20_to10	Europe	Austria	AvgNodeDroughtPeriodBelowPercentileMax	0.0873296	0.738923	0.00735294	0.977656	-0.4	0.12475	0.12475
m120_to60	Europe	Spain	AvgNodePrecipitationRate24H99Percentile	-0.286701	0.264557	-0.272059	0.290796	-0.4	0.12475	0.12475
m20_to10	Europe	Poland	AvgNodeWindspeed90Percentile	-0.28518	0.267211	-0.345588	0.174252	0.4	0.12475	0.12475
m60_to0	Europe	Spain	DewpointMedian	0.241348	0.350713	0.166667	0.522603	-0.4	0.12475	0.12475
m20_to10	Europe	Austria	DewpointStd	-0.245046	0.343152	-0.220588	0.394889	-0.4	0.12475	0.12475
m20_to10	Europe	Italy	RelativeHumidityMin	0.360759	0.154855	0.352941	0.164658	0.4	0.12475	0.12475
m120_to60	Europe	Spain	Temperature10Percentile	0.084028	0.748487	0.166667	0.522603	-0.4	0.12475	0.12475
m120_to60	Asia	Japan	Winddirection99Percentile	0.155256	0.551841	0.191176	0.462326	-0.4	0.12475	0.12475
m20_to10	China	China	WinddirectionEastRatio	-0.386848	0.125037	-0.340686	0.180851	0.211765	0.431083	0.125037
m60_to0	Europe		AvgNodeHumidDailyHoursAboveValueAvg	-0.132066	0.125363	-0.122187	0.156454	0.0348757	0.687998	0.125363
m60_to0	Europe	Hungary	AvgNodeTemperatureAvg	0.385805	0.126146	0.370098	0.143675	-0.347059	0.187834	0.126146
m60_to0	Europe	Hungary	TemperatureAvg	0.385805	0.126146	0.370098	0.143675	-0.347059	0.187834	0.126146
m20_to10	Europe		AvgNodeWindspeedAvg	-0.131771	0.126216	-0.128954	0.134595	-0.0212464	0.806771	0.126216
m20_to10	Europe		WindspeedAvg	-0.131771	0.126216	-0.128954	0.134595	-0.0212464	0.806771	0.126216
m20_to10	Europe		AvgNodeDroughtPeriodBelowPercentileMax	0.0618896	0.47413	0.0535422	0.535861	-0.132238	0.126288	0.126288
m60_to0	Europe		Winddirection99Percentile	0.122635	0.15493	0.0843765	0.328742	-0.132184	0.126446	0.126446
m60_to0	Europe	France	WindspeedMedian	-0.385433	0.126543	-0.311275	0.223924	-0.2	0.457688	0.126543
m20_to10	Europe	Hungary	AvgNodeTemperatureAvg	0.385203	0.126788	0.384804	0.127216	0.0676471	0.80342	0.126788
m20_to10	Europe	Hungary	TemperatureAvg	0.385203	0.126788	0.384804	0.127216	0.0676471	0.80342	0.126788
m120_to60	Europe	France	AvgNodeCWMIndexMin	0.385199	0.126793	0.289216	0.260203	-0.255882	0.33879	0.126793
m60_to0	Europe	France	WinddirectionAvg	-0.384957	0.127052	-0.32598	0.201637	0.0441176	0.871122	0.127052
m120_to60	North_America	United States	WinddirectionWestRatio	0.373211	0.127143	0.339525	0.168071	-0.169118	0.516418	0.127143
m20_to10	Europe	Poland	AvgNodeHumidDailyHoursAboveValueAvg	-0.366197	0.148276	-0.384804	0.127216	0.244118	0.362213	0.127216
m60_to0	China	China	AvgNodePrecipitationRate3H90Percentile	0.34531	0.174622	0.384804	0.127216	0.111765	0.680274	0.127216
m60_to0	Asia	Japan	AvgNodePrecipitationRateAvg	0.242441	0.348468	0.384804	0.127216	0.0441176	0.871122	0.127216
m120_to60	LATAM	Argentina	AvgNodePrecipitationRateMax	-0.161515	0.52199	-0.131063	0.604194	-0.384804	0.127216	0.127216
m120_to60	Europe	Austria	AvgNodeRelativeHumidityStd	0.375927	0.136986	0.384804	0.127216	-0.00294118	0.991375	0.127216
m120_to60	China	China	AvgNodeTemperatureMax	0.239471	0.354588	0.384804	0.127216	0.0882353	0.745222	0.127216
m60_to0	Asia	Japan	PrecipitationRateAvg	0.242441	0.348468	0.384804	0.127216	0.0441176	0.871122	0.127216
m20_to10	Europe	Turkey	PrecipitationRateMax	0.230066	0.374361	0.384804	0.127216	0.247059	0.356275	0.127216
m120_to60	LATAM	Argentina	PrecipitationRateStd	-0.206749	0.410429	-0.180599	0.473289	-0.384804	0.127216	0.127216
m120_to60	Europe	Spain	RelativeHumidity90Percentile	-0.316412	0.215967	-0.384804	0.127216	0.264706	0.321804	0.127216
m120_to60	Europe	Italy	RelativeHumidity99Percentile	0.35255	0.165159	0.384804	0.127216	0.0176471	0.94828	0.127216
m120_to60	Europe	Spain	TemperatureMax	0.343954	0.176433	0.384804	0.127216	-0.25	0.350391	0.127216
m60_to0	Europe	Spain	TemperatureMax	0.343954	0.176433	0.384804	0.127216	-0.25	0.350391	0.127216
m60_to0	North_America	United States	Winddirection90Percentile	-0.370414	0.130245	-0.327141	0.185133	-0.384804	0.127216	0.127216
m20_to10	North_America	United States	RelativeHumidity99Percentile	0.372718	0.127686	0.333333	0.176463	-0.247549	0.338088	0.127686
m120_to60	Europe	Italy	AvgNodeDroughtPeriodBelowValueMax	-0.353207	0.164318	-0.308824	0.227786	-0.397059	0.127806	0.127806
m20_to10	Europe	Poland	AvgNodePrecipitationRate24H90Percentile	0.182778	0.482579	0.205882	0.427915	0.397059	0.127806	0.127806
m60_to0	China	China	RelativeHumidityMin	0.274527	0.286268	0.134804	0.605966	0.397059	0.127806	0.127806
m120_to60	Europe	Austria	TemperatureStd	-0.0641723	0.806699	-0.0735294	0.779127	0.397059	0.127806	0.127806
m120_to60	China	China	Winddirection10Percentile	-0.215943	0.405169	-0.134804	0.605966	-0.397059	0.127806	0.127806
m20_to10	Europe	France	WinddirectionSouthRatio	-0.195594	0.451847	-0.161765	0.535076	-0.397059	0.127806	0.127806
m120_to60	Europe	Italy	AvgNodeDewpoint10Percentile	0.384243	0.127818	0.296569	0.247729	0.317647	0.230573	0.127818
[truncated: 3,311 more rows]
