# Supplementary material for: Investigating the Correlations Between Weather Factors and Mycotoxin Contamination in Corn: Evidence from Long-Term Data
Source: Toxins (Basel). 2025 Feb 8;17(2):77. doi: 10.3390/toxins17020077 (PMC11861693; doi:10.3390/toxins17020077)
Supplement: Supplementary file 1 [file toxins-17-00077-s001.zip › TableS2.xlsx]

## Sheet: Sheet1
weather features labels
AvgNodeCWMIndexMin
AvgNodeDewpoint10Percentile
AvgNodeDewpoint1Percentile
AvgNodeDewpoint90Percentile
AvgNodeDewpoint99Percentile
AvgNodeDewpointAvg
AvgNodeDewpointMax
AvgNodeDewpointMedian
AvgNodeDewpointMin
AvgNodeDewpointStd
AvgNodeDroughtPeriodBelowPercentileMax
AvgNodeDroughtPeriodBelowValueMax
AvgNodeHumidDailyHoursAboveValueAvg
AvgNodeHWMIndexMax
AvgNodePrecipitationRate10Percentile
AvgNodePrecipitationRate120H90Percentile
AvgNodePrecipitationRate120H99Percentile
AvgNodePrecipitationRate1Percentile
AvgNodePrecipitationRate24H90Percentile
AvgNodePrecipitationRate24H99Percentile
AvgNodePrecipitationRate3H90Percentile
AvgNodePrecipitationRate3H99Percentile
AvgNodePrecipitationRate6H90Percentile
AvgNodePrecipitationRate6H99Percentile
AvgNodePrecipitationRate90Percentile
AvgNodePrecipitationRate99Percentile
AvgNodePrecipitationRateAvg
AvgNodePrecipitationRateMax
AvgNodePrecipitationRateMedian
AvgNodePrecipitationRateMin
AvgNodePrecipitationRateStd
AvgNodePressure10Percentile
AvgNodePressure1Percentile
AvgNodePressure90Percentile
AvgNodePressure99Percentile
AvgNodePressureAvg
AvgNodePressureMax
AvgNodePressureMedian
AvgNodePressureMin
AvgNodePressureStd
AvgNodeRainPeriodAbovePercentileMax
AvgNodeRainPeriodAboveValueMax
AvgNodeRelativeHumidity10Percentile
AvgNodeRelativeHumidity1Percentile
AvgNodeRelativeHumidity90Percentile
AvgNodeRelativeHumidity99Percentile
AvgNodeRelativeHumidityAvg
AvgNodeRelativeHumidityMax
AvgNodeRelativeHumidityMedian
AvgNodeRelativeHumidityMin
AvgNodeRelativeHumidityStd
AvgNodeTemperature10Percentile
AvgNodeTemperature1Percentile
AvgNodeTemperature90Percentile
AvgNodeTemperature99Percentile
AvgNodeTemperatureAvg
AvgNodeTemperatureMax
AvgNodeTemperatureMedian
AvgNodeTemperatureMin
AvgNodeTemperatureStd
AvgNodeWindspeed10Percentile
AvgNodeWindspeed1Percentile
AvgNodeWindspeed90Percentile
AvgNodeWindspeed99Percentile
AvgNodeWindspeedAvg
AvgNodeWindspeedMax
AvgNodeWindspeedMedian
AvgNodeWindspeedMin
AvgNodeWindspeedStd
Dewpoint10Percentile
Dewpoint1Percentile
Dewpoint90Percentile
Dewpoint99Percentile
DewpointAvg
DewpointMax
DewpointMedian
DewpointMin
DewpointStd
PrecipitationRate10Percentile
PrecipitationRate1Percentile
PrecipitationRate90Percentile
PrecipitationRate99Percentile
PrecipitationRateAvg
PrecipitationRateMax
PrecipitationRateMedian
PrecipitationRateMin
PrecipitationRateStd
Pressure10Percentile
Pressure1Percentile
Pressure90Percentile
Pressure99Percentile
PressureAvg
PressureMax
PressureMedian
PressureMin
PressureStd
RelativeHumidity10Percentile
RelativeHumidity1Percentile
RelativeHumidity90Percentile
RelativeHumidity99Percentile
RelativeHumidityAvg
RelativeHumidityMax
RelativeHumidityMedian
RelativeHumidityMin
RelativeHumidityStd
Temperature10Percentile
Temperature1Percentile
Temperature90Percentile
Temperature99Percentile
TemperatureAvg
TemperatureMax
TemperatureMedian
TemperatureMin
TemperatureStd
Winddirection10Percentile
Winddirection1Percentile
Winddirection90Percentile
Winddirection99Percentile
WinddirectionAvg
WinddirectionEastRatio
WinddirectionMax
WinddirectionMedian
WinddirectionMin
WinddirectionNorthRatio
WinddirectionSouthRatio
WinddirectionStd
WinddirectionWestRatio
Windspeed10Percentile
Windspeed1Percentile
Windspeed90Percentile
Windspeed99Percentile
WindspeedAvg
WindspeedMax
WindspeedMedian
WindspeedMin
WindspeedStd
