# Supplementary material for: Investigating the Correlations Between Weather Factors and Mycotoxin Contamination in Corn: Evidence from Long-Term Data
Source: Toxins (Basel). 2025 Feb 8;17(2):77. doi: 10.3390/toxins17020077 (PMC11861693; doi:10.3390/toxins17020077)
Supplement: Supplementary file 1 [file toxins-17-00077-s001.zip › TableS3.xlsx]

## Sheet: Sheet1
region	country	WeatherFeature	MycotoxinFeature	PearsonCorrelation	PearsonPValue	SpearmanCorrelation	SpearmanPValue	PValueStrict	PValueLoose	weatherTrendMinPV	weatherTrendSign	strict	onlyLoose	timePeriod
All	All	Dewpoint90Percentile	Aspergillus toxins normalized	0.353125	8.7735e-05	0.583008	4.30171e-12	1.57959e-07	6.86777e-09	2.31056e-07	TRUE	TRUE	FALSE	m60_to0
All	All	Dewpoint90Percentile	Fumonisin B2	0.605706	4.0451e-10	0.636205	2.72084e-11	9.99093e-07	2.93851e-08	2.31056e-07	TRUE	TRUE	FALSE	m60_to0
All	All	Dewpoint90Percentile	Fumonisins	0.523752	1.17564e-07	0.596016	5.73463e-10	2.10576e-05	3.14292e-07	2.31056e-07	TRUE	TRUE	FALSE	m60_to0
Europe	All	Dewpoint90Percentile	Fumonisins	0.762196	3.10547e-10	0.748697	9.41951e-10	3.45884e-05	4.55111e-07	1.11974e-05	TRUE	TRUE	FALSE	m60_to0
All	All	Dewpoint90Percentile	Fumonisin B1	0.488183	1.05568e-06	0.57901	2.25725e-09	8.28861e-05	8.00324e-07	2.31056e-07	TRUE	TRUE	FALSE	m60_to0
Europe	All	Dewpoint90Percentile	Fumonisin B1	0.758306	4.30695e-10	0.736105	2.495e-09	9.16164e-05	8.40518e-07	1.11974e-05	TRUE	TRUE	FALSE	m60_to0
All	All	Dewpoint90Percentile	Aflatoxin B1	0.419807	9.5638e-05	0.600798	3.03667e-09	0.000111506	9.69621e-07	2.31056e-07	TRUE	TRUE	FALSE	m60_to0
Europe	All	Dewpoint90Percentile	Fumonisin B2	0.752514	1.06383e-09	0.737396	3.38671e-09	0.00012436	1.0539e-06	1.11974e-05	TRUE	TRUE	FALSE	m60_to0
Europe	All	WinddirectionNorthRatio	Aspergillus toxins normalized	0.477618	4.36903e-05	0.644868	3.869e-09	0.000142069	1.25725e-06	4.28275e-06	TRUE	TRUE	FALSE	m20_to10
Europe	All	WinddirectionStd	Aspergillus toxins normalized	0.470986	5.75925e-05	0.643862	4.16409e-09	0.000152905	1.29288e-06	6.31822e-05	TRUE	TRUE	FALSE	m20_to10
All	All	Dewpoint90Percentile	Aflatoxins	0.40141	0.000203989	0.58944	7.06773e-09	0.000259527	1.8671e-06	2.31056e-07	TRUE	TRUE	FALSE	m60_to0
Europe	All	Winddirection90Percentile	Aspergillus toxins normalized	0.400881	0.000774402	0.62998	1.1178e-08	0.000410455	2.51813e-06	9.65239e-05	TRUE	TRUE	FALSE	m20_to10
Europe	All	Winddirection90Percentile	Aflatoxin B1	0.472468	0.00208151	0.736931	5.89163e-08	0.00216341	9.61515e-06	9.65239e-05	TRUE	TRUE	FALSE	m20_to10
Europe	All	Winddirection90Percentile	Aflatoxins	0.474195	0.00199373	0.732277	7.85799e-08	0.00288545	1.20676e-05	9.65239e-05	TRUE	TRUE	FALSE	m20_to10
Europe	All	Winddirection90Percentile	Ochratoxin A	0.222535	0.116514	0.661821	1.23582e-07	0.00453793	1.66086e-05	9.65239e-05	TRUE	TRUE	FALSE	m20_to10
Europe	All	Winddirection90Percentile	Ochratoxins	0.222535	0.116514	0.661821	1.23582e-07	0.00453793	1.66086e-05	9.65239e-05	TRUE	TRUE	FALSE	m20_to10
All	All	Winddirection10Percentile	Trichothecenes	0.296073	0.000330324	0.424054	1.30851e-07	0.00480486	1.7536e-05	0.00046822	TRUE	TRUE	FALSE	m60_to0
Europe	All	WinddirectionStd	Trichothecenes	-0.364419	0.000383453	-0.517646	1.48477e-07	0.00545208	1.91323e-05	6.31822e-05	TRUE	TRUE	FALSE	m20_to10
All	All	WinddirectionNorthRatio	Trichothecenes	-0.335523	4.19529e-05	-0.422121	1.51225e-07	0.00555298	1.9416e-05	1.7504e-05	TRUE	TRUE	FALSE	m20_to10
Europe	All	WinddirectionNorthRatio	Fumonisin B1	0.372064	0.00921394	0.67195	1.70308e-07	0.00625372	2.11397e-05	4.28275e-06	TRUE	TRUE	FALSE	m20_to10
Europe	All	WinddirectionNorthRatio	Fumonisins	0.37477	0.0086788	0.665871	2.40921e-07	0.00884662	2.79026e-05	4.28275e-06	TRUE	TRUE	FALSE	m20_to10
Europe	All	WinddirectionStd	Fumonisin B1	0.425624	0.00256181	0.665762	2.424e-07	0.00890094	2.79026e-05	6.31822e-05	TRUE	TRUE	FALSE	m20_to10
Europe	All	WinddirectionStd	Fumonisins	0.428229	0.00239424	0.658163	3.69806e-07	0.0135793	4.01754e-05	6.31822e-05	TRUE	TRUE	FALSE	m20_to10
Europe	All	WinddirectionStd	Deoxynivalenol	-0.360924	0.000440327	-0.50215	3.95042e-07	0.0145059	4.21684e-05	6.31822e-05	TRUE	TRUE	FALSE	m20_to10
All	All	WinddirectionNorthRatio	Deoxynivalenol	-0.331316	5.30083e-05	-0.402853	6.09564e-07	0.0223832	6.13239e-05	1.7504e-05	TRUE	TRUE	FALSE	m20_to10
Europe	All	Dewpoint90Percentile	Aspergillus toxins normalized	0.222095	0.0708638	0.565159	6.27538e-07	0.0230432	6.52782e-05	1.11974e-05	TRUE	TRUE	FALSE	m60_to0
Europe	All	WinddirectionNorthRatio	Ochratoxin A	0.282432	0.0446379	0.631743	6.64881e-07	0.0244144	6.54543e-05	4.28275e-06	TRUE	TRUE	FALSE	m20_to10
Europe	All	WinddirectionNorthRatio	Ochratoxins	0.282432	0.0446379	0.631743	6.64881e-07	0.0244144	6.54543e-05	4.28275e-06	TRUE	TRUE	FALSE	m20_to10
All	All	Winddirection10Percentile	Deoxynivalenol	0.285655	0.000543593	0.395753	9.96999e-07	0.0366098	9.38713e-05	0.00046822	TRUE	TRUE	FALSE	m60_to0
Europe	All	WinddirectionNorthRatio	Trichothecenes	-0.366553	0.00035213	-0.485268	1.08737e-06	0.0399284	9.71494e-05	4.28275e-06	TRUE	TRUE	FALSE	m20_to10
Europe	All	WinddirectionStd	Aflatoxin B1	0.465422	0.00247586	0.679729	1.41044e-06	0.0517915	0.000121008	6.31822e-05	TRUE	FALSE	TRUE	m20_to10
All	All	Winddirection1Percentile	Fumonisin B2	-0.186254	0.0823036	-0.487602	1.44812e-06	0.0531751	0.000123663	0.000441076	TRUE	FALSE	TRUE	m20_to10
All	All	Winddirection10Percentile	Fumonisin B1	-0.308161	0.00312792	-0.4828	1.44091e-06	0.0529102	0.000124495	0.00046822	TRUE	FALSE	TRUE	m60_to0
Europe	All	WinddirectionNorthRatio	Aflatoxin B1	0.461314	0.00273486	0.678857	1.47239e-06	0.0540662	0.000124562	4.28275e-06	TRUE	FALSE	TRUE	m20_to10
Europe	All	Winddirection90Percentile	Fumonisin B1	0.410779	0.0037298	0.628854	1.69656e-06	0.0622976	0.000138776	9.65239e-05	TRUE	FALSE	TRUE	m20_to10
Europe	All	WinddirectionStd	Aflatoxins	0.464315	0.00254347	0.674882	1.78763e-06	0.0656416	0.000144747	6.31822e-05	TRUE	FALSE	TRUE	m20_to10
Europe	All	WinddirectionNorthRatio	Aflatoxins	0.459012	0.00289012	0.674397	1.83005e-06	0.0671996	0.000147045	4.28275e-06	TRUE	FALSE	TRUE	m20_to10
Europe	All	WinddirectionStd	Ochratoxin A	0.271766	0.0537107	0.609392	2.07582e-06	0.0762241	0.000163571	6.31822e-05	TRUE	FALSE	TRUE	m20_to10
Europe	All	WinddirectionStd	Ochratoxins	0.271766	0.0537107	0.609392	2.07582e-06	0.0762241	0.000163571	6.31822e-05	TRUE	FALSE	TRUE	m20_to10
All	All	Winddirection10Percentile	Fumonisins	-0.317401	0.00230162	-0.475211	2.21442e-06	0.0813136	0.000173747	0.00046822	TRUE	FALSE	TRUE	m60_to0
Europe	All	WinddirectionNorthRatio	Fumonisin B2	0.372002	0.0100303	0.626735	2.44095e-06	0.0896317	0.000185958	4.28275e-06	TRUE	FALSE	TRUE	m20_to10
All	All	Winddirection99Percentile	Ochratoxin A	0.167554	0.0973767	0.451744	2.6865e-06	0.0986484	0.000202564	0.000242713	TRUE	FALSE	TRUE	m20_to10
All	All	Winddirection99Percentile	Ochratoxins	0.167554	0.0973767	0.451744	2.6865e-06	0.0986484	0.000202564	0.000242713	TRUE	FALSE	TRUE	m20_to10
Europe	All	WinddirectionNorthRatio	Deoxynivalenol	-0.362827	0.000408461	-0.469103	2.72888e-06	0.100204	0.000205337	4.28275e-06	TRUE	FALSE	TRUE	m20_to10
Europe	All	Winddirection90Percentile	Fumonisins	0.407594	0.0040342	0.618324	2.8241e-06	0.103701	0.000210347	9.65239e-05	TRUE	FALSE	TRUE	m20_to10
All	All	Winddirection1Percentile	Fumonisins	-0.213293	0.0435412	-0.468264	3.25253e-06	0.119433	0.000237441	0.000441076	TRUE	FALSE	TRUE	m20_to10
All	All	Winddirection1Percentile	Fumonisin B1	-0.216996	0.0399393	-0.46563	3.75469e-06	0.137872	0.000267194	0.000441076	TRUE	FALSE	TRUE	m20_to10
Europe	All	WinddirectionStd	Fumonisin B2	0.423797	0.00299295	0.615749	4.08998e-06	0.150184	0.000286065	6.31822e-05	TRUE	FALSE	TRUE	m20_to10
All	All	Winddirection10Percentile	Fumonisin B2	-0.331515	0.00160417	-0.467595	4.36386e-06	0.160241	0.000308749	0.00046822	TRUE	FALSE	TRUE	m60_to0
All	All	WinddirectionNorthRatio	Zearalenone	-0.240806	0.00389205	-0.372733	4.92211e-06	0.18074	0.000325571	1.7504e-05	TRUE	FALSE	TRUE	m20_to10
All	All	WinddirectionNorthRatio	Zearalenone-metabolites	-0.240806	0.00389205	-0.372733	4.92211e-06	0.18074	0.000325571	1.7504e-05	TRUE	FALSE	TRUE	m20_to10
Europe	All	Winddirection90Percentile	Aflatoxin B2	0.464354	0.00433133	0.67791	5.56257e-06	0.204258	0.000360243	9.65239e-05	TRUE	FALSE	TRUE	m20_to10
All	All	Winddirection1Percentile	Aspergillus toxins normalized	-0.199138	0.0306287	-0.403422	5.90737e-06	0.216919	0.00037725	0.000441076	TRUE	FALSE	TRUE	m20_to10
All	All	WinddirectionNorthRatio	Fumonisin B1	0.22255	0.0350052	0.453891	7.01827e-06	0.257711	0.00043903	1.7504e-05	TRUE	FALSE	TRUE	m20_to10
All	All	Winddirection1Percentile	Trichothecenes	0.270607	0.00108004	0.36559	7.12657e-06	0.261688	0.000444292	0.000441076	TRUE	FALSE	TRUE	m20_to10
All	All	WinddirectionSouthRatio	Zearalenone	0.196393	0.0191569	0.366027	7.4777e-06	0.274581	0.000460706	9.73391e-05	TRUE	FALSE	TRUE	m20_to10
All	All	WinddirectionSouthRatio	Zearalenone-metabolites	0.196393	0.0191569	0.366027	7.4777e-06	0.274581	0.000460706	9.73391e-05	TRUE	FALSE	TRUE	m20_to10
All	All	WinddirectionNorthRatio	Fumonisins	0.220848	0.0364592	0.447718	9.66339e-06	0.35484	0.000576975	1.7504e-05	TRUE	FALSE	TRUE	m20_to10
All	All	Winddirection99Percentile	Fumonisin B2	0.192248	0.0727433	0.449491	1.1172e-05	0.410237	0.000656379	0.000242713	TRUE	FALSE	TRUE	m20_to10
All	All	Winddirection1Percentile	Deoxynivalenol	0.264375	0.00141937	0.356057	1.27501e-05	0.468185	0.000741973	0.000441076	TRUE	FALSE	TRUE	m20_to10
All	All	Dewpoint90Percentile	All toxins normalized	0.39593	9.85001e-07	0.348854	1.95466e-05	0.717751	0.00106649	2.31056e-07	TRUE	FALSE	TRUE	m60_to0
Europe	All	Winddirection90Percentile	Fumonisin B2	0.385982	0.0073706	0.576203	2.25263e-05	0.827164	0.00118505	9.65239e-05	TRUE	FALSE	TRUE	m20_to10
Europe	All	Winddirection90Percentile	Trichothecenes	-0.294974	0.00453381	-0.427488	2.37542e-05	0.872256	0.00124076	9.65239e-05	TRUE	FALSE	TRUE	m20_to10
All	All	Winddirection99Percentile	Fumonisins	0.218987	0.0381078	0.428045	2.57141e-05	0.94422	0.00133553	0.000242713	TRUE	FALSE	TRUE	m20_to10
All	All	AvgNodeDewpoint90Percentile	Fumonisin B2	0.517017	2.50577e-07	0.430524	2.82908e-05	1	0.00142603	1.00144e-06	TRUE	FALSE	TRUE	m60_to0
All	All	Winddirection99Percentile	Fumonisin B1	0.222763	0.0348269	0.425509	2.90439e-05	1	0.00146295	0.000242713	TRUE	FALSE	TRUE	m20_to10
All	All	WinddirectionNorthRatio	Fumonisin B2	0.19656	0.066434	0.427336	3.28948e-05	1	0.00163022	1.7504e-05	TRUE	FALSE	TRUE	m20_to10
All	All	WinddirectionStd	Zearalenone	-0.192823	0.0215013	-0.336168	4.31032e-05	1	0.00200348	0.000113603	TRUE	FALSE	TRUE	m20_to10
All	All	WinddirectionStd	Zearalenone-metabolites	-0.192823	0.0215013	-0.336168	4.31032e-05	1	0.00200348	0.000113603	TRUE	FALSE	TRUE	m20_to10
All	All	Winddirection1Percentile	Ochratoxin A	-0.152626	0.131511	-0.397748	4.56576e-05	1	0.00210094	0.000441076	TRUE	FALSE	TRUE	m20_to10
All	All	Winddirection1Percentile	Ochratoxins	-0.152626	0.131511	-0.397748	4.56576e-05	1	0.00210094	0.000441076	TRUE	FALSE	TRUE	m20_to10
All	All	Winddirection99Percentile	Aflatoxins	0.256513	0.0208024	0.435891	4.75376e-05	1	0.00218198	0.000242713	TRUE	FALSE	TRUE	m20_to10
All	All	Winddirection99Percentile	Trichothecenes	-0.275008	0.000887099	-0.333116	4.79803e-05	1	0.00219407	0.000242713	TRUE	FALSE	TRUE	m20_to10
Europe	All	Winddirection90Percentile	Deoxynivalenol	-0.288173	0.0056053	-0.411276	5.12575e-05	1	0.00232942	9.65239e-05	TRUE	FALSE	TRUE	m20_to10
All	All	Dewpoint90Percentile	Aflatoxin B2	0.338138	0.0032132	0.450657	5.59758e-05	1	0.00249143	2.31056e-07	TRUE	FALSE	TRUE	m60_to0
Europe	All	WinddirectionStd	Aflatoxin B2	0.479369	0.00309498	0.617788	5.95932e-05	1	0.00266861	6.31822e-05	TRUE	FALSE	TRUE	m20_to10
All	All	AvgNodeDewpoint90Percentile	Fumonisins	0.471208	2.76638e-06	0.409524	6.12244e-05	1	0.00269564	1.00144e-06	TRUE	FALSE	TRUE	m60_to0
All	All	Winddirection99Percentile	Aflatoxin B1	0.248956	0.0250136	0.428636	6.54434e-05	1	0.00289877	0.000242713	TRUE	FALSE	TRUE	m20_to10
Europe	All	WinddirectionNorthRatio	Aflatoxin B2	0.480008	0.00305001	0.614047	6.79721e-05	1	0.00299992	4.28275e-06	TRUE	FALSE	TRUE	m20_to10
All	All	Winddirection1Percentile	Aflatoxins	-0.238221	0.0322258	-0.427151	6.98065e-05	1	0.00306981	0.000441076	TRUE	FALSE	TRUE	m20_to10
All	All	Winddirection1Percentile	Aflatoxin B1	-0.232955	0.0363583	-0.426199	7.27446e-05	1	0.0031537	0.000441076	TRUE	FALSE	TRUE	m20_to10
All	All	AvgNodeDewpoint90Percentile	Fumonisin B2	0.488241	1.39631e-06	0.412279	6.57225e-05	1	0.00320495	5.561e-05	TRUE	FALSE	TRUE	m120_to60
All	All	Winddirection99Percentile	Aspergillus toxins normalized	0.189409	0.0399524	0.353915	8.438e-05	1	0.00359021	0.000242713	TRUE	FALSE	TRUE	m20_to10
Europe	All	Dewpoint90Percentile	Aflatoxins	0.290898	0.0685965	0.580063	8.74347e-05	1	0.00370312	1.11974e-05	TRUE	FALSE	TRUE	m60_to0
All	All	AvgNodeDewpoint90Percentile	Fumonisin B1	0.450998	8.15935e-06	0.396732	0.000108278	1	0.00444738	1.00144e-06	TRUE	FALSE	TRUE	m60_to0
Europe	All	Dewpoint90Percentile	Aflatoxin B1	0.28067	0.0793829	0.571725	0.00011635	1	0.0047296	1.11974e-05	TRUE	FALSE	TRUE	m60_to0
All	All	Winddirection99Percentile	Deoxynivalenol	-0.268008	0.00121134	-0.315736	0.00012241	1	0.00487209	0.000242713	TRUE	FALSE	TRUE	m20_to10
All	All	WinddirectionStd	Trichothecenes	-0.270122	0.00110354	-0.310618	0.000159567	1	0.00599112	0.000113603	TRUE	FALSE	TRUE	m20_to10
All	All	WinddirectionNorthRatio	Aspergillus toxins normalized	0.23063	0.011985	0.340686	0.000160024	1	0.00600214	1.7504e-05	TRUE	FALSE	TRUE	m20_to10
Europe	All	WinddirectionStd	Zearalenone	-0.236537	0.0247955	-0.38747	0.000161306	1	0.00602987	6.31822e-05	TRUE	FALSE	TRUE	m20_to10
Europe	All	WinddirectionStd	Zearalenone-metabolites	-0.236537	0.0247955	-0.38747	0.000161306	1	0.00602987	6.31822e-05	TRUE	FALSE	TRUE	m20_to10
All	All	WinddirectionStd	Deoxynivalenol	-0.270779	0.00107185	-0.309958	0.000165065	1	0.00614724	0.000113603	TRUE	FALSE	TRUE	m20_to10
All	All	Winddirection1Percentile	Zearalenone	0.104414	0.216229	0.307889	0.000193416	1	0.00699729	0.000441076	TRUE	FALSE	TRUE	m20_to10
All	All	Winddirection1Percentile	Zearalenone-metabolites	0.104414	0.216229	0.307889	0.000193416	1	0.00699729	0.000441076	TRUE	FALSE	TRUE	m20_to10
All	All	AvgNodeDewpoint90Percentile	Fumonisins	0.445878	1.06169e-05	0.384764	0.00018083	1	0.00714398	5.561e-05	TRUE	FALSE	TRUE	m120_to60
All	All	WinddirectionStd	Ochratoxin A	0.297639	0.00277174	0.355981	0.000298967	1	0.0100809	0.000113603	TRUE	FALSE	TRUE	m20_to10
All	All	WinddirectionStd	Ochratoxins	0.297639	0.00277174	0.355981	0.000298967	1	0.0100809	0.000113603	TRUE	FALSE	TRUE	m20_to10
All	All	AvgNodeDewpoint90Percentile	Fumonisin B1	0.430581	2.27428e-05	0.374375	0.000277845	1	0.0100815	5.561e-05	TRUE	FALSE	TRUE	m120_to60
Europe	All	WinddirectionNorthRatio	Zearalenone	-0.249364	0.0177794	-0.369937	0.000332376	1	0.0110551	4.28275e-06	TRUE	FALSE	TRUE	m20_to10
Europe	All	WinddirectionNorthRatio	Zearalenone-metabolites	-0.249364	0.0177794	-0.369937	0.000332376	1	0.0110551	4.28275e-06	TRUE	FALSE	TRUE	m20_to10
All	All	Winddirection99Percentile	Zearalenone	-0.114284	0.175654	-0.291066	0.000441091	1	0.0139508	0.000242713	TRUE	FALSE	TRUE	m20_to10
All	All	Winddirection99Percentile	Zearalenone-metabolites	-0.114284	0.175654	-0.291066	0.000441091	1	0.0139508	0.000242713	TRUE	FALSE	TRUE	m20_to10
All	All	Dewpoint90Percentile	Ochratoxin A	0.00747677	0.941449	0.339892	0.000577421	1	0.0173368	2.31056e-07	TRUE	FALSE	TRUE	m60_to0
All	All	Dewpoint90Percentile	Ochratoxins	0.00747677	0.941449	0.339892	0.000577421	1	0.0173368	2.31056e-07	TRUE	FALSE	TRUE	m60_to0
All	All	Winddirection10Percentile	Zearalenone	0.151736	0.0714484	0.283341	0.000633491	1	0.0186094	0.00046822	TRUE	FALSE	TRUE	m60_to0
All	All	Winddirection10Percentile	Zearalenone-metabolites	0.151736	0.0714484	0.283341	0.000633491	1	0.0186094	0.00046822	TRUE	FALSE	TRUE	m60_to0
Europe	All	Winddirection90Percentile	Zearalenone	-0.184653	0.0814565	-0.35214	0.000664782	1	0.0195286	9.65239e-05	TRUE	FALSE	TRUE	m20_to10
Europe	All	Winddirection90Percentile	Zearalenone-metabolites	-0.184653	0.0814565	-0.35214	0.000664782	1	0.0195286	9.65239e-05	TRUE	FALSE	TRUE	m20_to10
LATAM	Argentina	AvgNodeDewpoint99Percentile	T-2 Toxin	-0.816371	0.00395997	-0.878788	0.000813862	1	0.0227262	0.000262068	TRUE	FALSE	TRUE	m60_to0
All	All	AvgNodeDewpointMin	Aspergillus toxins normalized	-0.166298	0.0718946	-0.304806	0.000790698	1	0.0234338	2.84851e-06	TRUE	FALSE	TRUE	m120_to60
All	All	WinddirectionNorthRatio	Ochratoxin A	0.301998	0.00238194	0.329658	0.000862067	1	0.0240358	1.7504e-05	TRUE	FALSE	TRUE	m20_to10
All	All	WinddirectionNorthRatio	Ochratoxins	0.301998	0.00238194	0.329658	0.000862067	1	0.0240358	1.7504e-05	TRUE	FALSE	TRUE	m20_to10
All	All	Winddirection90Percentile	Zearalenone	-0.105207	0.212739	-0.273026	0.00101111	1	0.0275226	9.0805e-05	TRUE	FALSE	TRUE	m120_to60
All	All	Winddirection90Percentile	Zearalenone-metabolites	-0.105207	0.212739	-0.273026	0.00101111	1	0.0275226	9.0805e-05	TRUE	FALSE	TRUE	m120_to60
China	China	RelativeHumidity90Percentile	Aflatoxin B2	0.812752	0.00235835	0.845455	0.00104518	1	0.0278918	4.40703e-05	TRUE	FALSE	TRUE	m60_to0
All	All	Winddirection10Percentile	Aflatoxin B1	-0.248155	0.0255	-0.356464	0.00108957	1	0.0289293	0.00046822	TRUE	FALSE	TRUE	m60_to0
All	All	WinddirectionSouthRatio	Deoxynivalenol	0.121718	0.147574	0.269173	0.00115077	1	0.0307767	9.73391e-05	TRUE	FALSE	TRUE	m20_to10
All	All	AvgNodeDewpointMin	Aflatoxins	-0.200762	0.0723163	-0.352134	0.00126472	1	0.0325213	2.84851e-06	TRUE	FALSE	TRUE	m120_to60
Europe	All	Dewpoint90Percentile	Ochratoxin A	0.149921	0.293693	0.438962	0.00127138	1	0.0327384	1.11974e-05	TRUE	FALSE	TRUE	m60_to0
Europe	All	Dewpoint90Percentile	Ochratoxins	0.149921	0.293693	0.438962	0.00127138	1	0.0327384	1.11974e-05	TRUE	FALSE	TRUE	m60_to0
All	All	Winddirection10Percentile	Aflatoxins	-0.254209	0.0220168	-0.350864	0.0013207	1	0.0337481	0.00046822	TRUE	FALSE	TRUE	m60_to0
All	All	WinddirectionStd	Aspergillus toxins normalized	0.188639	0.0407824	0.291885	0.00134098	1	0.0352727	0.000113603	TRUE	FALSE	TRUE	m20_to10
All	All	AvgNodeDewpointMin	Aflatoxin B1	-0.22228	0.0461028	-0.347985	0.00145605	1	0.0366708	2.84851e-06	TRUE	FALSE	TRUE	m120_to60
All	All	WinddirectionStd	Fumonisin B1	0.189867	0.0730685	0.330683	0.00145586	1	0.0379682	0.000113603	TRUE	FALSE	TRUE	m20_to10
All	All	WinddirectionNorthRatio	Aflatoxins	0.261359	0.0184335	0.347237	0.00149321	1	0.038777	1.7504e-05	TRUE	FALSE	TRUE	m20_to10
All	All	Winddirection10Percentile	Aspergillus toxins normalized	-0.225086	0.0142632	-0.287085	0.00162175	1	0.0397006	0.00046822	TRUE	FALSE	TRUE	m60_to0
All	All	AvgNodeDewpointMin	T-2 Toxin	0.252254	0.00729227	0.29429	0.001635	1	0.0403108	2.84851e-06	TRUE	FALSE	TRUE	m120_to60
All	All	AvgNodeDewpoint90Percentile	Aspergillus toxins normalized	0.219279	0.0170452	0.286236	0.00167663	1	0.0405655	1.00144e-06	TRUE	FALSE	TRUE	m60_to0
All	All	WinddirectionNorthRatio	Aflatoxin B1	0.245985	0.0268573	0.345038	0.00160746	1	0.0412892	1.7504e-05	TRUE	FALSE	TRUE	m20_to10
All	All	WinddirectionStd	Fumonisins	0.191503	0.070585	0.327851	0.00160794	1	0.0412892	0.000113603	TRUE	FALSE	TRUE	m20_to10
All	All	WinddirectionSouthRatio	Trichothecenes	0.119515	0.1551	0.26129	0.00162105	1	0.0415386	9.73391e-05	TRUE	FALSE	TRUE	m20_to10
All	All	Winddirection1Percentile	Aflatoxin B2	-0.294332	0.0109124	-0.35729	0.00177777	1	0.0445292	0.000441076	TRUE	FALSE	TRUE	m20_to10
All	All	AvgNodeDewpointMin	Aflatoxin B2	-0.197844	0.0910867	-0.355206	0.00189942	1	0.0456757	2.84851e-06	TRUE	FALSE	TRUE	m120_to60
All	All	Winddirection99Percentile	Aflatoxin B2	0.298045	0.00990497	0.351914	0.00210689	1	0.051027	0.000242713	TRUE	FALSE	FALSE	m20_to10
All	All	AvgNodeDewpoint90Percentile	All toxins normalized	0.275282	0.000876165	0.252741	0.00232353	1	0.0532585	1.00144e-06	TRUE	FALSE	FALSE	m60_to0
All	All	Winddirection90Percentile	Ochratoxin A	0.224102	0.0257534	0.300014	0.0025528	1	0.0577209	9.0805e-05	TRUE	FALSE	FALSE	m120_to60
All	All	Winddirection90Percentile	Ochratoxins	0.224102	0.0257534	0.300014	0.0025528	1	0.0577209	9.0805e-05	TRUE	FALSE	FALSE	m120_to60
All	All	WinddirectionStd	Fumonisin B2	0.176931	0.0991342	0.315364	0.0027639	1	0.0619002	0.000113603	TRUE	FALSE	FALSE	m20_to10
All	All	WinddirectionStd	Aflatoxins	0.280901	0.0110794	0.318672	0.003738	1	0.0791576	0.000113603	TRUE	FALSE	FALSE	m20_to10
Europe	All	AvgNodeHWMIndexMax	All toxins normalized	-0.244381	0.0195676	-0.299602	0.00391294	1	0.0818707	1.51718e-05	TRUE	FALSE	FALSE	m20_to10
Europe	All	AvgNodeCWMIndexMin	Fumonisins	-0.346227	0.0159274	-0.40013	0.00483412	1	0.0952694	9.89894e-05	TRUE	FALSE	FALSE	m120_to60
Europe	All	AvgNodeDewpointMin	Aflatoxin B2	-0.417257	0.0113461	-0.457195	0.0050578	1	0.0985656	6.16779e-05	TRUE	FALSE	FALSE	m120_to60
China	China	RelativeHumidity90Percentile	Fumonisin B1	0.616021	0.0435854	0.772727	0.00529949	1	0.103951	4.40703e-05	TRUE	FALSE	FALSE	m60_to0
All	All	WinddirectionStd	Aflatoxin B1	0.263967	0.0172574	0.304729	0.005674	1	0.110765	0.000113603	TRUE	FALSE	FALSE	m20_to10
Europe	All	AvgNodeCWMIndexMin	Fumonisin B2	-0.346115	0.0171664	-0.396045	0.00585644	1	0.110793	9.89894e-05	TRUE	FALSE	FALSE	m120_to60
Europe	All	AvgNodeCWMIndexMin	Fumonisin B1	-0.342094	0.0173166	-0.388624	0.00633923	1	0.116914	9.89894e-05	TRUE	FALSE	FALSE	m120_to60
All	All	Dewpoint90Percentile	Fusarium toxins normalized	0.24002	0.00388491	0.223415	0.00731401	1	0.132841	2.31056e-07	TRUE	FALSE	FALSE	m60_to0
All	All	AvgNodeDewpoint90Percentile	Fusarium toxins normalized	0.191528	0.0219344	0.221293	0.00790566	1	0.141608	1.00144e-06	TRUE	FALSE	FALSE	m60_to0
China	China	Dewpoint99Percentile	Deoxynivalenol	-0.550319	0.0220801	-0.617647	0.00824233	1	0.142629	0.000135214	TRUE	FALSE	FALSE	m120_to60
China	China	Dewpoint99Percentile	Trichothecenes	-0.549766	0.0222415	-0.617647	0.00824233	1	0.142629	0.000135214	TRUE	FALSE	FALSE	m120_to60
Europe	All	Dewpoint90Percentile	Trichothecenes	-0.16705	0.113497	-0.272464	0.00897932	1	0.15686	1.11974e-05	TRUE	FALSE	FALSE	m60_to0
Europe	All	AvgNodeHWMIndexMax	Fusarium toxins normalized	-0.231506	0.0272455	-0.272464	0.00897932	1	0.157761	1.51718e-05	TRUE	FALSE	FALSE	m20_to10
Europe	All	AvgNodeCWMIndexMin	Aflatoxin B2	-0.232253	0.172863	-0.425665	0.0096457	1	0.161758	9.89894e-05	TRUE	FALSE	FALSE	m120_to60
Europe	All	Dewpoint90Percentile	Zearalenone	-0.165754	0.118448	-0.271618	0.00960714	1	0.16492	1.11974e-05	TRUE	FALSE	FALSE	m60_to0
Europe	All	Dewpoint90Percentile	Zearalenone-metabolites	-0.165754	0.118448	-0.271618	0.00960714	1	0.16492	1.11974e-05	TRUE	FALSE	FALSE	m60_to0
All	All	AvgNodeDewpoint90Percentile	Aspergillus toxins normalized	0.19333	0.0359429	0.23254	0.0112777	1	0.178499	5.561e-05	TRUE	FALSE	FALSE	m120_to60
Europe	All	Dewpoint90Percentile	All toxins normalized	0.24341	0.0200734	0.254515	0.0149086	1	0.223538	1.11974e-05	TRUE	FALSE	FALSE	m60_to0
Europe	All	AvgNodeDewpointMin	Deoxynivalenol	0.182857	0.0827598	0.248829	0.0173877	1	0.24249	6.16779e-05	TRUE	FALSE	FALSE	m120_to60
All	All	AvgNodeDewpoint90Percentile	All toxins normalized	0.213173	0.0105803	0.19752	0.0180493	1	0.248228	5.561e-05	TRUE	FALSE	FALSE	m120_to60
Europe	All	Dewpoint90Percentile	Deoxynivalenol	-0.159443	0.131136	-0.249052	0.0172841	1	0.252155	1.11974e-05	TRUE	FALSE	FALSE	m60_to0
China	China	RelativeHumidity90Percentile	Aflatoxin B1	0.401503	0.220972	0.690909	0.018565	1	0.262917	4.40703e-05	TRUE	FALSE	FALSE	m60_to0
China	China	RelativeHumidity90Percentile	Aflatoxins	0.404903	0.216719	0.690909	0.018565	1	0.262917	4.40703e-05	TRUE	FALSE	FALSE	m60_to0
Europe	All	AvgNodeDewpoint90Percentile	Fusarium toxins normalized	0.214243	0.0414261	0.240484	0.0216663	1	0.293791	6.50886e-07	TRUE	FALSE	FALSE	m60_to0
All	All	AvgNodeDewpoint90Percentile	Aflatoxin B1	0.244395	0.0278901	0.254649	0.02178	1	0.294897	1.00144e-06	TRUE	FALSE	FALSE	m60_to0
All	All	Winddirection10Percentile	Ochratoxin A	-0.197594	0.0499437	-0.22951	0.022302	1	0.300084	0.00046822	TRUE	FALSE	FALSE	m60_to0
All	All	Winddirection10Percentile	Ochratoxins	-0.197594	0.0499437	-0.22951	0.022302	1	0.300084	0.00046822	TRUE	FALSE	FALSE	m60_to0
Europe	All	Dewpoint90Percentile	Aflatoxin B2	0.124012	0.471155	0.37917	0.0225696	1	0.303352	1.11974e-05	TRUE	FALSE	FALSE	m60_to0
Europe	All	AvgNodeHWMIndexMax	Aflatoxin B2	-0.210852	0.217055	-0.374895	0.0242681	1	0.311473	1.51718e-05	TRUE	FALSE	FALSE	m20_to10
LATAM	Argentina	AvgNodeDewpoint99Percentile	Fumonisin B1	0.533247	0.112454	0.69697	0.0250967	1	0.322561	0.000262068	TRUE	FALSE	FALSE	m60_to0
Europe	All	AvgNodeCWMIndexMin	Aspergillus toxins normalized	-0.0927286	0.45546	-0.268899	0.0277846	1	0.329326	9.89894e-05	TRUE	FALSE	FALSE	m120_to60
China	China	Dewpoint99Percentile	Aflatoxin B2	0.671601	0.0236329	0.654545	0.0288646	1	0.335095	0.000135214	TRUE	FALSE	FALSE	m120_to60
All	All	Winddirection90Percentile	Aflatoxins	0.190053	0.0892407	0.242101	0.0294396	1	0.340695	9.0805e-05	TRUE	FALSE	FALSE	m120_to60
Europe	All	AvgNodeDewpoint90Percentile	Aflatoxin B2	-0.18697	0.274879	-0.367413	0.0274946	1	0.342354	6.50886e-07	TRUE	FALSE	FALSE	m60_to0
All	All	Winddirection10Percentile	Aflatoxin B2	-0.274192	0.0180773	-0.254228	0.0288326	1	0.347388	0.00046822	TRUE	FALSE	FALSE	m60_to0
China	China	Dewpoint99Percentile	Aspergillus toxins normalized	0.520686	0.0321157	0.52451	0.030654	1	0.348272	0.000135214	TRUE	FALSE	FALSE	m120_to60
Europe	All	AvgNodeDewpointMin	Trichothecenes	0.173541	0.099949	0.226437	0.030902	1	0.350548	6.16779e-05	TRUE	FALSE	FALSE	m120_to60
All	All	Winddirection90Percentile	Aflatoxin G1	0.224654	0.0577991	0.253047	0.0319821	1	0.358043	9.0805e-05	TRUE	FALSE	FALSE	m120_to60
All	All	AvgNodeDewpoint90Percentile	Aflatoxins	0.234067	0.035451	0.239052	0.0316111	1	0.373115	1.00144e-06	TRUE	FALSE	FALSE	m60_to0
Europe	All	AvgNodeCWMIndexMin	Aflatoxin B1	-0.147054	0.365202	-0.333708	0.0353458	1	0.3832	9.89894e-05	TRUE	FALSE	FALSE	m120_to60
Europe	All	AvgNodeCWMIndexMin	Aflatoxins	-0.150729	0.353209	-0.332739	0.0359152	1	0.387201	9.89894e-05	TRUE	FALSE	FALSE	m120_to60
China	China	RelativeHumidity90Percentile	Aspergillus toxins normalized	0.437798	0.0788214	0.512255	0.0355265	1	0.401642	4.40703e-05	TRUE	FALSE	FALSE	m60_to0
Europe	Austria	Winddirection10Percentile	T-2 Toxin	-0.513615	0.157265	-0.7	0.0357696	1	0.402654	0.000460298	TRUE	FALSE	FALSE	m20_to10
Europe	Spain	PrecipitationRateMax	T-2 Toxin	0.893443	0.0164266	0.840668	0.0360576	1	0.405077	0.000180517	TRUE	FALSE	FALSE	m60_to0
All	All	AvgNodeDewpoint90Percentile	Fusarium toxins normalized	0.122466	0.145084	0.171924	0.0400553	1	0.413852	5.561e-05	TRUE	FALSE	FALSE	m120_to60
Europe	All	Dewpoint90Percentile	Aflatoxin G1	0.36336	0.0346618	0.357303	0.0380306	1	0.416115	1.11974e-05	TRUE	FALSE	FALSE	m60_to0
All	All	AvgNodeDewpoint90Percentile	Zearalenone	0.113088	0.18025	0.173965	0.0384027	1	0.416895	1.00144e-06	TRUE	FALSE	FALSE	m60_to0
All	All	AvgNodeDewpoint90Percentile	Zearalenone-metabolites	0.113088	0.18025	0.173965	0.0384027	1	0.416895	1.00144e-06	TRUE	FALSE	FALSE	m60_to0
All	All	Dewpoint90Percentile	Zearalenone	0.236458	0.00460981	0.173567	0.0388551	1	0.416895	2.31056e-07	TRUE	FALSE	FALSE	m60_to0
All	All	Dewpoint90Percentile	Zearalenone-metabolites	0.236458	0.00460981	0.173567	0.0388551	1	0.416895	2.31056e-07	TRUE	FALSE	FALSE	m60_to0
Europe	All	AvgNodeHWMIndexMax	Aflatoxin B1	-0.132424	0.415323	-0.32634	0.0398644	1	0.420276	1.51718e-05	TRUE	FALSE	FALSE	m20_to10
All	All	WinddirectionStd	Aflatoxin B2	0.304551	0.00833394	0.234111	0.0446854	1	0.450658	0.000113603	TRUE	FALSE	FALSE	m20_to10
Europe	All	AvgNodeHWMIndexMax	Aflatoxins	-0.127815	0.431885	-0.318196	0.0453947	1	0.457184	1.51718e-05	TRUE	FALSE	FALSE	m20_to10
China	China	RelativeHumidity99Percentile	Aflatoxin G1	0.43258	0.183901	0.609688	0.0464217	1	0.462424	5.64207e-08	TRUE	FALSE	FALSE	m20_to10
All	All	WinddirectionNorthRatio	Aflatoxin B2	0.284609	0.013984	0.230093	0.048588	1	0.474547	1.7504e-05	TRUE	FALSE	FALSE	m20_to10
All	All	Winddirection90Percentile	Aflatoxin B1	0.172004	0.124675	0.218546	0.0499831	1	0.475241	9.0805e-05	TRUE	FALSE	FALSE	m120_to60
Europe	All	AvgNodeCWMIndexMin	Zearalenone	0.206181	0.0512159	0.206687	0.050635	1	0.479723	9.89894e-05	TRUE	FALSE	FALSE	m120_to60
Europe	All	AvgNodeCWMIndexMin	Zearalenone-metabolites	0.206181	0.0512159	0.206687	0.050635	1	0.479723	9.89894e-05	TRUE	FALSE	FALSE	m120_to60
China	China	Dewpoint99Percentile	Aflatoxin B1	0.659202	0.0273623	0.6	0.0510033	1	0.479723	0.000135214	TRUE	FALSE	FALSE	m120_to60
China	China	Dewpoint99Percentile	Aflatoxins	0.654281	0.0289517	0.6	0.0510033	1	0.479723	0.000135214	TRUE	FALSE	FALSE	m120_to60
Europe	All	AvgNodeHWMIndexMax	Ochratoxin A	0.0857361	0.549705	-0.276168	0.0498006	1	0.480989	1.51718e-05	TRUE	FALSE	FALSE	m20_to10
Europe	All	AvgNodeHWMIndexMax	Ochratoxins	0.0857361	0.549705	-0.276168	0.0498006	1	0.480989	1.51718e-05	TRUE	FALSE	FALSE	m20_to10
All	All	AvgNodeDewpointMin	Zearalenone	-0.192634	0.0216323	-0.163521	0.0518399	1	0.483083	2.84851e-06	TRUE	FALSE	FALSE	m120_to60
All	All	AvgNodeDewpointMin	Zearalenone-metabolites	-0.192634	0.0216323	-0.163521	0.0518399	1	0.483083	2.84851e-06	TRUE	FALSE	FALSE	m120_to60
China	China	RelativeHumidity90Percentile	T-2 Toxin	0.369672	0.327487	0.661094	0.0525229	1	0.485437	2.68074e-06	TRUE	FALSE	FALSE	m120_to60
China	China	RelativeHumidity99Percentile	Aflatoxin B2	0.657522	0.027898	0.6	0.0510033	1	0.488609	5.64207e-08	TRUE	FALSE	FALSE	m20_to10
Europe	All	AvgNodeDewpointMin	Fusarium toxins normalized	0.211732	0.0439278	0.202994	0.0536298	1	0.491899	6.16779e-05	TRUE	FALSE	FALSE	m120_to60
Europe	All	AvgNodeCWMIndexMin	Trichothecenes	0.103891	0.327082	0.202851	0.0538026	1	0.49243	9.89894e-05	TRUE	FALSE	FALSE	m120_to60
Europe	All	AvgNodeCWMIndexMin	Deoxynivalenol	0.105781	0.318308	0.202405	0.0543429	1	0.496386	9.89894e-05	TRUE	FALSE	FALSE	m120_to60
China	China	RelativeHumidity90Percentile	Aflatoxin G1	0.538308	0.0875796	0.599775	0.0511133	1	0.498508	4.40703e-05	TRUE	FALSE	FALSE	m60_to0
Europe	All	AvgNodeDewpoint90Percentile	Deoxynivalenol	0.0562895	0.596136	0.204173	0.0522268	1	0.501902	6.50886e-07	TRUE	FALSE	FALSE	m60_to0
LATAM	Argentina	AvgNodeDewpoint99Percentile	Aflatoxin B1	0.509296	0.132694	0.624242	0.0537178	1	0.511062	0.000262068	TRUE	FALSE	FALSE	m60_to0
LATAM	Argentina	AvgNodeDewpoint99Percentile	Aflatoxins	0.522183	0.121545	0.624242	0.0537178	1	0.511062	0.000262068	TRUE	FALSE	FALSE	m60_to0
Africa	South Africa	DewpointMin	Aspergillus toxins normalized	-0.688051	0.0278471	-0.624242	0.0537178	1	0.511062	5.38164e-05	TRUE	FALSE	FALSE	m60_to0
Europe	Spain	AvgNodeTemperatureMax	All toxins normalized	-0.731509	0.0391667	-0.690476	0.0579903	1	0.51236	0.000349411	TRUE	FALSE	FALSE	m120_to60
Europe	Spain	AvgNodeTemperatureMax	Fusarium toxins normalized	-0.739931	0.0358439	-0.690476	0.0579903	1	0.51236	0.000349411	TRUE	FALSE	FALSE	m120_to60
Europe	All	AvgNodeDewpointMin	Aflatoxin B1	-0.275679	0.0851055	-0.301908	0.0583137	1	0.514236	6.16779e-05	TRUE	FALSE	FALSE	m120_to60
Europe	Turkey	WindspeedMin	Aflatoxin G1	0.392802	0.232081	0.589637	0.0562369	1	0.518719	0.000492111	TRUE	FALSE	FALSE	m20_to10
Europe	Germany	AvgNodeWindspeed1Percentile	Fumonisin B2	0.69519	0.0556006	0.690476	0.0579903	1	0.528748	0.000462064	TRUE	FALSE	FALSE	m20_to10
Europe	Germany	AvgNodeWindspeed1Percentile	Fumonisins	0.683583	0.0615934	0.690476	0.0579903	1	0.528748	0.000462064	TRUE	FALSE	FALSE	m20_to10
Europe	All	AvgNodeDewpointMin	Zearalenone	0.185288	0.0803949	0.195476	0.064837	1	0.555227	6.16779e-05	TRUE	FALSE	FALSE	m120_to60
Europe	All	AvgNodeDewpointMin	Zearalenone-metabolites	0.185288	0.0803949	0.195476	0.064837	1	0.555227	6.16779e-05	TRUE	FALSE	FALSE	m120_to60
LATAM	Argentina	AvgNodeDewpoint99Percentile	All toxins normalized	-0.370323	0.212926	-0.527473	0.0639549	1	0.567663	0.000262068	TRUE	FALSE	FALSE	m60_to0
Europe	Turkey	WindspeedMin	Aflatoxins	-0.46841	0.146184	-0.572727	0.0655431	1	0.570183	0.000492111	TRUE	FALSE	FALSE	m20_to10
Europe	All	AvgNodeDewpointMin	Aflatoxins	-0.259525	0.105839	-0.289886	0.0696092	1	0.578292	6.16779e-05	TRUE	FALSE	FALSE	m120_to60
China	China	RelativeHumidity99Percentile	Deoxynivalenol	-0.438211	0.0785073	-0.448529	0.0709464	1	0.594179	5.64207e-08	TRUE	FALSE	FALSE	m20_to10
China	China	RelativeHumidity99Percentile	Trichothecenes	-0.43422	0.0815829	-0.448529	0.0709464	1	0.594179	5.64207e-08	TRUE	FALSE	FALSE	m20_to10
Europe	Germany	AvgNodeWindspeed1Percentile	Fumonisin B1	0.674037	0.0667975	0.666667	0.0709877	1	0.594179	0.000462064	TRUE	FALSE	FALSE	m20_to10
Europe	Turkey	WindspeedMin	Aflatoxin B1	-0.478656	0.136374	-0.563636	0.0709517	1	0.594179	0.000492111	TRUE	FALSE	FALSE	m20_to10
China	China	RelativeHumidity90Percentile	Deoxynivalenol	-0.317088	0.214932	-0.45098	0.069232	1	0.595502	4.40703e-05	TRUE	FALSE	FALSE	m60_to0
China	China	RelativeHumidity90Percentile	Trichothecenes	-0.314545	0.218837	-0.45098	0.069232	1	0.595502	4.40703e-05	TRUE	FALSE	FALSE	m60_to0
Europe	All	AvgNodeDewpoint90Percentile	All toxins normalized	0.206176	0.049911	0.190651	0.0702649	1	0.601585	6.50886e-07	TRUE	FALSE	FALSE	m60_to0
China	China	RelativeHumidity90Percentile	Fumonisins	0.567957	0.0683449	0.563636	0.0709517	1	0.601585	4.40703e-05	TRUE	FALSE	FALSE	m60_to0
China	China	RelativeHumidity90Percentile	T-2 Toxin	0.232388	0.547374	0.627621	0.070365	1	0.601585	4.40703e-05	TRUE	FALSE	FALSE	m60_to0
China	China	RelativeHumidity90Percentile	Fumonisin B1	0.545691	0.0824911	0.554545	0.0766523	1	0.606349	2.68074e-06	TRUE	FALSE	FALSE	m120_to60
LATAM	Argentina	AvgNodeDewpoint99Percentile	Fumonisins	0.506974	0.134767	0.587879	0.0738777	1	0.615285	0.000262068	TRUE	FALSE	FALSE	m60_to0
LATAM	Argentina	AvgNodeDewpoint99Percentile	Aflatoxin B2	0.752912	0.03107	0.65955	0.0751765	1	0.62159	0.000262068	TRUE	FALSE	FALSE	m60_to0
China	China	RelativeHumidity99Percentile	T-2 Toxin	0.199667	0.606513	0.610884	0.0805418	1	0.62619	1.05308e-08	TRUE	FALSE	FALSE	m120_to60
China	China	RelativeHumidity99Percentile	Aflatoxin G1	0.475326	0.139515	0.555163	0.0762555	1	0.626876	1.96624e-07	TRUE	FALSE	FALSE	m60_to0
Europe	All	AvgNodeCWMIndexMin	Ochratoxin A	-0.0756918	0.597565	-0.246135	0.0816701	1	0.627307	9.89894e-05	TRUE	FALSE	FALSE	m120_to60
Europe	All	AvgNodeCWMIndexMin	Ochratoxins	-0.0756918	0.597565	-0.246135	0.0816701	1	0.627307	9.89894e-05	TRUE	FALSE	FALSE	m120_to60
All	All	AvgNodeDewpointMin	Fumonisin B2	-0.167177	0.119514	-0.186767	0.0814482	1	0.627307	2.84851e-06	TRUE	FALSE	FALSE	m120_to60
China	China	Dewpoint99Percentile	Fumonisin B2	0.453708	0.161015	0.545455	0.082651	1	0.629265	0.000135214	TRUE	FALSE	FALSE	m120_to60
LATAM	Argentina	AvgNodeDewpoint99Percentile	Aflatoxin G1	0.743553	0.0344695	0.654654	0.0781407	1	0.633126	0.000262068	TRUE	FALSE	FALSE	m60_to0
All	All	AvgNodeDewpoint90Percentile	Aflatoxin B1	0.160356	0.152704	0.193155	0.0840447	1	0.638024	5.561e-05	TRUE	FALSE	FALSE	m120_to60
Europe	All	AvgNodeDewpoint90Percentile	Trichothecenes	0.0462525	0.663305	0.185061	0.0790592	1	0.639439	6.50886e-07	TRUE	FALSE	FALSE	m60_to0
China	China	RelativeHumidity99Percentile	T-2 Toxin	0.114957	0.768376	0.610884	0.0805418	1	0.649713	1.96624e-07	TRUE	FALSE	FALSE	m60_to0
All	All	AvgNodeDewpoint90Percentile	Zearalenone	0.0785887	0.35255	0.142564	0.0905524	1	0.660263	5.561e-05	TRUE	FALSE	FALSE	m120_to60
All	All	AvgNodeDewpoint90Percentile	Zearalenone-metabolites	0.0785887	0.35255	0.142564	0.0905524	1	0.660263	5.561e-05	TRUE	FALSE	FALSE	m120_to60
Europe	Spain	AvgNodeTemperatureMax	All toxins normalized	-0.721216	0.0434739	-0.642857	0.0855589	1	0.669021	0.000428077	TRUE	FALSE	FALSE	m60_to0
Europe	Spain	AvgNodeTemperatureMax	Fusarium toxins normalized	-0.728617	0.0403491	-0.642857	0.0855589	1	0.669021	0.000428077	TRUE	FALSE	FALSE	m60_to0
China	China	RelativeHumidity99Percentile	Fumonisin B1	0.538157	0.0876857	0.536364	0.0889534	1	0.670377	5.64207e-08	TRUE	FALSE	FALSE	m20_to10
China	China	RelativeHumidity99Percentile	Aflatoxin B2	0.569031	0.0677071	0.536364	0.0889534	1	0.68328	1.96624e-07	TRUE	FALSE	FALSE	m60_to0
All	All	AvgNodeDewpointMin	Ochratoxin A	0.0958876	0.345103	-0.165355	0.101914	1	0.702293	2.84851e-06	TRUE	FALSE	FALSE	m120_to60
All	All	AvgNodeDewpointMin	Ochratoxins	0.0958876	0.345103	-0.165355	0.101914	1	0.702293	2.84851e-06	TRUE	FALSE	FALSE	m120_to60
Europe	Turkey	TemperatureStd	Ochratoxin A	0.467845	0.106917	0.478022	0.0984901	1	0.719167	0.000325722	TRUE	FALSE	FALSE	m60_to0
Europe	Turkey	TemperatureStd	Ochratoxins	0.467845	0.106917	0.478022	0.0984901	1	0.719167	0.000325722	TRUE	FALSE	FALSE	m60_to0
All	All	Winddirection10Percentile	Fusarium toxins normalized	0.0986553	0.241095	0.137496	0.101511	1	0.731572	0.00046822	TRUE	FALSE	FALSE	m60_to0
Europe	Spain	PrecipitationRateMax	All toxins normalized	-0.598039	0.117351	-0.619048	0.101733	1	0.731572	0.000180517	TRUE	FALSE	FALSE	m60_to0
Europe	Spain	PrecipitationRateMax	Fusarium toxins normalized	-0.602622	0.113836	-0.619048	0.101733	1	0.731572	0.000180517	TRUE	FALSE	FALSE	m60_to0
Europe	France	Windspeed99Percentile	Deoxynivalenol	0.0369031	0.924907	0.566667	0.111633	1	0.739121	0.000476822	TRUE	FALSE	FALSE	m120_to60
Europe	France	Windspeed99Percentile	Trichothecenes	0.0358929	0.926958	0.566667	0.111633	1	0.739121	0.000476822	TRUE	FALSE	FALSE	m120_to60
All	All	Winddirection90Percentile	Aflatoxin B2	0.185481	0.113612	0.186295	0.112008	1	0.741366	9.0805e-05	TRUE	FALSE	FALSE	m120_to60
Africa	South Africa	AvgNodeDewpointMin	Aflatoxin G1	-0.569436	0.14066	-0.609938	0.10835	1	0.756033	2.94017e-05	TRUE	FALSE	FALSE	m60_to0
Europe	Spain	AvgNodeTemperatureMax	Zearalenone	-0.412088	0.310352	-0.595238	0.11953	1	0.7574	0.000349411	TRUE	FALSE	FALSE	m120_to60
Europe	Spain	AvgNodeTemperatureMax	Zearalenone-metabolites	-0.412088	0.310352	-0.595238	0.11953	1	0.7574	0.000349411	TRUE	FALSE	FALSE	m120_to60
China	China	RelativeHumidity99Percentile	T-2 Toxin	0.147362	0.705177	0.560674	0.116327	1	0.760112	5.64207e-08	TRUE	FALSE	FALSE	m20_to10
All	All	AvgNodeDewpoint90Percentile	Aflatoxins	0.148434	0.186007	0.174043	0.120201	1	0.761391	5.561e-05	TRUE	FALSE	FALSE	m120_to60
Europe	All	AvgNodeHWMIndexMax	Zearalenone	-0.132848	0.211947	-0.166007	0.11788	1	0.763277	1.51718e-05	TRUE	FALSE	FALSE	m20_to10
Europe	All	AvgNodeHWMIndexMax	Zearalenone-metabolites	-0.132848	0.211947	-0.166007	0.11788	1	0.763277	1.51718e-05	TRUE	FALSE	FALSE	m20_to10
China	China	Dewpoint99Percentile	T-2 Toxin	0.45673	0.216503	0.543938	0.130055	1	0.791581	0.000135214	TRUE	FALSE	FALSE	m120_to60
Europe	All	AvgNodeDewpoint90Percentile	Aflatoxin G1	0.404073	0.017785	0.269593	0.123099	1	0.800746	6.50886e-07	TRUE	FALSE	FALSE	m60_to0
China	China	RelativeHumidity90Percentile	Deoxynivalenol	-0.386535	0.125369	-0.377451	0.135273	1	0.809816	2.68074e-06	TRUE	FALSE	FALSE	m120_to60
China	China	RelativeHumidity90Percentile	Trichothecenes	-0.383914	0.128173	-0.377451	0.135273	1	0.809816	2.68074e-06	TRUE	FALSE	FALSE	m120_to60
All	All	AvgNodeDewpointMin	All toxins normalized	-0.183647	0.0281255	-0.124938	0.137077	1	0.816679	2.84851e-06	TRUE	FALSE	FALSE	m120_to60
China	China	Dewpoint99Percentile	Zearalenone	-0.252281	0.32863	-0.375	0.138035	1	0.816679	0.000135214	TRUE	FALSE	FALSE	m120_to60
China	China	Dewpoint99Percentile	Zearalenone-metabolites	-0.252281	0.32863	-0.375	0.138035	1	0.816679	0.000135214	TRUE	FALSE	FALSE	m120_to60
Europe	France	Windspeed99Percentile	Zearalenone	0.104325	0.78939	0.533333	0.139227	1	0.816679	0.000476822	TRUE	FALSE	FALSE	m120_to60
Europe	France	Windspeed99Percentile	Zearalenone-metabolites	0.104325	0.78939	0.533333	0.139227	1	0.816679	0.000476822	TRUE	FALSE	FALSE	m120_to60
China	China	RelativeHumidity90Percentile	Aflatoxin B2	0.566975	0.0689318	0.472727	0.141999	1	0.826719	2.68074e-06	TRUE	FALSE	FALSE	m120_to60
Africa	South Africa	AvgNodeDewpointMin	Fusarium toxins normalized	0.131856	0.699157	0.481818	0.133434	1	0.833281	2.94017e-05	TRUE	FALSE	FALSE	m60_to0
Europe	All	Winddirection90Percentile	Aflatoxin G1	0.225658	0.199419	0.256315	0.143405	1	0.834656	9.65239e-05	TRUE	FALSE	FALSE	m20_to10
LATAM	Argentina	AvgNodeDewpoint99Percentile	Deoxynivalenol	0.483871	0.093858	0.434066	0.138342	1	0.844887	0.000262068	TRUE	FALSE	FALSE	m60_to0
China	China	Dewpoint99Percentile	Fumonisin B1	0.400806	0.22185	0.463636	0.150901	1	0.850515	0.000135214	TRUE	FALSE	FALSE	m120_to60
Europe	Turkey	TemperatureStd	T-2 Toxin	-0.628452	0.0214227	-0.431912	0.140531	1	0.851957	0.000325722	TRUE	FALSE	FALSE	m60_to0
Europe	Germany	AvgNodeWindspeedAvg	Zearalenone	0.638071	0.0471289	0.490909	0.149656	1	0.852477	3.08846e-05	TRUE	FALSE	FALSE	m20_to10
Europe	Germany	AvgNodeWindspeedAvg	Zearalenone-metabolites	0.638071	0.0471289	0.490909	0.149656	1	0.852477	3.08846e-05	TRUE	FALSE	FALSE	m20_to10
Europe	Germany	WindspeedAvg	Zearalenone	0.638071	0.0471289	0.490909	0.149656	1	0.852477	3.08846e-05	TRUE	FALSE	FALSE	m20_to10
Europe	Germany	WindspeedAvg	Zearalenone-metabolites	0.638071	0.0471289	0.490909	0.149656	1	0.852477	3.08846e-05	TRUE	FALSE	FALSE	m20_to10
Europe	All	AvgNodeDewpoint90Percentile	Aflatoxin B1	-0.00791732	0.961329	-0.233848	0.146416	1	0.874405	6.50886e-07	TRUE	FALSE	FALSE	m60_to0
Africa	South Africa	DewpointMin	Fumonisin B2	-0.450266	0.191615	-0.490909	0.149656	1	0.874405	5.38164e-05	TRUE	FALSE	FALSE	m60_to0
Europe	Turkey	AvgNodeRelativeHumidityMax	Ochratoxin A	0.34237	0.252173	0.412088	0.161751	1	0.874621	9.86965e-06	TRUE	FALSE	FALSE	m120_to60
Europe	Turkey	AvgNodeRelativeHumidityMax	Ochratoxins	0.34237	0.252173	0.412088	0.161751	1	0.874621	9.86965e-06	TRUE	FALSE	FALSE	m120_to60
Europe	All	AvgNodeDewpointMin	Aspergillus toxins normalized	-0.180949	0.142816	-0.172131	0.163662	1	0.883128	6.16779e-05	TRUE	FALSE	FALSE	m120_to60
Europe	All	AvgNodeDewpoint90Percentile	T-2 Toxin	0.143433	0.222782	0.1649	0.160316	1	0.89088	6.50886e-07	TRUE	FALSE	FALSE	m60_to0
All	All	AvgNodeDewpoint90Percentile	Ochratoxin A	-0.0161435	0.873987	0.143373	0.156848	1	0.89088	1.00144e-06	TRUE	FALSE	FALSE	m60_to0
All	All	AvgNodeDewpoint90Percentile	Ochratoxins	-0.0161435	0.873987	0.143373	0.156848	1	0.89088	1.00144e-06	TRUE	FALSE	FALSE	m60_to0
All	All	WinddirectionNorthRatio	Fusarium toxins normalized	-0.176479	0.0349932	-0.11671	0.165091	1	0.890929	1.7504e-05	TRUE	FALSE	FALSE	m20_to10
China	China	RelativeHumidity99Percentile	Fumonisin B1	0.427399	0.189799	0.445455	0.169733	1	0.900662	1.05308e-08	TRUE	FALSE	FALSE	m120_to60
China	China	RelativeHumidity99Percentile	Fumonisin B2	0.48048	0.134673	0.445455	0.169733	1	0.901712	5.64207e-08	TRUE	FALSE	FALSE	m20_to10
Europe	Turkey	WindspeedMin	Aflatoxin B2	-0.33731	0.310379	-0.445455	0.169733	1	0.901712	0.000492111	TRUE	FALSE	FALSE	m20_to10
North_America	United States	RelativeHumidity1Percentile	All toxins normalized	-0.371496	0.260627	-0.445455	0.169733	1	0.901712	7.73804e-05	TRUE	FALSE	FALSE	m20_to10
North_America	United States	RelativeHumidity1Percentile	Zearalenone	-0.323163	0.332366	-0.445455	0.169733	1	0.901712	7.73804e-05	TRUE	FALSE	FALSE	m20_to10
North_America	United States	RelativeHumidity1Percentile	Zearalenone-metabolites	-0.323163	0.332366	-0.445455	0.169733	1	0.901712	7.73804e-05	TRUE	FALSE	FALSE	m20_to10
Europe	All	AvgNodeHWMIndexMax	Fumonisins	-0.19821	0.176861	-0.199522	0.173954	1	0.908287	1.51718e-05	TRUE	FALSE	FALSE	m20_to10
China	China	RelativeHumidity90Percentile	Aspergillus toxins normalized	0.340574	0.181004	0.345588	0.174252	1	0.911634	2.68074e-06	TRUE	FALSE	FALSE	m120_to60
All	All	WinddirectionStd	Aflatoxin G1	0.21588	0.0685643	0.161244	0.176016	1	0.915091	0.000113603	TRUE	FALSE	FALSE	m20_to10
All	All	Winddirection99Percentile	Aflatoxin G1	0.185648	0.11845	0.161066	0.1765	1	0.917219	0.000242713	TRUE	FALSE	FALSE	m20_to10
China	China	RelativeHumidity99Percentile	Fumonisin B1	0.49988	0.117409	0.445455	0.169733	1	0.919395	1.96624e-07	TRUE	FALSE	FALSE	m60_to0
Europe	All	AvgNodeHWMIndexMax	Deoxynivalenol	-0.159923	0.129964	-0.14179	0.180025	1	0.92018	1.51718e-05	TRUE	FALSE	FALSE	m20_to10
Europe	All	AvgNodeHWMIndexMax	Fumonisin B2	-0.210067	0.156414	-0.199815	0.178109	1	0.92018	1.51718e-05	TRUE	FALSE	FALSE	m20_to10
China	China	RelativeHumidity99Percentile	Fumonisins	0.540197	0.0862582	0.436364	0.179665	1	0.92018	5.64207e-08	TRUE	FALSE	FALSE	m20_to10
Europe	All	AvgNodeDewpoint90Percentile	Aflatoxins	0.00935105	0.954332	-0.221244	0.170072	1	0.920406	6.50886e-07	TRUE	FALSE	FALSE	m60_to0
LATAM	Argentina	AvgNodeDewpoint99Percentile	Fumonisin B2	0.275721	0.472684	0.5	0.170471	1	0.920406	0.000262068	TRUE	FALSE	FALSE	m60_to0
China	China	RelativeHumidity99Percentile	Aspergillus toxins normalized	0.297597	0.246014	0.340686	0.180851	1	0.921127	5.64207e-08	TRUE	FALSE	FALSE	m20_to10
China	China	RelativeHumidity99Percentile	Aspergillus toxins normalized	0.25033	0.33251	0.345588	0.174252	1	0.923759	1.96624e-07	TRUE	FALSE	FALSE	m60_to0
Africa	South Africa	AvgNodeDewpointMin	T-2 Toxin	0.223308	0.563563	0.495074	0.1754	1	0.927249	2.94017e-05	TRUE	FALSE	FALSE	m60_to0
Europe	All	AvgNodeHWMIndexMax	Fumonisin B1	-0.190756	0.194039	-0.194963	0.184204	1	0.933516	1.51718e-05	TRUE	FALSE	FALSE	m20_to10
China	China	RelativeHumidity99Percentile	Fumonisin B2	0.590613	0.0557293	0.436364	0.179665	1	0.933818	1.96624e-07	TRUE	FALSE	FALSE	m60_to0
Europe	Spain	AvgNodeTemperatureMax	Zearalenone	-0.38318	0.348766	-0.52381	0.182721	1	0.937082	0.000428077	TRUE	FALSE	FALSE	m60_to0
Europe	Spain	AvgNodeTemperatureMax	Zearalenone-metabolites	-0.38318	0.348766	-0.52381	0.182721	1	0.937082	0.000428077	TRUE	FALSE	FALSE	m60_to0
China	China	Dewpoint99Percentile	Fumonisins	0.431279	0.185371	0.427273	0.189944	1	0.938637	0.000135214	TRUE	FALSE	FALSE	m120_to60
China	China	RelativeHumidity99Percentile	All toxins normalized	0.307279	0.230242	0.338235	0.184212	1	0.942754	1.96624e-07	TRUE	FALSE	FALSE	m60_to0
Africa	South Africa	DewpointMin	Aflatoxins	-0.707306	0.0330739	-0.483333	0.18747	1	0.944372	5.38164e-05	TRUE	FALSE	FALSE	m60_to0
Africa	South Africa	AvgNodeDewpointMin	All toxins normalized	0.099419	0.771181	0.427273	0.189944	1	0.949202	2.94017e-05	TRUE	FALSE	FALSE	m60_to0
China	China	RelativeHumidity90Percentile	All toxins normalized	0.377718	0.134974	0.333333	0.191058	1	0.953471	4.40703e-05	TRUE	FALSE	FALSE	m60_to0
All	All	Dewpoint90Percentile	T-2 Toxin	-0.215463	0.0225172	-0.124222	0.191908	1	0.95674	2.31056e-07	TRUE	FALSE	FALSE	m60_to0
Europe	All	AvgNodeHWMIndexMax	Trichothecenes	-0.15457	0.143487	-0.135882	0.199046	1	0.958232	1.51718e-05	TRUE	FALSE	FALSE	m20_to10
All	All	Winddirection90Percentile	Deoxynivalenol	-0.0272172	0.746942	-0.108761	0.196005	1	0.959003	9.0805e-05	TRUE	FALSE	FALSE	m120_to60
China	China	RelativeHumidity99Percentile	Fumonisin B2	0.487672	0.128096	0.418182	0.20057	1	0.966654	1.05308e-08	TRUE	FALSE	FALSE	m120_to60
Africa	South Africa	DewpointMin	Fumonisins	-0.412271	0.236441	-0.442424	0.200423	1	0.976321	5.38164e-05	TRUE	FALSE	FALSE	m60_to0
Europe	All	AvgNodeDewpointMin	All toxins normalized	0.16362	0.121208	0.133939	0.205606	1	0.981009	6.16779e-05	TRUE	FALSE	FALSE	m120_to60
All	All	WinddirectionSouthRatio	Fumonisin B1	-0.0596436	0.576559	-0.131975	0.214991	1	0.982118	9.73391e-05	TRUE	FALSE	FALSE	m20_to10
Europe	Turkey	WindspeedMin	Aspergillus toxins normalized	-0.27349	0.365924	-0.368132	0.215857	1	0.983165	0.000492111	TRUE	FALSE	FALSE	m20_to10
China	China	RelativeHumidity90Percentile	Aflatoxin B1	0.383428	0.244406	0.409091	0.211545	1	0.988161	2.68074e-06	TRUE	FALSE	FALSE	m120_to60
China	China	RelativeHumidity90Percentile	Aflatoxins	0.376927	0.253169	0.409091	0.211545	1	0.988161	2.68074e-06	TRUE	FALSE	FALSE	m120_to60
All	All	Winddirection90Percentile	Trichothecenes	-0.02392	0.776739	-0.104657	0.213517	1	0.99196	9.0805e-05	TRUE	FALSE	FALSE	m120_to60
Europe	France	Windspeed99Percentile	Ochratoxin A	-0.698337	0.0809486	-0.534522	0.216437	1	0.991962	0.000476822	TRUE	FALSE	FALSE	m120_to60
Europe	France	Windspeed99Percentile	Ochratoxins	-0.698337	0.0809486	-0.534522	0.216437	1	0.991962	0.000476822	TRUE	FALSE	FALSE	m120_to60
China	China	RelativeHumidity99Percentile	Aflatoxin B1	0.306566	0.359177	0.4	0.222868	1	0.999722	5.64207e-08	TRUE	FALSE	FALSE	m20_to10
China	China	RelativeHumidity99Percentile	Aflatoxins	0.308022	0.356782	0.4	0.222868	1	0.999722	5.64207e-08	TRUE	FALSE	FALSE	m20_to10
Europe	All	AvgNodeCWMIndexMin	Aflatoxin G1	-0.0180293	0.919388	-0.19691	0.264338	1	1	9.89894e-05	TRUE	FALSE	FALSE	m120_to60
Europe	All	AvgNodeCWMIndexMin	All toxins normalized	0.0664001	0.531741	0.0268992	0.800191	1	1	9.89894e-05	TRUE	FALSE	FALSE	m120_to60
Europe	All	AvgNodeCWMIndexMin	Fusarium toxins normalized	0.085013	0.423008	0.0622392	0.557818	1	1	9.89894e-05	TRUE	FALSE	FALSE	m120_to60
Europe	All	AvgNodeCWMIndexMin	T-2 Toxin	0.0104131	0.929833	0.107952	0.359924	1	1	9.89894e-05	TRUE	FALSE	FALSE	m120_to60
Europe	All	AvgNodeDewpointMin	Aflatoxin G1	0.193905	0.271841	0.167557	0.343542	1	1	6.16779e-05	TRUE	FALSE	FALSE	m120_to60
Europe	All	AvgNodeDewpointMin	Fumonisin B1	0.0105123	0.943466	-0.123426	0.403278	1	1	6.16779e-05	TRUE	FALSE	FALSE	m120_to60
Europe	All	AvgNodeDewpointMin	Fumonisin B2	-0.0113089	0.939861	-0.13587	0.362493	1	1	6.16779e-05	TRUE	FALSE	FALSE	m120_to60
Europe	All	AvgNodeDewpointMin	Fumonisins	0.00353413	0.98098	-0.128311	0.384775	1	1	6.16779e-05	TRUE	FALSE	FALSE	m120_to60
Europe	All	AvgNodeDewpointMin	Ochratoxin A	-0.00608678	0.966187	-0.11615	0.416985	1	1	6.16779e-05	TRUE	FALSE	FALSE	m120_to60
Europe	All	AvgNodeDewpointMin	Ochratoxins	-0.00608678	0.966187	-0.11615	0.416985	1	1	6.16779e-05	TRUE	FALSE	FALSE	m120_to60
Europe	All	AvgNodeDewpointMin	T-2 Toxin	-0.141965	0.227602	-0.0640777	0.587549	1	1	6.16779e-05	TRUE	FALSE	FALSE	m120_to60
All	All	AvgNodeDewpoint90Percentile	Aflatoxin B2	0.058196	0.622354	0.022005	0.852371	1	1	5.561e-05	TRUE	FALSE	FALSE	m120_to60
All	All	AvgNodeDewpoint90Percentile	Aflatoxin G1	0.0655686	0.584227	0.0329752	0.78333	1	1	5.561e-05	TRUE	FALSE	FALSE	m120_to60
All	All	AvgNodeDewpoint90Percentile	Deoxynivalenol	-0.0679495	0.420036	0.0235973	0.779673	1	1	5.561e-05	TRUE	FALSE	FALSE	m120_to60
All	All	AvgNodeDewpoint90Percentile	Ochratoxin A	-0.0611878	0.547412	0.059695	0.557245	1	1	5.561e-05	TRUE	FALSE	FALSE	m120_to60
All	All	AvgNodeDewpoint90Percentile	Ochratoxins	-0.0611878	0.547412	0.059695	0.557245	1	1	5.561e-05	TRUE	FALSE	FALSE	m120_to60
All	All	AvgNodeDewpoint90Percentile	T-2 Toxin	-0.0503599	0.597975	0.0201828	0.832716	1	1	5.561e-05	TRUE	FALSE	FALSE	m120_to60
All	All	AvgNodeDewpoint90Percentile	Trichothecenes	-0.0878506	0.296791	-0.00867149	0.918131	1	1	5.561e-05	TRUE	FALSE	FALSE	m120_to60
All	All	AvgNodeDewpointMin	Aflatoxin G1	0.257401	0.0290494	0.0257107	0.830251	1	1	2.84851e-06	TRUE	FALSE	FALSE	m120_to60
All	All	AvgNodeDewpointMin	Deoxynivalenol	0.0472607	0.575132	-0.0459922	0.585445	1	1	2.84851e-06	TRUE	FALSE	FALSE	m120_to60
All	All	AvgNodeDewpointMin	Fumonisin B1	-0.0231877	0.828261	-0.0894184	0.401963	1	1	2.84851e-06	TRUE	FALSE	FALSE	m120_to60
All	All	AvgNodeDewpointMin	Fumonisins	-0.0596807	0.576322	-0.115858	0.276848	1	1	2.84851e-06	TRUE	FALSE	FALSE	m120_to60
All	All	AvgNodeDewpointMin	Fusarium toxins normalized	-0.0955892	0.256103	-0.0675827	0.422556	1	1	2.84851e-06	TRUE	FALSE	FALSE	m120_to60
All	All	AvgNodeDewpointMin	Trichothecenes	0.0408966	0.627702	-0.0515529	0.540882	1	1	2.84851e-06	TRUE	FALSE	FALSE	m120_to60
All	All	Winddirection90Percentile	All toxins normalized	-0.0430454	0.609724	-0.0199818	0.812755	1	1	9.0805e-05	TRUE	FALSE	FALSE	m120_to60
All	All	Winddirection90Percentile	Aspergillus toxins normalized	-0.0709011	0.445496	0.112961	0.223259	1	1	9.0805e-05	TRUE	FALSE	FALSE	m120_to60
All	All	Winddirection90Percentile	Fumonisin B1	-0.0203678	0.848882	0.0866197	0.416913	1	1	9.0805e-05	TRUE	FALSE	FALSE	m120_to60
All	All	Winddirection90Percentile	Fumonisin B2	-0.0338654	0.754104	0.0652672	0.545743	1	1	9.0805e-05	TRUE	FALSE	FALSE	m120_to60
All	All	Winddirection90Percentile	Fumonisins	-0.0201562	0.850434	0.080084	0.453056	1	1	9.0805e-05	TRUE	FALSE	FALSE	m120_to60
All	All	Winddirection90Percentile	Fusarium toxins normalized	-0.00883727	0.916572	-0.0574502	0.495531	1	1	9.0805e-05	TRUE	FALSE	FALSE	m120_to60
All	All	Winddirection90Percentile	T-2 Toxin	0.0417147	0.662326	0.0679981	0.476232	1	1	9.0805e-05	TRUE	FALSE	FALSE	m120_to60
Europe	All	AvgNodeHWMIndexMax	Aflatoxin G1	-0.0209607	0.906335	-0.147988	0.403578	1	1	1.51718e-05	TRUE	FALSE	FALSE	m20_to10
Europe	All	AvgNodeHWMIndexMax	Aspergillus toxins normalized	-0.038124	0.759379	-0.108356	0.382762	1	1	1.51718e-05	TRUE	FALSE	FALSE	m20_to10
Europe	All	AvgNodeHWMIndexMax	T-2 Toxin	0.178427	0.128262	0.0945528	0.422944	1	1	1.51718e-05	TRUE	FALSE	FALSE	m20_to10
Europe	All	Winddirection90Percentile	All toxins normalized	0.019615	0.853585	0.0691352	0.514936	1	1	9.65239e-05	TRUE	FALSE	FALSE	m20_to10
Europe	All	Winddirection90Percentile	Fusarium toxins normalized	-0.118951	0.261426	-0.115369	0.276165	1	1	9.65239e-05	TRUE	FALSE	FALSE	m20_to10
Europe	All	Winddirection90Percentile	T-2 Toxin	-0.247857	0.033238	-0.0172682	0.883899	1	1	9.65239e-05	TRUE	FALSE	FALSE	m20_to10
Europe	All	WinddirectionNorthRatio	Aflatoxin G1	0.0673732	0.704995	0.154977	0.381483	1	1	4.28275e-06	TRUE	FALSE	FALSE	m20_to10
Europe	All	WinddirectionNorthRatio	All toxins normalized	0.00625353	0.953087	0.110352	0.297726	1	1	4.28275e-06	TRUE	FALSE	FALSE	m20_to10
Europe	All	WinddirectionNorthRatio	Fusarium toxins normalized	-0.176969	0.0933242	-0.0906355	0.392875	1	1	4.28275e-06	TRUE	FALSE	FALSE	m20_to10
Europe	All	WinddirectionNorthRatio	T-2 Toxin	-0.217563	0.0625949	-0.105521	0.370906	1	1	4.28275e-06	TRUE	FALSE	FALSE	m20_to10
Europe	All	WinddirectionStd	Aflatoxin G1	0.07905	0.656759	0.131914	0.457075	1	1	6.31822e-05	TRUE	FALSE	FALSE	m20_to10
Europe	All	WinddirectionStd	All toxins normalized	0.0369048	0.728365	0.123778	0.242427	1	1	6.31822e-05	TRUE	FALSE	FALSE	m20_to10
Europe	All	WinddirectionStd	Fusarium toxins normalized	-0.13753	0.193598	-0.0810002	0.445305	1	1	6.31822e-05	TRUE	FALSE	FALSE	m20_to10
Europe	All	WinddirectionStd	T-2 Toxin	-0.251363	0.0307487	-0.0968947	0.411496	1	1	6.31822e-05	TRUE	FALSE	FALSE	m20_to10
All	All	Winddirection1Percentile	Aflatoxin G1	-0.138552	0.24577	-0.0784496	0.51245	1	1	0.000441076	TRUE	FALSE	FALSE	m20_to10
All	All	Winddirection1Percentile	All toxins normalized	-0.0171799	0.838624	-0.0521151	0.536472	1	1	0.000441076	TRUE	FALSE	FALSE	m20_to10
All	All	Winddirection1Percentile	Fusarium toxins normalized	0.094795	0.260092	0.0932155	0.268154	1	1	0.000441076	TRUE	FALSE	FALSE	m20_to10
All	All	Winddirection1Percentile	T-2 Toxin	0.408478	7.78289e-06	0.00860573	0.928244	1	1	0.000441076	TRUE	FALSE	FALSE	m20_to10
All	All	Winddirection99Percentile	All toxins normalized	0.00669111	0.936784	0.0353016	0.67553	1	1	0.000242713	TRUE	FALSE	FALSE	m20_to10
All	All	Winddirection99Percentile	Fusarium toxins normalized	-0.100398	0.232846	-0.0801857	0.341097	1	1	0.000242713	TRUE	FALSE	FALSE	m20_to10
All	All	Winddirection99Percentile	T-2 Toxin	-0.37153	5.50371e-05	-0.00602829	0.949701	1	1	0.000242713	TRUE	FALSE	FALSE	m20_to10
All	All	WinddirectionNorthRatio	Aflatoxin G1	0.167621	0.159309	0.0967533	0.418797	1	1	1.7504e-05	TRUE	FALSE	FALSE	m20_to10
All	All	WinddirectionNorthRatio	All toxins normalized	-0.0297364	0.724424	0.0232074	0.783223	1	1	1.7504e-05	TRUE	FALSE	FALSE	m20_to10
All	All	WinddirectionNorthRatio	T-2 Toxin	-0.100322	0.292592	0.0318455	0.738889	1	1	1.7504e-05	TRUE	FALSE	FALSE	m20_to10
All	All	WinddirectionSouthRatio	Aflatoxin B1	-0.090694	0.420693	-0.0557474	0.621085	1	1	9.73391e-05	TRUE	FALSE	FALSE	m20_to10
All	All	WinddirectionSouthRatio	Aflatoxin B2	-0.175473	0.134809	-0.0870081	0.461044	1	1	9.73391e-05	TRUE	FALSE	FALSE	m20_to10
All	All	WinddirectionSouthRatio	Aflatoxin G1	-0.203413	0.0865692	-0.130939	0.27293	1	1	9.73391e-05	TRUE	FALSE	FALSE	m20_to10
All	All	WinddirectionSouthRatio	Aflatoxins	-0.10973	0.329475	-0.0699847	0.534709	1	1	9.73391e-05	TRUE	FALSE	FALSE	m20_to10
All	All	WinddirectionSouthRatio	All toxins normalized	0.0633863	0.451995	0.0420196	0.618279	1	1	9.73391e-05	TRUE	FALSE	FALSE	m20_to10
All	All	WinddirectionSouthRatio	Aspergillus toxins normalized	0.00224328	0.980766	-0.01395	0.88082	1	1	9.73391e-05	TRUE	FALSE	FALSE	m20_to10
All	All	WinddirectionSouthRatio	Fumonisin B2	-0.0109543	0.919317	-0.0851678	0.430137	1	1	9.73391e-05	TRUE	FALSE	FALSE	m20_to10
All	All	WinddirectionSouthRatio	Fumonisins	-0.049258	0.644762	-0.11729	0.270912	1	1	9.73391e-05	TRUE	FALSE	FALSE	m20_to10
All	All	WinddirectionSouthRatio	Fusarium toxins normalized	0.0724075	0.390121	0.0725483	0.389198	1	1	9.73391e-05	TRUE	FALSE	FALSE	m20_to10
All	All	WinddirectionSouthRatio	Ochratoxin A	-0.234608	0.0194184	-0.105009	0.30094	1	1	9.73391e-05	TRUE	FALSE	FALSE	m20_to10
All	All	WinddirectionSouthRatio	Ochratoxins	-0.234608	0.0194184	-0.105009	0.30094	1	1	9.73391e-05	TRUE	FALSE	FALSE	m20_to10
All	All	WinddirectionSouthRatio	T-2 Toxin	-0.0415227	0.663785	-0.0523965	0.583233	1	1	9.73391e-05	TRUE	FALSE	FALSE	m20_to10
All	All	WinddirectionStd	All toxins normalized	0.0213361	0.800321	0.0945574	0.261294	1	1	0.000113603	TRUE	FALSE	FALSE	m20_to10
All	All	WinddirectionStd	Fusarium toxins normalized	-0.0900973	0.284561	0.00336108	0.968221	1	1	0.000113603	TRUE	FALSE	FALSE	m20_to10
All	All	WinddirectionStd	T-2 Toxin	-0.0813624	0.393762	0.0398946	0.676214	1	1	0.000113603	TRUE	FALSE	FALSE	m20_to10
Europe	All	AvgNodeDewpoint90Percentile	Aspergillus toxins normalized	-0.00489205	0.968659	0.0063171	0.959537	1	1	6.50886e-07	TRUE	FALSE	FALSE	m60_to0
Europe	All	AvgNodeDewpoint90Percentile	Fumonisin B1	0.433034	0.00211033	-0.037234	0.801619	1	1	6.50886e-07	TRUE	FALSE	FALSE	m60_to0
Europe	All	AvgNodeDewpoint90Percentile	Fumonisin B2	0.40913	0.00429729	-0.0174607	0.907264	1	1	6.50886e-07	TRUE	FALSE	FALSE	m60_to0
Europe	All	AvgNodeDewpoint90Percentile	Fumonisins	0.430512	0.00225539	-0.0268129	0.856446	1	1	6.50886e-07	TRUE	FALSE	FALSE	m60_to0
Europe	All	AvgNodeDewpoint90Percentile	Ochratoxin A	0.0202712	0.887719	0.0179083	0.900737	1	1	6.50886e-07	TRUE	FALSE	FALSE	m60_to0
Europe	All	AvgNodeDewpoint90Percentile	Ochratoxins	0.0202712	0.887719	0.0179083	0.900737	1	1	6.50886e-07	TRUE	FALSE	FALSE	m60_to0
Europe	All	AvgNodeDewpoint90Percentile	Zearalenone	-0.0281623	0.792174	0.0364907	0.73276	1	1	6.50886e-07	TRUE	FALSE	FALSE	m60_to0
Europe	All	AvgNodeDewpoint90Percentile	Zearalenone-metabolites	-0.0281623	0.792174	0.0364907	0.73276	1	1	6.50886e-07	TRUE	FALSE	FALSE	m60_to0
Europe	All	Dewpoint90Percentile	Fusarium toxins normalized	0.161454	0.126283	0.131056	0.21562	1	1	1.11974e-05	TRUE	FALSE	FALSE	m60_to0
Europe	All	Dewpoint90Percentile	T-2 Toxin	-0.0279251	0.813295	0.00763359	0.948533	1	1	1.11974e-05	TRUE	FALSE	FALSE	m60_to0
All	All	AvgNodeDewpoint90Percentile	Aflatoxin B2	0.131356	0.264604	0.0986676	0.40295	1	1	1.00144e-06	TRUE	FALSE	FALSE	m60_to0
All	All	AvgNodeDewpoint90Percentile	Aflatoxin G1	0.14771	0.215632	0.116695	0.328965	1	1	1.00144e-06	TRUE	FALSE	FALSE	m60_to0
All	All	AvgNodeDewpoint90Percentile	Deoxynivalenol	-0.0110241	0.896031	0.0596375	0.479236	1	1	1.00144e-06	TRUE	FALSE	FALSE	m60_to0
All	All	AvgNodeDewpoint90Percentile	T-2 Toxin	0.00810358	0.932421	0.0531843	0.577576	1	1	1.00144e-06	TRUE	FALSE	FALSE	m60_to0
All	All	AvgNodeDewpoint90Percentile	Trichothecenes	-0.0284336	0.736041	0.0297654	0.724166	1	1	1.00144e-06	TRUE	FALSE	FALSE	m60_to0
All	All	Dewpoint90Percentile	Aflatoxin G1	-0.0131819	0.91249	0.0881356	0.461608	1	1	2.31056e-07	TRUE	FALSE	FALSE	m60_to0
All	All	Dewpoint90Percentile	Deoxynivalenol	-0.0895538	0.287488	-0.0621819	0.46065	1	1	2.31056e-07	TRUE	FALSE	FALSE	m60_to0
All	All	Dewpoint90Percentile	Trichothecenes	-0.0973971	0.247178	-0.0849626	0.313016	1	1	2.31056e-07	TRUE	FALSE	FALSE	m60_to0
All	All	Winddirection10Percentile	Aflatoxin G1	-0.0373284	0.755567	0.0320137	0.7895	1	1	0.00046822	TRUE	FALSE	FALSE	m60_to0
All	All	Winddirection10Percentile	All toxins normalized	-0.0318867	0.705387	-0.00139121	0.986843	1	1	0.00046822	TRUE	FALSE	FALSE	m60_to0
All	All	Winddirection10Percentile	T-2 Toxin	0.25851	0.00592208	0.0797807	0.403053	1	1	0.00046822	TRUE	FALSE	FALSE	m60_to0
LATAM	Argentina	AvgNodeDewpoint99Percentile	Aspergillus toxins normalized	-0.328489	0.273159	-0.291209	0.334386	1	1	0.000262068	TRUE	FALSE	FALSE	m60_to0
LATAM	Argentina	AvgNodeDewpoint99Percentile	Fusarium toxins normalized	-0.132252	0.66669	-0.285714	0.344	1	1	0.000262068	TRUE	FALSE	FALSE	m60_to0
LATAM	Argentina	AvgNodeDewpoint99Percentile	Ochratoxin A	-0.128928	0.689645	0.0870137	0.788012	1	1	0.000262068	TRUE	FALSE	FALSE	m60_to0
LATAM	Argentina	AvgNodeDewpoint99Percentile	Ochratoxins	-0.128928	0.689645	0.0870137	0.788012	1	1	0.000262068	TRUE	FALSE	FALSE	m60_to0
LATAM	Argentina	AvgNodeDewpoint99Percentile	Trichothecenes	0.313067	0.297632	0.269231	0.373733	1	1	0.000262068	TRUE	FALSE	FALSE	m60_to0
LATAM	Argentina	AvgNodeDewpoint99Percentile	Zearalenone	0.338659	0.257688	0.346154	0.246625	1	1	0.000262068	TRUE	FALSE	FALSE	m60_to0
LATAM	Argentina	AvgNodeDewpoint99Percentile	Zearalenone-metabolites	0.338659	0.257688	0.346154	0.246625	1	1	0.000262068	TRUE	FALSE	FALSE	m60_to0
Europe	Austria	AvgNodePrecipitationRate3H99Percentile	Aflatoxin B1		1		1	1	1	0.000109363	TRUE	FALSE	FALSE	m20_to10
Europe	Austria	AvgNodePrecipitationRate3H99Percentile	Aflatoxin B2		1		1	1	1	0.000109363	TRUE	FALSE	FALSE	m20_to10
Europe	Austria	AvgNodePrecipitationRate3H99Percentile	Aflatoxin G1		1		1	1	1	0.000109363	TRUE	FALSE	FALSE	m20_to10
Europe	Austria	AvgNodePrecipitationRate3H99Percentile	Aflatoxins		1		1	1	1	0.000109363	TRUE	FALSE	FALSE	m20_to10
Europe	Austria	AvgNodePrecipitationRate3H99Percentile	All toxins normalized	-0.13842	0.609183	-0.264706	0.321804	1	1	0.000109363	TRUE	FALSE	FALSE	m20_to10
Europe	Austria	AvgNodePrecipitationRate3H99Percentile	Aspergillus toxins normalized	0.43134	0.285954	0.29277	0.481618	1	1	0.000109363	TRUE	FALSE	FALSE	m20_to10
Europe	Austria	AvgNodePrecipitationRate3H99Percentile	Deoxynivalenol	-0.0306082	0.910406	-0.0705882	0.795039	1	1	0.000109363	TRUE	FALSE	FALSE	m20_to10
Europe	Austria	AvgNodePrecipitationRate3H99Percentile	Fumonisin B1	0.625567	0.0971439	0.0952381	0.822505	1	1	0.000109363	TRUE	FALSE	FALSE	m20_to10
Europe	Austria	AvgNodePrecipitationRate3H99Percentile	Fumonisin B2	0.773263	0.0244105	0.309524	0.455645	1	1	0.000109363	TRUE	FALSE	FALSE	m20_to10
Europe	Austria	AvgNodePrecipitationRate3H99Percentile	Fumonisins	0.663746	0.0726899	0.190476	0.651401	1	1	0.000109363	TRUE	FALSE	FALSE	m20_to10
Europe	Austria	AvgNodePrecipitationRate3H99Percentile	Fusarium toxins normalized	-0.114968	0.671582	-0.220588	0.411666	1	1	0.000109363	TRUE	FALSE	FALSE	m20_to10
Europe	Austria	AvgNodePrecipitationRate3H99Percentile	Ochratoxin A		1		1	1	1	0.000109363	TRUE	FALSE	FALSE	m20_to10
Europe	Austria	AvgNodePrecipitationRate3H99Percentile	Ochratoxins		1		1	1	1	0.000109363	TRUE	FALSE	FALSE	m20_to10
Europe	Austria	AvgNodePrecipitationRate3H99Percentile	T-2 Toxin	0.366753	0.331618	0.35	0.35582	1	1	0.000109363	TRUE	FALSE	FALSE	m20_to10
Europe	Austria	AvgNodePrecipitationRate3H99Percentile	Trichothecenes	-0.0306095	0.910402	-0.0705882	0.795039	1	1	0.000109363	TRUE	FALSE	FALSE	m20_to10
Europe	Austria	AvgNodePrecipitationRate3H99Percentile	Zearalenone	-0.259971	0.330857	-0.191176	0.478164	1	1	0.000109363	TRUE	FALSE	FALSE	m20_to10
Europe	Austria	AvgNodePrecipitationRate3H99Percentile	Zearalenone-metabolites	-0.259971	0.330857	-0.191176	0.478164	1	1	0.000109363	TRUE	FALSE	FALSE	m20_to10
Europe	Austria	Winddirection10Percentile	Aflatoxin B1		1		1	1	1	0.000460298	TRUE	FALSE	FALSE	m20_to10
Europe	Austria	Winddirection10Percentile	Aflatoxin B2		1		1	1	1	0.000460298	TRUE	FALSE	FALSE	m20_to10
Europe	Austria	Winddirection10Percentile	Aflatoxin G1		1		1	1	1	0.000460298	TRUE	FALSE	FALSE	m20_to10
Europe	Austria	Winddirection10Percentile	Aflatoxins		1		1	1	1	0.000460298	TRUE	FALSE	FALSE	m20_to10
Europe	Austria	Winddirection10Percentile	All toxins normalized	0.157381	0.560496	0.176471	0.513251	1	1	0.000460298	TRUE	FALSE	FALSE	m20_to10
Europe	Austria	Winddirection10Percentile	Aspergillus toxins normalized	-0.112623	0.790611	-0.0731925	0.863253	1	1	0.000460298	TRUE	FALSE	FALSE	m20_to10
Europe	Austria	Winddirection10Percentile	Deoxynivalenol	0.230378	0.390674	0.25	0.350391	1	1	0.000460298	TRUE	FALSE	FALSE	m20_to10
Europe	Austria	Winddirection10Percentile	Fumonisin B1	-0.0547555	0.897538	0.047619	0.910849	1	1	0.000460298	TRUE	FALSE	FALSE	m20_to10
Europe	Austria	Winddirection10Percentile	Fumonisin B2	0.0506912	0.905117	0.238095	0.570156	1	1	0.000460298	TRUE	FALSE	FALSE	m20_to10
Europe	Austria	Winddirection10Percentile	Fumonisins	-0.0334399	0.937347	0.166667	0.693239	1	1	0.000460298	TRUE	FALSE	FALSE	m20_to10
Europe	Austria	Winddirection10Percentile	Fusarium toxins normalized	0.116434	0.667615	0.0941176	0.728814	1	1	0.000460298	TRUE	FALSE	FALSE	m20_to10
Europe	Austria	Winddirection10Percentile	Ochratoxin A		1		1	1	1	0.000460298	TRUE	FALSE	FALSE	m20_to10
Europe	Austria	Winddirection10Percentile	Ochratoxins		1		1	1	1	0.000460298	TRUE	FALSE	FALSE	m20_to10
Europe	Austria	Winddirection10Percentile	Trichothecenes	0.230242	0.390963	0.25	0.350391	1	1	0.000460298	TRUE	FALSE	FALSE	m20_to10
Europe	Austria	Winddirection10Percentile	Zearalenone	-0.0546961	0.840553	-0.0235294	0.931074	1	1	0.000460298	TRUE	FALSE	FALSE	m20_to10
Europe	Austria	Winddirection10Percentile	Zearalenone-metabolites	-0.0546961	0.840553	-0.0235294	0.931074	1	1	0.000460298	TRUE	FALSE	FALSE	m20_to10
China	China	Dewpoint99Percentile	Aflatoxin G1	0.17779	0.600975	0.12392	0.716597	1	1	0.000135214	TRUE	FALSE	FALSE	m120_to60
China	China	Dewpoint99Percentile	All toxins normalized	0.283082	0.270902	0.237745	0.358171	1	1	0.000135214	TRUE	FALSE	FALSE	m120_to60
China	China	Dewpoint99Percentile	Fusarium toxins normalized	-0.105001	0.688371	-0.188725	0.468192	1	1	0.000135214	TRUE	FALSE	FALSE	m120_to60
China	China	Dewpoint99Percentile	Ochratoxin A	0.287968	0.297969	0.146429	0.60255	1	1	0.000135214	TRUE	FALSE	FALSE	m120_to60
China	China	Dewpoint99Percentile	Ochratoxins	0.287968	0.297969	0.146429	0.60255	1	1	0.000135214	TRUE	FALSE	FALSE	m120_to60
China	China	RelativeHumidity90Percentile	Aflatoxin G1	0.310455	0.352797	0.267668	0.426175	1	1	2.68074e-06	TRUE	FALSE	FALSE	m120_to60
China	China	RelativeHumidity90Percentile	All toxins normalized	0.220697	0.394651	0.196078	0.450705	1	1	2.68074e-06	TRUE	FALSE	FALSE	m120_to60
China	China	RelativeHumidity90Percentile	Fumonisin B2	0.407043	0.214066	0.272727	0.417141	1	1	2.68074e-06	TRUE	FALSE	FALSE	m120_to60
China	China	RelativeHumidity90Percentile	Fumonisins	0.523546	0.0983661	0.336364	0.311824	1	1	2.68074e-06	TRUE	FALSE	FALSE	m120_to60
China	China	RelativeHumidity90Percentile	Fusarium toxins normalized	-0.0220884	0.932941	-0.10049	0.701167	1	1	2.68074e-06	TRUE	FALSE	FALSE	m120_to60
China	China	RelativeHumidity90Percentile	Ochratoxin A	0.39707	0.142789	0.153571	0.584764	1	1	2.68074e-06	TRUE	FALSE	FALSE	m120_to60
China	China	RelativeHumidity90Percentile	Ochratoxins	0.39707	0.142789	0.153571	0.584764	1	1	2.68074e-06	TRUE	FALSE	FALSE	m120_to60
China	China	RelativeHumidity90Percentile	Zearalenone	-0.266199	0.301721	-0.313725	0.220104	1	1	2.68074e-06	TRUE	FALSE	FALSE	m120_to60
China	China	RelativeHumidity90Percentile	Zearalenone-metabolites	-0.266199	0.301721	-0.313725	0.220104	1	1	2.68074e-06	TRUE	FALSE	FALSE	m120_to60
China	China	RelativeHumidity99Percentile	Aflatoxin B1	0.225756	0.504472	0.2	0.555445	1	1	1.05308e-08	TRUE	FALSE	FALSE	m120_to60
China	China	RelativeHumidity99Percentile	Aflatoxin B2	0.505874	0.112379	0.345455	0.298089	1	1	1.05308e-08	TRUE	FALSE	FALSE	m120_to60
China	China	RelativeHumidity99Percentile	Aflatoxin G1	0.355969	0.282625	0.242884	0.471749	1	1	1.05308e-08	TRUE	FALSE	FALSE	m120_to60
China	China	RelativeHumidity99Percentile	Aflatoxins	0.218635	0.518358	0.2	0.555445	1	1	1.05308e-08	TRUE	FALSE	FALSE	m120_to60
China	China	RelativeHumidity99Percentile	All toxins normalized	0.201607	0.437778	0.196078	0.450705	1	1	1.05308e-08	TRUE	FALSE	FALSE	m120_to60
China	China	RelativeHumidity99Percentile	Aspergillus toxins normalized	0.223654	0.388182	0.230392	0.373665	1	1	1.05308e-08	TRUE	FALSE	FALSE	m120_to60
China	China	RelativeHumidity99Percentile	Deoxynivalenol	-0.348454	0.170469	-0.303922	0.235636	1	1	1.05308e-08	TRUE	FALSE	FALSE	m120_to60
China	China	RelativeHumidity99Percentile	Fumonisins	0.46106	0.153486	0.327273	0.325895	1	1	1.05308e-08	TRUE	FALSE	FALSE	m120_to60
China	China	RelativeHumidity99Percentile	Fusarium toxins normalized	0.0487359	0.852643	0.0122549	0.962768	1	1	1.05308e-08	TRUE	FALSE	FALSE	m120_to60
China	China	RelativeHumidity99Percentile	Ochratoxin A	0.317941	0.248159	0.217857	0.435393	1	1	1.05308e-08	TRUE	FALSE	FALSE	m120_to60
China	China	RelativeHumidity99Percentile	Ochratoxins	0.317941	0.248159	0.217857	0.435393	1	1	1.05308e-08	TRUE	FALSE	FALSE	m120_to60
China	China	RelativeHumidity99Percentile	Trichothecenes	-0.344653	0.175498	-0.303922	0.235636	1	1	1.05308e-08	TRUE	FALSE	FALSE	m120_to60
China	China	RelativeHumidity99Percentile	Zearalenone	-0.140593	0.590432	-0.181373	0.48601	1	1	1.05308e-08	TRUE	FALSE	FALSE	m120_to60
China	China	RelativeHumidity99Percentile	Zearalenone-metabolites	-0.140593	0.590432	-0.181373	0.48601	1	1	1.05308e-08	TRUE	FALSE	FALSE	m120_to60
China	China	RelativeHumidity99Percentile	All toxins normalized	0.225045	0.385161	0.20098	0.439234	1	1	5.64207e-08	TRUE	FALSE	FALSE	m20_to10
China	China	RelativeHumidity99Percentile	Fusarium toxins normalized	-0.0119121	0.963808	-0.0490196	0.851794	1	1	5.64207e-08	TRUE	FALSE	FALSE	m20_to10
China	China	RelativeHumidity99Percentile	Ochratoxin A	0.299819	0.277622	0.121429	0.666401	1	1	5.64207e-08	TRUE	FALSE	FALSE	m20_to10
China	China	RelativeHumidity99Percentile	Ochratoxins	0.299819	0.277622	0.121429	0.666401	1	1	5.64207e-08	TRUE	FALSE	FALSE	m20_to10
China	China	RelativeHumidity99Percentile	Zearalenone	-0.242305	0.348749	-0.230392	0.373665	1	1	5.64207e-08	TRUE	FALSE	FALSE	m20_to10
China	China	RelativeHumidity99Percentile	Zearalenone-metabolites	-0.242305	0.348749	-0.230392	0.373665	1	1	5.64207e-08	TRUE	FALSE	FALSE	m20_to10
China	China	RelativeHumidity90Percentile	Fumonisin B2	0.383143	0.244786	0.381818	0.24656	1	1	4.40703e-05	TRUE	FALSE	FALSE	m60_to0
China	China	RelativeHumidity90Percentile	Fusarium toxins normalized	0.0836928	0.749461	-0.0514706	0.844467	1	1	4.40703e-05	TRUE	FALSE	FALSE	m60_to0
China	China	RelativeHumidity90Percentile	Ochratoxin A	0.374202	0.169413	0.0357143	0.899447	1	1	4.40703e-05	TRUE	FALSE	FALSE	m60_to0
China	China	RelativeHumidity90Percentile	Ochratoxins	0.374202	0.169413	0.0357143	0.899447	1	1	4.40703e-05	TRUE	FALSE	FALSE	m60_to0
China	China	RelativeHumidity90Percentile	Zearalenone	-0.177517	0.495481	-0.245098	0.343047	1	1	4.40703e-05	TRUE	FALSE	FALSE	m60_to0
China	China	RelativeHumidity90Percentile	Zearalenone-metabolites	-0.177517	0.495481	-0.245098	0.343047	1	1	4.40703e-05	TRUE	FALSE	FALSE	m60_to0
China	China	RelativeHumidity99Percentile	Aflatoxin B1	0.130774	0.701528	0.336364	0.311824	1	1	1.96624e-07	TRUE	FALSE	FALSE	m60_to0
China	China	RelativeHumidity99Percentile	Aflatoxins	0.129226	0.704924	0.336364	0.311824	1	1	1.96624e-07	TRUE	FALSE	FALSE	m60_to0
China	China	RelativeHumidity99Percentile	Deoxynivalenol	-0.269279	0.295948	-0.29902	0.243655	1	1	1.96624e-07	TRUE	FALSE	FALSE	m60_to0
China	China	RelativeHumidity99Percentile	Fumonisins	0.545363	0.0827129	0.372727	0.258926	1	1	1.96624e-07	TRUE	FALSE	FALSE	m60_to0
China	China	RelativeHumidity99Percentile	Fusarium toxins normalized	0.151316	0.562099	0.110294	0.673459	1	1	1.96624e-07	TRUE	FALSE	FALSE	m60_to0
China	China	RelativeHumidity99Percentile	Ochratoxin A	0.265252	0.339346	0.135714	0.62962	1	1	1.96624e-07	TRUE	FALSE	FALSE	m60_to0
China	China	RelativeHumidity99Percentile	Ochratoxins	0.265252	0.339346	0.135714	0.62962	1	1	1.96624e-07	TRUE	FALSE	FALSE	m60_to0
China	China	RelativeHumidity99Percentile	Trichothecenes	-0.265053	0.303884	-0.29902	0.243655	1	1	1.96624e-07	TRUE	FALSE	FALSE	m60_to0
China	China	RelativeHumidity99Percentile	Zearalenone	-0.0379895	0.884904	-0.0686275	0.793542	1	1	1.96624e-07	TRUE	FALSE	FALSE	m60_to0
China	China	RelativeHumidity99Percentile	Zearalenone-metabolites	-0.0379895	0.884904	-0.0686275	0.793542	1	1	1.96624e-07	TRUE	FALSE	FALSE	m60_to0
Europe	France	Windspeed99Percentile	Aflatoxin B1		1		1	1	1	0.000476822	TRUE	FALSE	FALSE	m120_to60
Europe	France	Windspeed99Percentile	Aflatoxin B2		1		1	1	1	0.000476822	TRUE	FALSE	FALSE	m120_to60
Europe	France	Windspeed99Percentile	Aflatoxin G1		1		1	1	1	0.000476822	TRUE	FALSE	FALSE	m120_to60
Europe	France	Windspeed99Percentile	Aflatoxins		1		1	1	1	0.000476822	TRUE	FALSE	FALSE	m120_to60
Europe	France	Windspeed99Percentile	All toxins normalized	-0.0533528	0.891568	0.2	0.605901	1	1	0.000476822	TRUE	FALSE	FALSE	m120_to60
Europe	France	Windspeed99Percentile	Aspergillus toxins normalized	-0.507357	0.245117	-0.518875	0.232754	1	1	0.000476822	TRUE	FALSE	FALSE	m120_to60
Europe	France	Windspeed99Percentile	Fumonisin B1		1		1	1	1	0.000476822	TRUE	FALSE	FALSE	m120_to60
Europe	France	Windspeed99Percentile	Fumonisin B2		1		1	1	1	0.000476822	TRUE	FALSE	FALSE	m120_to60
Europe	France	Windspeed99Percentile	Fumonisins		1		1	1	1	0.000476822	TRUE	FALSE	FALSE	m120_to60
Europe	France	Windspeed99Percentile	Fusarium toxins normalized	0.0179884	0.963364	0.383333	0.308495	1	1	0.000476822	TRUE	FALSE	FALSE	m120_to60
Europe	France	Windspeed99Percentile	T-2 Toxin	-0.250899	0.548934	-0.347312	0.399264	1	1	0.000476822	TRUE	FALSE	FALSE	m120_to60
Europe	Germany	AvgNodeWindspeed10Percentile	Aflatoxin B1		1		1	1	1	1.89639e-05	TRUE	FALSE	FALSE	m20_to10
Europe	Germany	AvgNodeWindspeed10Percentile	Aflatoxin B2		1		1	1	1	1.89639e-05	TRUE	FALSE	FALSE	m20_to10
Europe	Germany	AvgNodeWindspeed10Percentile	Aflatoxin G1		1		1	1	1	1.89639e-05	TRUE	FALSE	FALSE	m20_to10
Europe	Germany	AvgNodeWindspeed10Percentile	Aflatoxins		1		1	1	1	1.89639e-05	TRUE	FALSE	FALSE	m20_to10
Europe	Germany	AvgNodeWindspeed10Percentile	All toxins normalized	0.294131	0.409422	-0.260606	0.467089	1	1	1.89639e-05	TRUE	FALSE	FALSE	m20_to10
Europe	Germany	AvgNodeWindspeed10Percentile	Aspergillus toxins normalized		1		1	1	1	1.89639e-05	TRUE	FALSE	FALSE	m20_to10
Europe	Germany	AvgNodeWindspeed10Percentile	Deoxynivalenol	0.286623	0.422032	-0.29697	0.404702	1	1	1.89639e-05	TRUE	FALSE	FALSE	m20_to10
Europe	Germany	AvgNodeWindspeed10Percentile	Fumonisin B1	0.540893	0.166272	0.357143	0.385121	1	1	1.89639e-05	TRUE	FALSE	FALSE	m20_to10
Europe	Germany	AvgNodeWindspeed10Percentile	Fumonisin B2	0.670739	0.0686542	0.428571	0.289403	1	1	1.89639e-05	TRUE	FALSE	FALSE	m20_to10
Europe	Germany	AvgNodeWindspeed10Percentile	Fumonisins	0.574999	0.135942	0.428571	0.289403	1	1	1.89639e-05	TRUE	FALSE	FALSE	m20_to10
Europe	Germany	AvgNodeWindspeed10Percentile	Fusarium toxins normalized	0.291295	0.414164	-0.260606	0.467089	1	1	1.89639e-05	TRUE	FALSE	FALSE	m20_to10
Europe	Germany	AvgNodeWindspeed10Percentile	Ochratoxin A		1		1	1	1	1.89639e-05	TRUE	FALSE	FALSE	m20_to10
Europe	Germany	AvgNodeWindspeed10Percentile	Ochratoxins		1		1	1	1	1.89639e-05	TRUE	FALSE	FALSE	m20_to10
Europe	Germany	AvgNodeWindspeed10Percentile	T-2 Toxin		1		1	1	1	1.89639e-05	TRUE	FALSE	FALSE	m20_to10
Europe	Germany	AvgNodeWindspeed10Percentile	Trichothecenes	0.286803	0.421728	-0.29697	0.404702	1	1	1.89639e-05	TRUE	FALSE	FALSE	m20_to10
Europe	Germany	AvgNodeWindspeed10Percentile	Zearalenone	0.28891	0.418172	-0.236364	0.510885	1	1	1.89639e-05	TRUE	FALSE	FALSE	m20_to10
Europe	Germany	AvgNodeWindspeed10Percentile	Zearalenone-metabolites	0.28891	0.418172	-0.236364	0.510885	1	1	1.89639e-05	TRUE	FALSE	FALSE	m20_to10
Europe	Germany	AvgNodeWindspeed1Percentile	Aflatoxin B1		1		1	1	1	0.000462064	TRUE	FALSE	FALSE	m20_to10
Europe	Germany	AvgNodeWindspeed1Percentile	Aflatoxin B2		1		1	1	1	0.000462064	TRUE	FALSE	FALSE	m20_to10
Europe	Germany	AvgNodeWindspeed1Percentile	Aflatoxin G1		1		1	1	1	0.000462064	TRUE	FALSE	FALSE	m20_to10
Europe	Germany	AvgNodeWindspeed1Percentile	Aflatoxins		1		1	1	1	0.000462064	TRUE	FALSE	FALSE	m20_to10
Europe	Germany	AvgNodeWindspeed1Percentile	All toxins normalized	-0.0820535	0.821712	-0.393939	0.259998	1	1	0.000462064	TRUE	FALSE	FALSE	m20_to10
Europe	Germany	AvgNodeWindspeed1Percentile	Aspergillus toxins normalized		1		1	1	1	0.000462064	TRUE	FALSE	FALSE	m20_to10
Europe	Germany	AvgNodeWindspeed1Percentile	Deoxynivalenol	-0.0720502	0.843206	-0.357576	0.310376	1	1	0.000462064	TRUE	FALSE	FALSE	m20_to10
Europe	Germany	AvgNodeWindspeed1Percentile	Fusarium toxins normalized	-0.0854791	0.814375	-0.393939	0.259998	1	1	0.000462064	TRUE	FALSE	FALSE	m20_to10
Europe	Germany	AvgNodeWindspeed1Percentile	Ochratoxin A		1		1	1	1	0.000462064	TRUE	FALSE	FALSE	m20_to10
Europe	Germany	AvgNodeWindspeed1Percentile	Ochratoxins		1		1	1	1	0.000462064	TRUE	FALSE	FALSE	m20_to10
Europe	Germany	AvgNodeWindspeed1Percentile	T-2 Toxin		1		1	1	1	0.000462064	TRUE	FALSE	FALSE	m20_to10
Europe	Germany	AvgNodeWindspeed1Percentile	Trichothecenes	-0.0718596	0.843616	-0.357576	0.310376	1	1	0.000462064	TRUE	FALSE	FALSE	m20_to10
Europe	Germany	AvgNodeWindspeed1Percentile	Zearalenone	-0.115126	0.751473	-0.418182	0.229113	1	1	0.000462064	TRUE	FALSE	FALSE	m20_to10
Europe	Germany	AvgNodeWindspeed1Percentile	Zearalenone-metabolites	-0.115126	0.751473	-0.418182	0.229113	1	1	0.000462064	TRUE	FALSE	FALSE	m20_to10
Europe	Germany	AvgNodeWindspeedAvg	Aflatoxin B1		1		1	1	1	3.08846e-05	TRUE	FALSE	FALSE	m20_to10
Europe	Germany	AvgNodeWindspeedAvg	Aflatoxin B2		1		1	1	1	3.08846e-05	TRUE	FALSE	FALSE	m20_to10
Europe	Germany	AvgNodeWindspeedAvg	Aflatoxin G1		1		1	1	1	3.08846e-05	TRUE	FALSE	FALSE	m20_to10
Europe	Germany	AvgNodeWindspeedAvg	Aflatoxins		1		1	1	1	3.08846e-05	TRUE	FALSE	FALSE	m20_to10
Europe	Germany	AvgNodeWindspeedAvg	All toxins normalized	0.622974	0.0543511	0.393939	0.259998	1	1	3.08846e-05	TRUE	FALSE	FALSE	m20_to10
Europe	Germany	AvgNodeWindspeedAvg	Aspergillus toxins normalized		1		1	1	1	3.08846e-05	TRUE	FALSE	FALSE	m20_to10
Europe	Germany	AvgNodeWindspeedAvg	Deoxynivalenol	0.621911	0.0548857	0.309091	0.384841	1	1	3.08846e-05	TRUE	FALSE	FALSE	m20_to10
Europe	Germany	AvgNodeWindspeedAvg	Fumonisin B1	0.0099223	0.981397	-0.119048	0.778886	1	1	3.08846e-05	TRUE	FALSE	FALSE	m20_to10
Europe	Germany	AvgNodeWindspeedAvg	Fumonisin B2	0.165102	0.696013	-0.047619	0.910849	1	1	3.08846e-05	TRUE	FALSE	FALSE	m20_to10
Europe	Germany	AvgNodeWindspeedAvg	Fumonisins	0.046349	0.91322	-0.047619	0.910849	1	1	3.08846e-05	TRUE	FALSE	FALSE	m20_to10
Europe	Germany	AvgNodeWindspeedAvg	Fusarium toxins normalized	0.621711	0.0549866	0.393939	0.259998	1	1	3.08846e-05	TRUE	FALSE	FALSE	m20_to10
Europe	Germany	AvgNodeWindspeedAvg	Ochratoxin A		1		1	1	1	3.08846e-05	TRUE	FALSE	FALSE	m20_to10
Europe	Germany	AvgNodeWindspeedAvg	Ochratoxins		1		1	1	1	3.08846e-05	TRUE	FALSE	FALSE	m20_to10
Europe	Germany	AvgNodeWindspeedAvg	T-2 Toxin		1		1	1	1	3.08846e-05	TRUE	FALSE	FALSE	m20_to10
Europe	Germany	AvgNodeWindspeedAvg	Trichothecenes	0.621683	0.0550008	0.309091	0.384841	1	1	3.08846e-05	TRUE	FALSE	FALSE	m20_to10
Europe	Germany	AvgNodeWindspeedMedian	Aflatoxin B1		1		1	1	1	8.77734e-06	TRUE	FALSE	FALSE	m20_to10
Europe	Germany	AvgNodeWindspeedMedian	Aflatoxin B2		1		1	1	1	8.77734e-06	TRUE	FALSE	FALSE	m20_to10
Europe	Germany	AvgNodeWindspeedMedian	Aflatoxin G1		1		1	1	1	8.77734e-06	TRUE	FALSE	FALSE	m20_to10
Europe	Germany	AvgNodeWindspeedMedian	Aflatoxins		1		1	1	1	8.77734e-06	TRUE	FALSE	FALSE	m20_to10
Europe	Germany	AvgNodeWindspeedMedian	All toxins normalized	0.501964	0.139308	0.236364	0.510885	1	1	8.77734e-06	TRUE	FALSE	FALSE	m20_to10
Europe	Germany	AvgNodeWindspeedMedian	Aspergillus toxins normalized		1		1	1	1	8.77734e-06	TRUE	FALSE	FALSE	m20_to10
Europe	Germany	AvgNodeWindspeedMedian	Deoxynivalenol	0.496897	0.143995	0.139394	0.700932	1	1	8.77734e-06	TRUE	FALSE	FALSE	m20_to10
Europe	Germany	AvgNodeWindspeedMedian	Fumonisin B1	0.0830923	0.844918	-0.0952381	0.822505	1	1	8.77734e-06	TRUE	FALSE	FALSE	m20_to10
Europe	Germany	AvgNodeWindspeedMedian	Fumonisin B2	0.230823	0.582334	0	1	1	1	8.77734e-06	TRUE	FALSE	FALSE	m20_to10
Europe	Germany	AvgNodeWindspeedMedian	Fumonisins	0.118272	0.7803	0	1	1	1	8.77734e-06	TRUE	FALSE	FALSE	m20_to10
Europe	Germany	AvgNodeWindspeedMedian	Fusarium toxins normalized	0.500693	0.140475	0.236364	0.510885	1	1	8.77734e-06	TRUE	FALSE	FALSE	m20_to10
Europe	Germany	AvgNodeWindspeedMedian	Ochratoxin A		1		1	1	1	8.77734e-06	TRUE	FALSE	FALSE	m20_to10
Europe	Germany	AvgNodeWindspeedMedian	Ochratoxins		1		1	1	1	8.77734e-06	TRUE	FALSE	FALSE	m20_to10
Europe	Germany	AvgNodeWindspeedMedian	T-2 Toxin		1		1	1	1	8.77734e-06	TRUE	FALSE	FALSE	m20_to10
Europe	Germany	AvgNodeWindspeedMedian	Trichothecenes	0.496879	0.144012	0.139394	0.700932	1	1	8.77734e-06	TRUE	FALSE	FALSE	m20_to10
Europe	Germany	AvgNodeWindspeedMedian	Zearalenone	0.517137	0.125838	0.29697	0.404702	1	1	8.77734e-06	TRUE	FALSE	FALSE	m20_to10
Europe	Germany	AvgNodeWindspeedMedian	Zearalenone-metabolites	0.517137	0.125838	0.29697	0.404702	1	1	8.77734e-06	TRUE	FALSE	FALSE	m20_to10
Europe	Germany	WindspeedAvg	Aflatoxin B1		1		1	1	1	3.08846e-05	TRUE	FALSE	FALSE	m20_to10
Europe	Germany	WindspeedAvg	Aflatoxin B2		1		1	1	1	3.08846e-05	TRUE	FALSE	FALSE	m20_to10
Europe	Germany	WindspeedAvg	Aflatoxin G1		1		1	1	1	3.08846e-05	TRUE	FALSE	FALSE	m20_to10
Europe	Germany	WindspeedAvg	Aflatoxins		1		1	1	1	3.08846e-05	TRUE	FALSE	FALSE	m20_to10
Europe	Germany	WindspeedAvg	All toxins normalized	0.622974	0.0543511	0.393939	0.259998	1	1	3.08846e-05	TRUE	FALSE	FALSE	m20_to10
Europe	Germany	WindspeedAvg	Aspergillus toxins normalized		1		1	1	1	3.08846e-05	TRUE	FALSE	FALSE	m20_to10
Europe	Germany	WindspeedAvg	Deoxynivalenol	0.621911	0.0548857	0.309091	0.384841	1	1	3.08846e-05	TRUE	FALSE	FALSE	m20_to10
Europe	Germany	WindspeedAvg	Fumonisin B1	0.0099223	0.981397	-0.119048	0.778886	1	1	3.08846e-05	TRUE	FALSE	FALSE	m20_to10
Europe	Germany	WindspeedAvg	Fumonisin B2	0.165102	0.696013	-0.047619	0.910849	1	1	3.08846e-05	TRUE	FALSE	FALSE	m20_to10
Europe	Germany	WindspeedAvg	Fumonisins	0.046349	0.91322	-0.047619	0.910849	1	1	3.08846e-05	TRUE	FALSE	FALSE	m20_to10
Europe	Germany	WindspeedAvg	Fusarium toxins normalized	0.621711	0.0549866	0.393939	0.259998	1	1	3.08846e-05	TRUE	FALSE	FALSE	m20_to10
Europe	Germany	WindspeedAvg	Ochratoxin A		1		1	1	1	3.08846e-05	TRUE	FALSE	FALSE	m20_to10
Europe	Germany	WindspeedAvg	Ochratoxins		1		1	1	1	3.08846e-05	TRUE	FALSE	FALSE	m20_to10
Europe	Germany	WindspeedAvg	T-2 Toxin		1		1	1	1	3.08846e-05	TRUE	FALSE	FALSE	m20_to10
Europe	Germany	WindspeedAvg	Trichothecenes	0.621683	0.0550008	0.309091	0.384841	1	1	3.08846e-05	TRUE	FALSE	FALSE	m20_to10
Europe	Germany	WindspeedMedian	Aflatoxin B1		1		1	1	1	9.98095e-06	TRUE	FALSE	FALSE	m20_to10
Europe	Germany	WindspeedMedian	Aflatoxin B2		1		1	1	1	9.98095e-06	TRUE	FALSE	FALSE	m20_to10
Europe	Germany	WindspeedMedian	Aflatoxin G1		1		1	1	1	9.98095e-06	TRUE	FALSE	FALSE	m20_to10
Europe	Germany	WindspeedMedian	Aflatoxins		1		1	1	1	9.98095e-06	TRUE	FALSE	FALSE	m20_to10
Europe	Germany	WindspeedMedian	All toxins normalized	0.473075	0.167307	0.212121	0.556306	1	1	9.98095e-06	TRUE	FALSE	FALSE	m20_to10
Europe	Germany	WindspeedMedian	Aspergillus toxins normalized		1		1	1	1	9.98095e-06	TRUE	FALSE	FALSE	m20_to10
Europe	Germany	WindspeedMedian	Deoxynivalenol	0.46552	0.175141	0.151515	0.676065	1	1	9.98095e-06	TRUE	FALSE	FALSE	m20_to10
Europe	Germany	WindspeedMedian	Fumonisin B1	0.0859603	0.839617	-0.142857	0.735765	1	1	9.98095e-06	TRUE	FALSE	FALSE	m20_to10
Europe	Germany	WindspeedMedian	Fumonisin B2	0.245518	0.557819	0	1	1	1	9.98095e-06	TRUE	FALSE	FALSE	m20_to10
Europe	Germany	WindspeedMedian	Fumonisins	0.123931	0.769999	0	1	1	1	9.98095e-06	TRUE	FALSE	FALSE	m20_to10
Europe	Germany	WindspeedMedian	Fusarium toxins normalized	0.472055	0.168351	0.212121	0.556306	1	1	9.98095e-06	TRUE	FALSE	FALSE	m20_to10
Europe	Germany	WindspeedMedian	Ochratoxin A		1		1	1	1	9.98095e-06	TRUE	FALSE	FALSE	m20_to10
Europe	Germany	WindspeedMedian	Ochratoxins		1		1	1	1	9.98095e-06	TRUE	FALSE	FALSE	m20_to10
Europe	Germany	WindspeedMedian	T-2 Toxin		1		1	1	1	9.98095e-06	TRUE	FALSE	FALSE	m20_to10
Europe	Germany	WindspeedMedian	Trichothecenes	0.465676	0.174978	0.151515	0.676065	1	1	9.98095e-06	TRUE	FALSE	FALSE	m20_to10
Europe	Germany	WindspeedMedian	Zearalenone	0.485316	0.155064	0.224242	0.533401	1	1	9.98095e-06	TRUE	FALSE	FALSE	m20_to10
Europe	Germany	WindspeedMedian	Zearalenone-metabolites	0.485316	0.155064	0.224242	0.533401	1	1	9.98095e-06	TRUE	FALSE	FALSE	m20_to10
Europe	Hungary	WindspeedMax	Aflatoxin B1		1		1	1	1	0.000349611	TRUE	FALSE	FALSE	m20_to10
Europe	Hungary	WindspeedMax	Aflatoxin B2		1		1	1	1	0.000349611	TRUE	FALSE	FALSE	m20_to10
Europe	Hungary	WindspeedMax	Aflatoxin G1		1		1	1	1	0.000349611	TRUE	FALSE	FALSE	m20_to10
Europe	Hungary	WindspeedMax	Aflatoxins		1		1	1	1	0.000349611	TRUE	FALSE	FALSE	m20_to10
Europe	Hungary	WindspeedMax	All toxins normalized	0.02283	0.940987	-0.0659341	0.830542	1	1	0.000349611	TRUE	FALSE	FALSE	m20_to10
Europe	Hungary	WindspeedMax	Aspergillus toxins normalized	-0.305939	0.360212	0.0727273	0.831716	1	1	0.000349611	TRUE	FALSE	FALSE	m20_to10
Europe	Hungary	WindspeedMax	Deoxynivalenol	0.404575	0.170304	-0.175824	0.56558	1	1	0.000349611	TRUE	FALSE	FALSE	m20_to10
Europe	Hungary	WindspeedMax	Fumonisin B1		1		1	1	1	0.000349611	TRUE	FALSE	FALSE	m20_to10
Europe	Hungary	WindspeedMax	Fumonisin B2		1		1	1	1	0.000349611	TRUE	FALSE	FALSE	m20_to10
Europe	Hungary	WindspeedMax	Fumonisins		1		1	1	1	0.000349611	TRUE	FALSE	FALSE	m20_to10
Europe	Hungary	WindspeedMax	Fusarium toxins normalized	0.299112	0.320821	-0.120879	0.694047	1	1	0.000349611	TRUE	FALSE	FALSE	m20_to10
Europe	Hungary	WindspeedMax	Ochratoxin A	-0.408137	0.241645	-0.309091	0.384841	1	1	0.000349611	TRUE	FALSE	FALSE	m20_to10
Europe	Hungary	WindspeedMax	Ochratoxins	-0.408137	0.241645	-0.309091	0.384841	1	1	0.000349611	TRUE	FALSE	FALSE	m20_to10
Europe	Hungary	WindspeedMax	T-2 Toxin	-0.199335	0.513823	-0.203297	0.505315	1	1	0.000349611	TRUE	FALSE	FALSE	m20_to10
Europe	Hungary	WindspeedMax	Trichothecenes	0.451559	0.121394	-0.0769231	0.802763	1	1	0.000349611	TRUE	FALSE	FALSE	m20_to10
Europe	Hungary	WindspeedMax	Zearalenone	0.232734	0.444162	-0.263736	0.383937	1	1	0.000349611	TRUE	FALSE	FALSE	m20_to10
Europe	Hungary	WindspeedMax	Zearalenone-metabolites	0.232734	0.444162	-0.263736	0.383937	1	1	0.000349611	TRUE	FALSE	FALSE	m20_to10
Africa	South Africa	AvgNodeDewpointMin	Aflatoxin B1	-0.116627	0.765085	-0.2	0.605901	1	1	2.94017e-05	TRUE	FALSE	FALSE	m60_to0
Africa	South Africa	AvgNodeDewpointMin	Aflatoxin B2	-0.0988395	0.815879	-0.393193	0.335223	1	1	2.94017e-05	TRUE	FALSE	FALSE	m60_to0
Africa	South Africa	AvgNodeDewpointMin	Aflatoxins	-0.216772	0.575324	-0.3	0.432845	1	1	2.94017e-05	TRUE	FALSE	FALSE	m60_to0
Africa	South Africa	AvgNodeDewpointMin	Aspergillus toxins normalized	-0.289761	0.41674	-0.29697	0.404702	1	1	2.94017e-05	TRUE	FALSE	FALSE	m60_to0
Africa	South Africa	AvgNodeDewpointMin	Deoxynivalenol	0.317165	0.341928	0.227273	0.501536	1	1	2.94017e-05	TRUE	FALSE	FALSE	m60_to0
Africa	South Africa	AvgNodeDewpointMin	Fumonisin B1	-0.146684	0.685944	-0.224242	0.533401	1	1	2.94017e-05	TRUE	FALSE	FALSE	m60_to0
Africa	South Africa	AvgNodeDewpointMin	Fumonisin B2	-0.144817	0.689774	-0.0424242	0.907364	1	1	2.94017e-05	TRUE	FALSE	FALSE	m60_to0
Africa	South Africa	AvgNodeDewpointMin	Fumonisins	-0.146463	0.686396	-0.139394	0.700932	1	1	2.94017e-05	TRUE	FALSE	FALSE	m60_to0
Africa	South Africa	AvgNodeDewpointMin	Ochratoxin A	0.0370122	0.919147	-0.3064	0.389209	1	1	2.94017e-05	TRUE	FALSE	FALSE	m60_to0
Africa	South Africa	AvgNodeDewpointMin	Ochratoxins	0.0370122	0.919147	-0.3064	0.389209	1	1	2.94017e-05	TRUE	FALSE	FALSE	m60_to0
Africa	South Africa	AvgNodeDewpointMin	Trichothecenes	0.317319	0.341682	0.227273	0.501536	1	1	2.94017e-05	TRUE	FALSE	FALSE	m60_to0
Africa	South Africa	AvgNodeDewpointMin	Zearalenone	-0.272877	0.416876	-0.218182	0.519248	1	1	2.94017e-05	TRUE	FALSE	FALSE	m60_to0
Africa	South Africa	AvgNodeDewpointMin	Zearalenone-metabolites	-0.272877	0.416876	-0.218182	0.519248	1	1	2.94017e-05	TRUE	FALSE	FALSE	m60_to0
Africa	South Africa	DewpointMin	Aflatoxin B1	-0.753647	0.019016	-0.433333	0.243952	1	1	5.38164e-05	TRUE	FALSE	FALSE	m60_to0
Africa	South Africa	DewpointMin	Aflatoxin B2	-0.499392	0.207673	-0.202939	0.629808	1	1	5.38164e-05	TRUE	FALSE	FALSE	m60_to0
Africa	South Africa	DewpointMin	Aflatoxin G1	-0.312057	0.451769	-0.170783	0.685955	1	1	5.38164e-05	TRUE	FALSE	FALSE	m60_to0
Africa	South Africa	DewpointMin	All toxins normalized	-0.526795	0.095921	-0.345455	0.298089	1	1	5.38164e-05	TRUE	FALSE	FALSE	m60_to0
Africa	South Africa	DewpointMin	Deoxynivalenol	0.0535469	0.875748	0.0636364	0.852539	1	1	5.38164e-05	TRUE	FALSE	FALSE	m60_to0
Africa	South Africa	DewpointMin	Fumonisin B1	-0.400102	0.251939	-0.345455	0.328227	1	1	5.38164e-05	TRUE	FALSE	FALSE	m60_to0
Africa	South Africa	DewpointMin	Fusarium toxins normalized	-0.473809	0.140962	-0.327273	0.325895	1	1	5.38164e-05	TRUE	FALSE	FALSE	m60_to0
Africa	South Africa	DewpointMin	Ochratoxin A	0.265133	0.459101	0.187592	0.603782	1	1	5.38164e-05	TRUE	FALSE	FALSE	m60_to0
Africa	South Africa	DewpointMin	Ochratoxins	0.265133	0.459101	0.187592	0.603782	1	1	5.38164e-05	TRUE	FALSE	FALSE	m60_to0
Africa	South Africa	DewpointMin	T-2 Toxin	0.275315	0.473363	0.0990148	0.79993	1	1	5.38164e-05	TRUE	FALSE	FALSE	m60_to0
Africa	South Africa	DewpointMin	Trichothecenes	0.053677	0.875448	0.0636364	0.852539	1	1	5.38164e-05	TRUE	FALSE	FALSE	m60_to0
Africa	South Africa	DewpointMin	Zearalenone	-0.252641	0.45355	-0.236364	0.484091	1	1	5.38164e-05	TRUE	FALSE	FALSE	m60_to0
Africa	South Africa	DewpointMin	Zearalenone-metabolites	-0.252641	0.45355	-0.236364	0.484091	1	1	5.38164e-05	TRUE	FALSE	FALSE	m60_to0
Europe	Spain	AvgNodeTemperatureMax	Aflatoxin B1		1		1	1	1	0.000349411	TRUE	FALSE	FALSE	m120_to60
Europe	Spain	AvgNodeTemperatureMax	Aflatoxin B2		1		1	1	1	0.000349411	TRUE	FALSE	FALSE	m120_to60
Europe	Spain	AvgNodeTemperatureMax	Aflatoxin G1		1		1	1	1	0.000349411	TRUE	FALSE	FALSE	m120_to60
Europe	Spain	AvgNodeTemperatureMax	Aflatoxins		1		1	1	1	0.000349411	TRUE	FALSE	FALSE	m120_to60
Europe	Spain	AvgNodeTemperatureMax	Aspergillus toxins normalized	0.766769	0.0752515	0.485714	0.328723	1	1	0.000349411	TRUE	FALSE	FALSE	m120_to60
Europe	Spain	AvgNodeTemperatureMax	Deoxynivalenol	-0.640441	0.087127	-0.428571	0.289403	1	1	0.000349411	TRUE	FALSE	FALSE	m120_to60
Europe	Spain	AvgNodeTemperatureMax	Fumonisin B1		1		1	1	1	0.000349411	TRUE	FALSE	FALSE	m120_to60
Europe	Spain	AvgNodeTemperatureMax	Fumonisin B2		1		1	1	1	0.000349411	TRUE	FALSE	FALSE	m120_to60
Europe	Spain	AvgNodeTemperatureMax	Fumonisins		1		1	1	1	0.000349411	TRUE	FALSE	FALSE	m120_to60
Europe	Spain	AvgNodeTemperatureMax	Ochratoxin A		1		1	1	1	0.000349411	TRUE	FALSE	FALSE	m120_to60
Europe	Spain	AvgNodeTemperatureMax	Ochratoxins		1		1	1	1	0.000349411	TRUE	FALSE	FALSE	m120_to60
Europe	Spain	AvgNodeTemperatureMax	T-2 Toxin	0.390893	0.443524	0.492805	0.320633	1	1	0.000349411	TRUE	FALSE	FALSE	m120_to60
Europe	Spain	AvgNodeTemperatureMax	Trichothecenes	-0.651926	0.0798214	-0.428571	0.289403	1	1	0.000349411	TRUE	FALSE	FALSE	m120_to60
Europe	Spain	AvgNodeTemperatureMax	Aflatoxin B1		1		1	1	1	0.000428077	TRUE	FALSE	FALSE	m60_to0
Europe	Spain	AvgNodeTemperatureMax	Aflatoxin B2		1		1	1	1	0.000428077	TRUE	FALSE	FALSE	m60_to0
Europe	Spain	AvgNodeTemperatureMax	Aflatoxin G1		1		1	1	1	0.000428077	TRUE	FALSE	FALSE	m60_to0
Europe	Spain	AvgNodeTemperatureMax	Aflatoxins		1		1	1	1	0.000428077	TRUE	FALSE	FALSE	m60_to0
Europe	Spain	AvgNodeTemperatureMax	Aspergillus toxins normalized	0.771986	0.0720584	0.485714	0.328723	1	1	0.000428077	TRUE	FALSE	FALSE	m60_to0
Europe	Spain	AvgNodeTemperatureMax	Deoxynivalenol	-0.613345	0.105847	-0.404762	0.319889	1	1	0.000428077	TRUE	FALSE	FALSE	m60_to0
Europe	Spain	AvgNodeTemperatureMax	Fumonisin B1		1		1	1	1	0.000428077	TRUE	FALSE	FALSE	m60_to0
Europe	Spain	AvgNodeTemperatureMax	Fumonisin B2		1		1	1	1	0.000428077	TRUE	FALSE	FALSE	m60_to0
Europe	Spain	AvgNodeTemperatureMax	Fumonisins		1		1	1	1	0.000428077	TRUE	FALSE	FALSE	m60_to0
Europe	Spain	AvgNodeTemperatureMax	Ochratoxin A		1		1	1	1	0.000428077	TRUE	FALSE	FALSE	m60_to0
Europe	Spain	AvgNodeTemperatureMax	Ochratoxins		1		1	1	1	0.000428077	TRUE	FALSE	FALSE	m60_to0
Europe	Spain	AvgNodeTemperatureMax	T-2 Toxin	0.418253	0.409205	0.492805	0.320633	1	1	0.000428077	TRUE	FALSE	FALSE	m60_to0
Europe	Spain	AvgNodeTemperatureMax	Trichothecenes	-0.625036	0.0975127	-0.404762	0.319889	1	1	0.000428077	TRUE	FALSE	FALSE	m60_to0
Europe	Spain	PrecipitationRateMax	Aflatoxin B1		1		1	1	1	0.000180517	TRUE	FALSE	FALSE	m60_to0
Europe	Spain	PrecipitationRateMax	Aflatoxin B2		1		1	1	1	0.000180517	TRUE	FALSE	FALSE	m60_to0
Europe	Spain	PrecipitationRateMax	Aflatoxin G1		1		1	1	1	0.000180517	TRUE	FALSE	FALSE	m60_to0
Europe	Spain	PrecipitationRateMax	Aflatoxins		1		1	1	1	0.000180517	TRUE	FALSE	FALSE	m60_to0
Europe	Spain	PrecipitationRateMax	Aspergillus toxins normalized	-0.116711	0.825728	0.142857	0.787172	1	1	0.000180517	TRUE	FALSE	FALSE	m60_to0
Europe	Spain	PrecipitationRateMax	Deoxynivalenol	-0.316352	0.445228	-0.380952	0.351813	1	1	0.000180517	TRUE	FALSE	FALSE	m60_to0
Europe	Spain	PrecipitationRateMax	Fumonisin B1		1		1	1	1	0.000180517	TRUE	FALSE	FALSE	m60_to0
Europe	Spain	PrecipitationRateMax	Fumonisin B2		1		1	1	1	0.000180517	TRUE	FALSE	FALSE	m60_to0
Europe	Spain	PrecipitationRateMax	Fumonisins		1		1	1	1	0.000180517	TRUE	FALSE	FALSE	m60_to0
Europe	Spain	PrecipitationRateMax	Ochratoxin A		1		1	1	1	0.000180517	TRUE	FALSE	FALSE	m60_to0
Europe	Spain	PrecipitationRateMax	Ochratoxins		1		1	1	1	0.000180517	TRUE	FALSE	FALSE	m60_to0
Europe	Spain	PrecipitationRateMax	Trichothecenes	-0.307458	0.458816	-0.380952	0.351813	1	1	0.000180517	TRUE	FALSE	FALSE	m60_to0
Europe	Spain	PrecipitationRateMax	Zearalenone	-0.319334	0.440708	-0.309524	0.455645	1	1	0.000180517	TRUE	FALSE	FALSE	m60_to0
Europe	Spain	PrecipitationRateMax	Zearalenone-metabolites	-0.319334	0.440708	-0.309524	0.455645	1	1	0.000180517	TRUE	FALSE	FALSE	m60_to0
Europe	Turkey	AvgNodeRelativeHumidityMax	Aflatoxin B1	-0.392261	0.232783	-0.145455	0.669579	1	1	9.86965e-06	TRUE	FALSE	FALSE	m120_to60
Europe	Turkey	AvgNodeRelativeHumidityMax	Aflatoxin B2	-0.107876	0.752223	0.0272727	0.936558	1	1	9.86965e-06	TRUE	FALSE	FALSE	m120_to60
Europe	Turkey	AvgNodeRelativeHumidityMax	Aflatoxin G1	0.180774	0.594778	0.0737046	0.829483	1	1	9.86965e-06	TRUE	FALSE	FALSE	m120_to60
Europe	Turkey	AvgNodeRelativeHumidityMax	Aflatoxins	-0.372251	0.259583	-0.154545	0.650034	1	1	9.86965e-06	TRUE	FALSE	FALSE	m120_to60
Europe	Turkey	AvgNodeRelativeHumidityMax	All toxins normalized	-0.389551	0.188263	-0.186813	0.541124	1	1	9.86965e-06	TRUE	FALSE	FALSE	m120_to60
Europe	Turkey	AvgNodeRelativeHumidityMax	Aspergillus toxins normalized	-0.228656	0.452411	0.0549451	0.858504	1	1	9.86965e-06	TRUE	FALSE	FALSE	m120_to60
Europe	Turkey	AvgNodeRelativeHumidityMax	Deoxynivalenol	0.1982	0.516271	0.159341	0.603088	1	1	9.86965e-06	TRUE	FALSE	FALSE	m120_to60
Europe	Turkey	AvgNodeRelativeHumidityMax	Fumonisin B1	-0.459817	0.154743	-0.4	0.222868	1	1	9.86965e-06	TRUE	FALSE	FALSE	m120_to60
Europe	Turkey	AvgNodeRelativeHumidityMax	Fumonisin B2	-0.461425	0.153119	-0.372727	0.258926	1	1	9.86965e-06	TRUE	FALSE	FALSE	m120_to60
Europe	Turkey	AvgNodeRelativeHumidityMax	Fumonisins	-0.475478	0.139372	-0.327273	0.325895	1	1	9.86965e-06	TRUE	FALSE	FALSE	m120_to60
Europe	Turkey	AvgNodeRelativeHumidityMax	Fusarium toxins normalized	-0.201374	0.509435	0.0274725	0.929012	1	1	9.86965e-06	TRUE	FALSE	FALSE	m120_to60
Europe	Turkey	AvgNodeRelativeHumidityMax	T-2 Toxin	0.176909	0.563146	-0.0137552	0.964427	1	1	9.86965e-06	TRUE	FALSE	FALSE	m120_to60
Europe	Turkey	AvgNodeRelativeHumidityMax	Trichothecenes	0.201355	0.509476	0.159341	0.603088	1	1	9.86965e-06	TRUE	FALSE	FALSE	m120_to60
Europe	Turkey	AvgNodeRelativeHumidityMax	Zearalenone	0.269	0.374159	0.197802	0.517131	1	1	9.86965e-06	TRUE	FALSE	FALSE	m120_to60
Europe	Turkey	AvgNodeRelativeHumidityMax	Zearalenone-metabolites	0.269	0.374159	0.197802	0.517131	1	1	9.86965e-06	TRUE	FALSE	FALSE	m120_to60
Europe	Turkey	WindspeedMin	All toxins normalized	-0.189286	0.535682	-0.192308	0.529068	1	1	0.000492111	TRUE	FALSE	FALSE	m20_to10
Europe	Turkey	WindspeedMin	Deoxynivalenol	0.096894	0.75284	0.126374	0.680785	1	1	0.000492111	TRUE	FALSE	FALSE	m20_to10
Europe	Turkey	WindspeedMin	Fumonisin B1	0.0469232	0.891033	-0.0363636	0.915468	1	1	0.000492111	TRUE	FALSE	FALSE	m20_to10
Europe	Turkey	WindspeedMin	Fumonisin B2	-0.216574	0.522408	-0.245455	0.466922	1	1	0.000492111	TRUE	FALSE	FALSE	m20_to10
Europe	Turkey	WindspeedMin	Fumonisins	-0.0139136	0.967613	0	1	1	1	0.000492111	TRUE	FALSE	FALSE	m20_to10
Europe	Turkey	WindspeedMin	Fusarium toxins normalized	0.0192592	0.950206	0.142857	0.641516	1	1	0.000492111	TRUE	FALSE	FALSE	m20_to10
Europe	Turkey	WindspeedMin	Ochratoxin A	0.472808	0.102748	0.318681	0.288583	1	1	0.000492111	TRUE	FALSE	FALSE	m20_to10
Europe	Turkey	WindspeedMin	Ochratoxins	0.472808	0.102748	0.318681	0.288583	1	1	0.000492111	TRUE	FALSE	FALSE	m20_to10
Europe	Turkey	WindspeedMin	T-2 Toxin	-0.103666	0.736101	-0.0577717	0.851296	1	1	0.000492111	TRUE	FALSE	FALSE	m20_to10
Europe	Turkey	WindspeedMin	Trichothecenes	0.0923514	0.764125	0.126374	0.680785	1	1	0.000492111	TRUE	FALSE	FALSE	m20_to10
Europe	Turkey	WindspeedMin	Zearalenone	0.199373	0.51374	0.10989	0.72081	1	1	0.000492111	TRUE	FALSE	FALSE	m20_to10
Europe	Turkey	WindspeedMin	Zearalenone-metabolites	0.199373	0.51374	0.10989	0.72081	1	1	0.000492111	TRUE	FALSE	FALSE	m20_to10
Europe	Turkey	TemperatureStd	Aflatoxin B1	-0.0937	0.784067	-0.00909091	0.978837	1	1	0.000325722	TRUE	FALSE	FALSE	m60_to0
Europe	Turkey	TemperatureStd	Aflatoxin B2	-0.042587	0.901058	0.00909091	0.978837	1	1	0.000325722	TRUE	FALSE	FALSE	m60_to0
Europe	Turkey	TemperatureStd	Aflatoxin G1	0.25647	0.446498	0.157938	0.642789	1	1	0.000325722	TRUE	FALSE	FALSE	m60_to0
Europe	Turkey	TemperatureStd	Aflatoxins	-0.0826993	0.808987	-0.0454545	0.894427	1	1	0.000325722	TRUE	FALSE	FALSE	m60_to0
Europe	Turkey	TemperatureStd	All toxins normalized	-0.00584378	0.984884	-0.131868	0.667608	1	1	0.000325722	TRUE	FALSE	FALSE	m60_to0
Europe	Turkey	TemperatureStd	Aspergillus toxins normalized	0.023063	0.940386	-0.0494505	0.872544	1	1	0.000325722	TRUE	FALSE	FALSE	m60_to0
Europe	Turkey	TemperatureStd	Deoxynivalenol	-0.086557	0.778582	0.00549451	0.985787	1	1	0.000325722	TRUE	FALSE	FALSE	m60_to0
Europe	Turkey	TemperatureStd	Fumonisin B1	0.298084	0.373297	0.309091	0.355028	1	1	0.000325722	TRUE	FALSE	FALSE	m60_to0
Europe	Turkey	TemperatureStd	Fumonisin B2	0.0703871	0.837068	0.227273	0.501536	1	1	0.000325722	TRUE	FALSE	FALSE	m60_to0
Europe	Turkey	TemperatureStd	Fumonisins	0.254071	0.450911	0.363636	0.271638	1	1	0.000325722	TRUE	FALSE	FALSE	m60_to0
Europe	Turkey	TemperatureStd	Fusarium toxins normalized	-0.0383494	0.901013	0.0879121	0.775195	1	1	0.000325722	TRUE	FALSE	FALSE	m60_to0
Europe	Turkey	TemperatureStd	Trichothecenes	-0.108341	0.724608	0.00549451	0.985787	1	1	0.000325722	TRUE	FALSE	FALSE	m60_to0
Europe	Turkey	TemperatureStd	Zearalenone	0.0796042	0.796016	0.0384615	0.900724	1	1	0.000325722	TRUE	FALSE	FALSE	m60_to0
Europe	Turkey	TemperatureStd	Zearalenone-metabolites	0.0796042	0.796016	0.0384615	0.900724	1	1	0.000325722	TRUE	FALSE	FALSE	m60_to0
North_America	United States	RelativeHumidity1Percentile	Aflatoxin B1	0.0963805	0.778021	-0.0181818	0.957685	1	1	7.73804e-05	TRUE	FALSE	FALSE	m20_to10
North_America	United States	RelativeHumidity1Percentile	Aflatoxin B2	0.00104167	0.997575	-0.163636	0.630685	1	1	7.73804e-05	TRUE	FALSE	FALSE	m20_to10
North_America	United States	RelativeHumidity1Percentile	Aflatoxin G1	-0.362962	0.272594	-0.276504	0.410458	1	1	7.73804e-05	TRUE	FALSE	FALSE	m20_to10
North_America	United States	RelativeHumidity1Percentile	Aflatoxins	0.081862	0.810891	-0.0181818	0.957685	1	1	7.73804e-05	TRUE	FALSE	FALSE	m20_to10
North_America	United States	RelativeHumidity1Percentile	Aspergillus toxins normalized	0.0756332	0.82508	-0.1	0.769875	1	1	7.73804e-05	TRUE	FALSE	FALSE	m20_to10
North_America	United States	RelativeHumidity1Percentile	Deoxynivalenol	-0.217299	0.520982	-0.109091	0.749509	1	1	7.73804e-05	TRUE	FALSE	FALSE	m20_to10
North_America	United States	RelativeHumidity1Percentile	Fumonisin B1	-0.320563	0.336494	-0.272727	0.417141	1	1	7.73804e-05	TRUE	FALSE	FALSE	m20_to10
North_America	United States	RelativeHumidity1Percentile	Fumonisin B2	-0.31922	0.338636	-0.181818	0.592615	1	1	7.73804e-05	TRUE	FALSE	FALSE	m20_to10
North_America	United States	RelativeHumidity1Percentile	Fumonisins	-0.320322	0.336877	-0.254545	0.450037	1	1	7.73804e-05	TRUE	FALSE	FALSE	m20_to10
North_America	United States	RelativeHumidity1Percentile	Fusarium toxins normalized	-0.366629	0.267416	-0.354545	0.284693	1	1	7.73804e-05	TRUE	FALSE	FALSE	m20_to10
North_America	United States	RelativeHumidity1Percentile	Ochratoxin A	-0.575744	0.0638118	-0.372727	0.258926	1	1	7.73804e-05	TRUE	FALSE	FALSE	m20_to10
North_America	United States	RelativeHumidity1Percentile	Ochratoxins	-0.575744	0.0638118	-0.372727	0.258926	1	1	7.73804e-05	TRUE	FALSE	FALSE	m20_to10
North_America	United States	RelativeHumidity1Percentile	T-2 Toxin	0.0267583	0.941508	0.0909091	0.802772	1	1	7.73804e-05	TRUE	FALSE	FALSE	m20_to10
North_America	United States	RelativeHumidity1Percentile	Trichothecenes	-0.216974	0.521622	-0.109091	0.749509	1	1	7.73804e-05	TRUE	FALSE	FALSE	m20_to10
Europe	Italy	AvgNodeWindspeed90Percentile	Aflatoxin B1	0.862002	0.0125965	1	0	0	0	0.444951	FALSE	FALSE	FALSE	m60_to0
Europe	Spain	AvgNodeTemperature10Percentile	Aspergillus toxins normalized	0.904921	0.0131302	1	0	0	0	0.0969365	FALSE	FALSE	FALSE	m120_to60
Europe	Spain	Temperature10Percentile	Aspergillus toxins normalized	0.90308	0.0136349	1	0	0	0	0.12475	FALSE	FALSE	FALSE	m120_to60
Europe	Spain	WinddirectionSouthRatio	Aspergillus toxins normalized	0.966162	0.00169811	1	0	0	0	0.507249	FALSE	FALSE	FALSE	m120_to60
Europe	Spain	AvgNodeWindspeed10Percentile	Aspergillus toxins normalized	0.740836	0.0920453	1	0	0	0	0.270323	FALSE	FALSE	FALSE	m20_to10
Europe	Spain	Windspeed10Percentile	Aspergillus toxins normalized	0.736917	0.0947144	1	0	0	0	0.496882	FALSE	FALSE	FALSE	m20_to10
Europe	Spain	Temperature99Percentile	Aspergillus toxins normalized	0.969525	0.00137893	1	0	0	0	0.0227772	FALSE	FALSE	FALSE	m60_to0
Europe	All	AvgNodeTemperatureAvg	Aspergillus toxins normalized	0.458627	9.49525e-05	0.782717	5.12505e-15	1.88192e-10	3.76384e-11	0.109975	FALSE	FALSE	FALSE	m60_to0
Europe	All	AvgNodeTemperatureMedian	Aspergillus toxins normalized	0.452243	0.000122025	0.785252	3.65411e-15	1.34179e-10	3.76384e-11	0.0968779	FALSE	FALSE	FALSE	m60_to0
Europe	All	TemperatureAvg	Aspergillus toxins normalized	0.458627	9.49525e-05	0.782717	5.12505e-15	1.88192e-10	3.76384e-11	0.109975	FALSE	FALSE	FALSE	m60_to0
Europe	All	TemperatureMedian	Aspergillus toxins normalized	0.447062	0.00014904	0.77459	1.47183e-14	5.40457e-10	9.00762e-11	0.120622	FALSE	FALSE	FALSE	m60_to0
Europe	All	RelativeHumidity99Percentile	Fumonisin B1	-0.793982	1.66288e-11	-0.844008	4.92244e-14	1.80752e-09	2.58217e-10	0.47737	FALSE	FALSE	FALSE	m60_to0
Europe	All	RelativeHumidity99Percentile	Fumonisins	-0.79096	2.24407e-11	-0.834021	1.83095e-13	6.72326e-09	8.40407e-10	0.47737	FALSE	FALSE	FALSE	m60_to0
Europe	All	Temperature90Percentile	Aspergillus toxins normalized	0.466481	6.92607e-05	0.750568	2.61681e-13	9.60893e-09	1.06766e-09	0.162952	FALSE	FALSE	FALSE	m60_to0
Europe	All	AvgNodeTemperature90Percentile	Aspergillus toxins normalized	0.470321	5.91925e-05	0.748718	3.22261e-13	1.18334e-08	1.18334e-09	0.121481	FALSE	FALSE	FALSE	m60_to0
Europe	All	AvgNodeTemperature90Percentile	Aspergillus toxins normalized	0.43636	0.000223027	0.745137	4.7971e-13	1.76149e-08	4.40373e-09	0.0398592	FALSE	FALSE	FALSE	m120_to60
Europe	All	AvgNodeTemperatureMin	Fumonisin B1	0.776433	8.87814e-11	0.816327	1.53618e-12	5.64087e-08	5.12806e-09	0.152363	FALSE	FALSE	FALSE	m60_to0
Europe	All	TemperatureMedian	Fumonisin B1	0.749933	8.53478e-10	0.815241	1.73731e-12	6.37939e-08	5.31616e-09	0.120622	FALSE	FALSE	FALSE	m60_to0
Europe	All	AvgNodeTemperature1Percentile	Fumonisin B1	0.780769	5.95377e-11	0.810682	2.88765e-12	1.06035e-07	5.97722e-09	0.33817	FALSE	FALSE	FALSE	m60_to0
Europe	All	AvgNodeTemperatureAvg	Fumonisin B1	0.737214	2.29496e-09	0.81231	2.41224e-12	8.85775e-08	5.97722e-09	0.109975	FALSE	FALSE	FALSE	m60_to0
Europe	All	AvgNodeTemperatureAvg	Fumonisins	0.742258	1.56094e-09	0.809813	3.17619e-12	1.1663e-07	5.97722e-09	0.109975	FALSE	FALSE	FALSE	m60_to0
Europe	All	AvgNodeTemperatureMin	Fumonisins	0.776262	9.01761e-11	0.811116	2.75287e-12	1.01085e-07	5.97722e-09	0.152363	FALSE	FALSE	FALSE	m60_to0
Europe	All	RelativeHumidity90Percentile	Aspergillus toxins normalized	-0.503459	1.40761e-05	-0.72703	3.25557e-12	1.19544e-07	5.97722e-09	0.0863507	FALSE	FALSE	FALSE	m60_to0
Europe	All	TemperatureAvg	Fumonisin B1	0.737214	2.29496e-09	0.81231	2.41224e-12	8.85775e-08	5.97722e-09	0.109975	FALSE	FALSE	FALSE	m60_to0
Europe	All	TemperatureAvg	Fumonisins	0.742258	1.56094e-09	0.809813	3.17619e-12	1.1663e-07	5.97722e-09	0.109975	FALSE	FALSE	FALSE	m60_to0
Europe	All	TemperatureMedian	Fumonisins	0.754754	5.77593e-10	0.811224	2.72011e-12	9.98826e-08	5.97722e-09	0.120622	FALSE	FALSE	FALSE	m60_to0
Europe	All	AvgNodeTemperature1Percentile	Fumonisins	0.782111	5.2516e-11	0.807859	3.92828e-12	1.44246e-07	6.86777e-09	0.33817	FALSE	FALSE	FALSE	m60_to0
Europe	All	Dewpoint99Percentile	Fumonisins	0.781564	5.52756e-11	0.807099	4.26395e-12	1.56572e-07	6.86777e-09	0.00812476	FALSE	FALSE	FALSE	m60_to0
Europe	All	Temperature99Percentile	Aspergillus toxins normalized	0.472315	5.45157e-05	0.723811	4.50388e-12	1.65383e-07	6.89094e-09	0.362558	FALSE	FALSE	FALSE	m60_to0
Europe	All	Temperature90Percentile	Aspergillus toxins normalized	0.433602	0.00024691	0.738377	9.987e-13	3.66723e-08	7.33445e-09	0.0474305	FALSE	FALSE	FALSE	m120_to60
Europe	All	AvgNodeTemperatureMedian	Fumonisin B1	0.742682	1.51055e-09	0.805254	5.19571e-12	1.90787e-07	7.63147e-09	0.0968779	FALSE	FALSE	FALSE	m60_to0
Europe	All	AvgNodeTemperature10Percentile	Aspergillus toxins normalized	0.425729	0.000328557	0.72188	5.46034e-12	2.00504e-07	7.71168e-09	0.157087	FALSE	FALSE	FALSE	m60_to0
Europe	All	AvgNodeTemperature10Percentile	Fumonisin B1	0.787428	3.16607e-11	0.804168	5.83057e-12	2.14099e-07	7.92958e-09	0.157087	FALSE	FALSE	FALSE	m60_to0
Europe	All	AvgNodeHumidDailyHoursAboveValueAvg	Aspergillus toxins normalized	-0.47386	5.11299e-05	-0.719788	6.71486e-12	2.4657e-07	8.80606e-09	0.125363	FALSE	FALSE	FALSE	m60_to0
Europe	All	RelativeHumidity99Percentile	Fumonisin B1	-0.740504	1.78663e-09	-0.816869	1.44409e-12	5.30271e-08	8.83784e-09	0.121865	FALSE	FALSE	FALSE	m120_to60
Europe	All	AvgNodeTemperatureMedian	Fumonisins	0.747732	1.01702e-09	0.801563	7.66675e-12	2.81523e-07	9.7077e-09	0.0968779	FALSE	FALSE	FALSE	m60_to0
Europe	All	Dewpoint99Percentile	Fumonisin B1	0.775685	9.50305e-11	0.80102	8.11264e-12	2.97896e-07	9.92987e-09	0.00812476	FALSE	FALSE	FALSE	m60_to0
Europe	All	RelativeHumidity90Percentile	Fumonisin B1	-0.694241	4.44208e-08	-0.799501	9.49523e-12	3.48665e-07	1.12473e-08	0.0863507	FALSE	FALSE	FALSE	m60_to0
Europe	All	AvgNodeTemperature10Percentile	Fumonisins	0.7896	2.564e-11	0.798958	1.00409e-11	3.68702e-07	1.15219e-08	0.157087	FALSE	FALSE	FALSE	m60_to0
Europe	All	AvgNodeTemperatureAvg	Aspergillus toxins normalized	0.412176	0.000528752	0.721437	5.70542e-12	2.09503e-07	2.11651e-08	0.0965175	FALSE	FALSE	FALSE	m120_to60
Europe	All	Dewpoint99Percentile	Fumonisins	0.778289	7.4907e-11	0.804494	5.6328e-12	2.06836e-07	2.11651e-08	0.000975693	FALSE	FALSE	FALSE	m120_to60
Europe	All	RelativeHumidity99Percentile	Fumonisins	-0.737907	2.1778e-09	-0.804277	5.76393e-12	2.11651e-07	2.11651e-08	0.121865	FALSE	FALSE	FALSE	m120_to60
Europe	All	TemperatureAvg	Aspergillus toxins normalized	0.412176	0.000528752	0.721437	5.70542e-12	2.09503e-07	2.11651e-08	0.0965175	FALSE	FALSE	FALSE	m120_to60
Europe	All	AvgNodeTemperatureAvg	Aspergillus toxins normalized	0.443312	0.000171907	0.729807	2.45155e-12	9.00208e-08	2.25052e-08	0.111176	FALSE	FALSE	FALSE	m20_to10
Europe	All	TemperatureAvg	Aspergillus toxins normalized	0.443312	0.000171907	0.729807	2.45155e-12	9.00208e-08	2.25052e-08	0.111176	FALSE	FALSE	FALSE	m20_to10
Europe	All	RelativeHumidity90Percentile	Fumonisins	-0.69414	4.47055e-08	-0.790599	2.32506e-11	8.53762e-07	2.58716e-08	0.0863507	FALSE	FALSE	FALSE	m60_to0
Europe	All	Dewpoint99Percentile	Fumonisin B1	0.771299	1.40893e-10	0.801346	7.84225e-12	2.87967e-07	2.61789e-08	0.000975693	FALSE	FALSE	FALSE	m120_to60
Europe	All	AvgNodeHumidDailyHoursAboveValueAvg	Trichothecenes	0.546509	2.09573e-08	0.644068	5.68698e-12	2.08826e-07	2.82455e-08	0.287802	FALSE	FALSE	FALSE	m20_to10
Europe	All	AvgNodeTemperatureMedian	Aspergillus toxins normalized	0.436281	0.000223674	0.720673	6.1537e-12	2.25964e-07	2.82455e-08	0.139199	FALSE	FALSE	FALSE	m20_to10
Europe	All	TemperatureMedian	Aspergillus toxins normalized	0.435086	0.000233778	0.723127	4.82266e-12	1.77088e-07	2.82455e-08	0.134362	FALSE	FALSE	FALSE	m20_to10
All	All	Dewpoint99Percentile	Aspergillus toxins normalized	0.316333	0.000483501	0.580323	5.68172e-12	2.08633e-07	2.82455e-08	0.0181465	FALSE	FALSE	FALSE	m20_to10
Europe	All	Temperature99Percentile	Aspergillus toxins normalized	0.462471	8.14448e-05	0.716448	9.30544e-12	3.41696e-07	2.84746e-08	0.17399	FALSE	FALSE	FALSE	m120_to60
Europe	All	RelativeHumidity99Percentile	Fumonisin B2	-0.75589	8.12157e-10	-0.791744	3.43682e-11	1.262e-06	3.60571e-08	0.47737	FALSE	FALSE	FALSE	m60_to0
Europe	All	AvgNodeTemperatureMin	Aspergillus toxins normalized	0.390978	0.00107044	0.701842	3.67708e-11	1.35022e-06	3.75062e-08	0.152363	FALSE	FALSE	FALSE	m60_to0
Europe	All	AvgNodeRelativeHumidity90Percentile	Aspergillus toxins normalized	-0.442573	0.000176778	-0.701038	3.95677e-11	1.45293e-06	3.82349e-08	0.120762	FALSE	FALSE	FALSE	m60_to0
Europe	All	AvgNodeTemperature1Percentile	Aspergillus toxins normalized	0.402674	0.00072952	0.701279	3.8708e-11	1.42136e-06	3.82349e-08	0.33817	FALSE	FALSE	FALSE	m60_to0
Europe	All	AvgNodeHumidDailyHoursAboveValueAvg	Deoxynivalenol	0.545024	2.32837e-08	0.633572	1.58313e-11	5.81324e-07	4.65235e-08	0.287802	FALSE	FALSE	FALSE	m20_to10
Europe	All	AvgNodeRelativeHumidityAvg	Trichothecenes	0.499616	4.61489e-07	0.635579	1.3056e-11	4.79417e-07	4.65235e-08	0.250683	FALSE	FALSE	FALSE	m20_to10
Europe	All	RelativeHumidity90Percentile	Aspergillus toxins normalized	-0.439889	0.00019555	-0.711579	1.48503e-11	5.45302e-07	4.65235e-08	0.119329	FALSE	FALSE	FALSE	m20_to10
Europe	All	RelativeHumidityAvg	Trichothecenes	0.499616	4.61489e-07	0.635579	1.3056e-11	4.79417e-07	4.65235e-08	0.250683	FALSE	FALSE	FALSE	m20_to10
Europe	All	RelativeHumidityMedian	Trichothecenes	0.48609	1.03636e-06	0.633158	1.64707e-11	6.04805e-07	4.65235e-08	0.303446	FALSE	FALSE	FALSE	m20_to10
Europe	All	AvgNodeHumidDailyHoursAboveValueAvg	Aspergillus toxins normalized	-0.431616	0.000265531	-0.708723	1.94501e-11	7.14208e-07	4.76139e-08	0.287802	FALSE	FALSE	FALSE	m20_to10
All	All	Dewpoint99Percentile	Fumonisin B2	0.587304	1.80353e-09	0.640132	1.88037e-11	6.90472e-07	4.76139e-08	0.0181465	FALSE	FALSE	FALSE	m20_to10
Europe	All	DewpointMax	Fumonisins	0.732545	3.25357e-09	0.782208	5.20399e-11	1.91091e-06	4.89976e-08	0.369777	FALSE	FALSE	FALSE	m60_to0
Europe	All	AvgNodeHumidDailyHoursAboveValueAvg	Trichothecenes	0.503213	3.69966e-07	0.628733	2.50548e-11	9.20013e-07	7.07702e-08	0.191189	FALSE	FALSE	FALSE	m120_to60
All	All	Dewpoint99Percentile	Fumonisin B2	0.587308	1.80296e-09	0.624212	8.14444e-11	2.99064e-06	7.29424e-08	0.000618854	FALSE	FALSE	FALSE	m60_to0
Europe	All	DewpointMax	Fumonisin B1	0.726978	4.88752e-09	0.776888	8.51691e-11	3.12741e-06	7.44622e-08	0.369777	FALSE	FALSE	FALSE	m60_to0
Europe	All	AvgNodeTemperature10Percentile	Aspergillus toxins normalized	0.436942	0.000218261	0.702365	3.50551e-11	1.28723e-06	8.04516e-08	0.144905	FALSE	FALSE	FALSE	m20_to10
Europe	All	AvgNodeRelativeHumidityAvg	Deoxynivalenol	0.500475	4.37867e-07	0.623857	3.94742e-11	1.44949e-06	8.05275e-08	0.250683	FALSE	FALSE	FALSE	m20_to10
Europe	All	RelativeHumidityAvg	Deoxynivalenol	0.500475	4.37867e-07	0.623857	3.94742e-11	1.44949e-06	8.05275e-08	0.250683	FALSE	FALSE	FALSE	m20_to10
All	All	Dewpoint99Percentile	Aspergillus toxins normalized	0.322332	0.00037136	0.551709	9.47279e-11	3.47841e-06	8.08932e-08	0.000618854	FALSE	FALSE	FALSE	m60_to0
Europe	All	AvgNodeRelativeHumidity10Percentile	Trichothecenes	0.547222	1.99205e-08	0.620592	5.32845e-11	1.95661e-06	8.15253e-08	0.0929718	FALSE	FALSE	FALSE	m20_to10
Europe	All	AvgNodeRelativeHumidityMedian	Trichothecenes	0.488778	8.84902e-07	0.622886	4.31758e-11	1.58542e-06	8.15253e-08	0.260731	FALSE	FALSE	FALSE	m20_to10
Europe	All	Dewpoint99Percentile	Fumonisin B1	0.75876	4.14705e-10	0.782023	5.29467e-11	1.9442e-06	8.15253e-08	0.0189314	FALSE	FALSE	FALSE	m20_to10
Europe	All	RelativeHumidity90Percentile	Trichothecenes	0.470639	2.50548e-06	0.620704	5.27445e-11	1.93678e-06	8.15253e-08	0.119329	FALSE	FALSE	FALSE	m20_to10
Europe	All	RelativeHumidity99Percentile	Fumonisin B1	-0.729895	3.95398e-09	-0.782023	5.29467e-11	1.9442e-06	8.15253e-08	0.299012	FALSE	FALSE	FALSE	m20_to10
Europe	All	RelativeHumidityMedian	Deoxynivalenol	0.487272	9.66988e-07	0.621293	4.99763e-11	1.83513e-06	8.15253e-08	0.303446	FALSE	FALSE	FALSE	m20_to10
Europe	All	Dewpoint99Percentile	Fumonisin B2	0.778972	1.13362e-10	0.780296	1.00539e-10	3.6918e-06	8.39046e-08	0.00812476	FALSE	FALSE	FALSE	m60_to0
Europe	All	Dewpoint99Percentile	Fumonisins	0.762981	2.90486e-10	0.779852	6.4832e-11	2.38063e-06	8.81715e-08	0.0189314	FALSE	FALSE	FALSE	m20_to10
All	All	AvgNodeRainPeriodAboveValueMax	Zearalenone	0.408238	4.57777e-07	0.513611	6.29773e-11	2.31253e-06	8.81715e-08	0.468845	FALSE	FALSE	FALSE	m20_to10
All	All	AvgNodeRainPeriodAboveValueMax	Zearalenone-metabolites	0.408238	4.57777e-07	0.513611	6.29773e-11	2.31253e-06	8.81715e-08	0.468845	FALSE	FALSE	FALSE	m20_to10
Europe	All	AvgNodeTemperature1Percentile	Fumonisin B2	0.762497	4.72821e-10	0.779255	1.10495e-10	4.05736e-06	9.01636e-08	0.33817	FALSE	FALSE	FALSE	m60_to0
Europe	All	AvgNodeTemperatureMedian	Aspergillus toxins normalized	0.406105	0.000650189	0.70152	3.78661e-11	1.39044e-06	9.26963e-08	0.0659631	FALSE	FALSE	FALSE	m120_to60
Europe	All	RelativeHumidityMedian	Trichothecenes	0.464428	3.53031e-06	0.62451	3.71599e-11	1.36451e-06	9.26963e-08	0.181455	FALSE	FALSE	FALSE	m120_to60
Europe	All	AvgNodeTemperature99Percentile	Aspergillus toxins normalized	0.486098	3.04306e-05	0.700233	4.25671e-11	1.56307e-06	9.76916e-08	0.0548381	FALSE	FALSE	FALSE	m120_to60
Europe	All	Temperature99Percentile	Trichothecenes	-0.534076	4.98188e-08	-0.616085	8.01683e-11	2.94378e-06	1.0151e-07	0.0769165	FALSE	FALSE	FALSE	m20_to10
Europe	All	TemperatureMax	Deoxynivalenol	-0.515858	1.66641e-07	-0.616308	7.85765e-11	2.88533e-06	1.0151e-07	0.398406	FALSE	FALSE	FALSE	m20_to10
Europe	All	RelativeHumidity90Percentile	Aflatoxin B1	-0.577112	9.68238e-05	-0.816722	1.31041e-10	4.81184e-06	1.0238e-07	0.0863507	FALSE	FALSE	FALSE	m60_to0
Europe	All	RelativeHumidity10Percentile	Trichothecenes	0.505165	3.27782e-07	0.615321	8.58644e-11	3.15294e-06	1.05098e-07	0.0931466	FALSE	FALSE	FALSE	m20_to10
Europe	All	TemperatureMax	Trichothecenes	-0.51265	2.04641e-07	-0.614047	9.62319e-11	3.53364e-06	1.13988e-07	0.398406	FALSE	FALSE	FALSE	m20_to10
Europe	All	TemperatureMedian	Aspergillus toxins normalized	0.407789	0.000614196	0.696692	5.8542e-11	2.14966e-06	1.26451e-07	0.062755	FALSE	FALSE	FALSE	m120_to60
Europe	All	AvgNodeRelativeHumidityMedian	Deoxynivalenol	0.489737	8.36098e-07	0.612502	1.1042e-10	4.05464e-06	1.26707e-07	0.260731	FALSE	FALSE	FALSE	m20_to10
Europe	All	AvgNodeTemperature90Percentile	Fumonisins	0.63661	1.15137e-06	0.769106	1.71008e-10	6.27941e-06	1.26722e-07	0.121481	FALSE	FALSE	FALSE	m60_to0
Europe	All	AvgNodeTemperatureAvg	Fumonisin B2	0.737674	3.31774e-09	0.773936	1.77636e-10	6.52279e-06	1.26722e-07	0.109975	FALSE	FALSE	FALSE	m60_to0
Europe	All	RelativeHumidity90Percentile	Aflatoxins	-0.581227	8.39626e-05	-0.814202	1.65926e-10	6.09281e-06	1.26722e-07	0.0863507	FALSE	FALSE	FALSE	m60_to0
Europe	All	TemperatureAvg	Fumonisin B2	0.737674	3.31774e-09	0.773936	1.77636e-10	6.52279e-06	1.26722e-07	0.109975	FALSE	FALSE	FALSE	m60_to0
Europe	All	TemperatureMedian	Fumonisin B2	0.748795	1.42509e-09	0.773821	1.79453e-10	6.58952e-06	1.26722e-07	0.120622	FALSE	FALSE	FALSE	m60_to0
Europe	All	Temperature99Percentile	Aspergillus toxins normalized	0.437442	0.000214243	0.688967	1.1551e-10	4.24152e-06	1.28531e-07	0.0769165	FALSE	FALSE	FALSE	m20_to10
Europe	All	AvgNodeTemperature90Percentile	Aspergillus toxins normalized	0.414755	0.000483724	0.687679	1.29101e-10	4.74057e-06	1.35894e-07	0.0212316	FALSE	FALSE	FALSE	m20_to10
Europe	All	AvgNodeTemperatureMin	Fumonisin B1	0.703681	2.42339e-08	0.771928	1.33229e-10	4.89219e-06	1.35894e-07	0.13226	FALSE	FALSE	FALSE	m20_to10
Europe	All	RelativeHumidity99Percentile	Fumonisins	-0.72507	5.60597e-09	-0.772036	1.31947e-10	4.8451e-06	1.35894e-07	0.299012	FALSE	FALSE	FALSE	m20_to10
Europe	All	AvgNodeRelativeHumidity10Percentile	Deoxynivalenol	0.546944	2.03194e-08	0.609349	1.45873e-10	5.35644e-06	1.40959e-07	0.0929718	FALSE	FALSE	FALSE	m20_to10
Europe	All	DewpointMax	Fumonisin B1	0.735147	2.68096e-09	0.770951	1.45312e-10	5.33587e-06	1.40959e-07	0.0394169	FALSE	FALSE	FALSE	m20_to10
Europe	All	AvgNodeRelativeHumidityAvg	Trichothecenes	0.45973	4.55538e-06	0.616022	8.06287e-11	2.96069e-06	1.40985e-07	0.187505	FALSE	FALSE	FALSE	m120_to60
Europe	All	AvgNodeTemperatureAvg	Fumonisin B1	0.72118	7.38931e-09	0.778116	7.61098e-11	2.79475e-06	1.40985e-07	0.0965175	FALSE	FALSE	FALSE	m120_to60
Europe	All	RelativeHumidityAvg	Trichothecenes	0.45973	4.55538e-06	0.616022	8.06287e-11	2.96069e-06	1.40985e-07	0.187505	FALSE	FALSE	FALSE	m120_to60
Europe	All	TemperatureAvg	Fumonisin B1	0.72118	7.38931e-09	0.778116	7.61098e-11	2.79475e-06	1.40985e-07	0.0965175	FALSE	FALSE	FALSE	m120_to60
Europe	All	AvgNodeTemperatureMin	Fumonisin B2	0.751481	1.15439e-09	0.772317	2.04731e-10	7.51774e-06	1.41844e-07	0.152363	FALSE	FALSE	FALSE	m60_to0
Europe	All	AvgNodeHumidDailyHoursAboveValueAvg	Deoxynivalenol	0.501701	4.06108e-07	0.615387	8.53565e-11	3.13429e-06	1.42468e-07	0.191189	FALSE	FALSE	FALSE	m120_to60
Europe	All	DewpointMax	Fumonisins	0.739531	1.92465e-09	0.769974	1.58424e-10	5.81732e-06	1.48067e-07	0.0394169	FALSE	FALSE	FALSE	m20_to10
Europe	All	RelativeHumidity90Percentile	Deoxynivalenol	0.470017	2.59378e-06	0.608202	1.61294e-10	5.9227e-06	1.48067e-07	0.119329	FALSE	FALSE	FALSE	m20_to10
Europe	All	AvgNodeRelativeHumidityMedian	Trichothecenes	0.461601	4.11748e-06	0.614302	9.40667e-11	3.45413e-06	1.50179e-07	0.186759	FALSE	FALSE	FALSE	m120_to60
Europe	All	AvgNodeTemperature90Percentile	Fumonisin B1	0.627943	1.77431e-06	0.765849	2.27108e-10	8.33942e-06	1.54434e-07	0.121481	FALSE	FALSE	FALSE	m60_to0
Europe	All	Temperature99Percentile	Deoxynivalenol	-0.533833	5.06521e-08	-0.607294	1.746e-10	6.41131e-06	1.56374e-07	0.0769165	FALSE	FALSE	FALSE	m20_to10
Europe	All	AvgNodeTemperatureAvg	Fumonisins	0.726907	4.91245e-09	0.774208	1.08618e-10	3.98847e-06	1.59539e-07	0.0965175	FALSE	FALSE	FALSE	m120_to60
Europe	All	TemperatureAvg	Fumonisins	0.726907	4.91245e-09	0.774208	1.08618e-10	3.98847e-06	1.59539e-07	0.0965175	FALSE	FALSE	FALSE	m120_to60
All	All	Dewpoint99Percentile	Aflatoxin B1	0.388213	0.00034208	0.635462	1.85664e-10	6.81756e-06	1.62323e-07	0.0181465	FALSE	FALSE	FALSE	m20_to10
Europe	All	AvgNodeTemperature10Percentile	Fumonisin B1	0.721084	7.43981e-09	0.767586	1.95328e-10	7.17245e-06	1.62351e-07	0.144905	FALSE	FALSE	FALSE	m20_to10
Europe	All	AvgNodeTemperatureMin	Fumonisins	0.70752	1.88136e-08	0.767477	1.97185e-10	7.24062e-06	1.62351e-07	0.13226	FALSE	FALSE	FALSE	m20_to10
Europe	All	Temperature90Percentile	Aspergillus toxins normalized	0.416645	0.000452962	0.682609	1.9896e-10	7.30579e-06	1.62351e-07	0.0414577	FALSE	FALSE	FALSE	m20_to10
Europe	All	RelativeHumidityMedian	Deoxynivalenol	0.464982	3.42491e-06	0.609588	1.42843e-10	5.2452e-06	1.64518e-07	0.181455	FALSE	FALSE	FALSE	m120_to60
Europe	All	Temperature90Percentile	Fumonisin B1	0.643304	8.1684e-07	0.772254	1.29417e-10	4.7522e-06	1.64518e-07	0.0474305	FALSE	FALSE	FALSE	m120_to60
Europe	All	Temperature90Percentile	Fumonisins	0.652179	5.11479e-07	0.771494	1.38478e-10	5.0849e-06	1.64518e-07	0.0474305	FALSE	FALSE	FALSE	m120_to60
Europe	All	TemperatureMedian	Fumonisin B1	0.738598	2.06645e-09	0.772905	1.22099e-10	4.48348e-06	1.64518e-07	0.062755	FALSE	FALSE	FALSE	m120_to60
All	All	AvgNodePrecipitationRate90Percentile	Trichothecenes	0.451367	1.53295e-08	0.503718	1.4287e-10	5.24618e-06	1.64518e-07	0.0985498	FALSE	FALSE	FALSE	m120_to60
All	All	Dewpoint99Percentile	Fumonisin B2	0.566013	9.08654e-09	0.617819	1.43371e-10	5.26457e-06	1.64518e-07	0.00203257	FALSE	FALSE	FALSE	m120_to60
All	All	TemperatureMedian	Fumonisin B1	0.482246	1.48738e-06	0.613615	1.27351e-10	4.67633e-06	1.64518e-07	0.0801721	FALSE	FALSE	FALSE	m120_to60
All	All	Dewpoint90Percentile	Aspergillus toxins normalized	0.259271	0.00458152	0.543042	2.10988e-10	7.74748e-06	1.6484e-07	0.0148455	FALSE	FALSE	FALSE	m20_to10
All	All	Dewpoint99Percentile	Fumonisins	0.527699	9.07106e-08	0.607902	2.09665e-10	7.6989e-06	1.6484e-07	0.0181465	FALSE	FALSE	FALSE	m20_to10
Europe	All	AvgNodeTemperatureMedian	Fumonisin B1	0.732012	3.38445e-09	0.770083	1.56914e-10	5.76187e-06	1.69467e-07	0.0659631	FALSE	FALSE	FALSE	m120_to60
Europe	All	Dewpoint99Percentile	Fumonisin B2	0.779812	1.05058e-10	0.775555	1.53946e-10	5.65291e-06	1.69467e-07	0.000975693	FALSE	FALSE	FALSE	m120_to60
Europe	All	RelativeHumidity10Percentile	Deoxynivalenol	0.506176	3.07778e-07	0.604491	2.22671e-10	8.17647e-06	1.70343e-07	0.0931466	FALSE	FALSE	FALSE	m20_to10
Europe	All	PrecipitationRate90Percentile	Deoxynivalenol	0.447767	8.57385e-06	0.607183	1.76305e-10	6.47392e-06	1.75401e-07	0.656646	FALSE	FALSE	FALSE	m120_to60
All	All	AvgNodeTemperatureAvg	Trichothecenes	-0.380211	2.81492e-06	-0.501518	1.76739e-10	6.48985e-06	1.75401e-07	0.046103	FALSE	FALSE	FALSE	m120_to60
All	All	TemperatureAvg	Trichothecenes	-0.380211	2.81492e-06	-0.501518	1.76739e-10	6.48985e-06	1.75401e-07	0.046103	FALSE	FALSE	FALSE	m120_to60
Europe	All	AvgNodeTemperature1Percentile	Aspergillus toxins normalized	0.42765	0.000306625	0.680437	2.38849e-10	8.77054e-06	1.78991e-07	0.134849	FALSE	FALSE	FALSE	m20_to10
Europe	All	AvgNodeTemperature10Percentile	Fumonisin B1	0.696382	3.87966e-08	0.76726	2.00948e-10	7.3788e-06	1.82094e-07	0.0305257	FALSE	FALSE	FALSE	m120_to60
Europe	All	PrecipitationRate90Percentile	Trichothecenes	0.445791	9.4963e-06	0.605542	2.03318e-10	7.46585e-06	1.82094e-07	0.656646	FALSE	FALSE	FALSE	m120_to60
Europe	All	TemperatureMedian	Fumonisins	0.744616	1.29963e-09	0.767477	1.97185e-10	7.24062e-06	1.82094e-07	0.062755	FALSE	FALSE	FALSE	m120_to60
All	All	TemperatureMedian	Fumonisins	0.486888	1.13828e-06	0.608594	1.97491e-10	7.25187e-06	1.82094e-07	0.0801721	FALSE	FALSE	FALSE	m120_to60
All	All	TemperatureMedian	Aspergillus toxins normalized	0.2234	0.015027	0.539969	2.78748e-10	1.02356e-05	1.86102e-07	0.0931187	FALSE	FALSE	FALSE	m60_to0
Europe	All	AvgNodeRelativeHumidity90Percentile	Trichothecenes	0.426841	2.45137e-05	0.60207	2.74193e-10	1.00684e-05	2.01368e-07	0.217895	FALSE	FALSE	FALSE	m20_to10
Europe	All	PrecipitationRate90Percentile	Trichothecenes	0.448688	8.17335e-06	0.601561	2.86412e-10	1.0517e-05	2.06216e-07	0.785151	FALSE	FALSE	FALSE	m20_to10
Europe	All	AvgNodeTemperatureMin	Aspergillus toxins normalized	0.414199	0.000493119	0.6777	2.99987e-10	1.10155e-05	2.11837e-07	0.13226	FALSE	FALSE	FALSE	m20_to10
Europe	All	AvgNodeTemperature10Percentile	Fumonisins	0.726946	4.89881e-09	0.762375	3.05848e-10	1.12307e-05	2.11901e-07	0.144905	FALSE	FALSE	FALSE	m20_to10
Europe	All	AvgNodeTemperatureMedian	Fumonisins	0.738222	2.12636e-09	0.764872	2.47067e-10	9.07228e-06	2.14157e-07	0.0659631	FALSE	FALSE	FALSE	m120_to60
All	All	AvgNodePrecipitationRate90Percentile	Deoxynivalenol	0.450161	1.69209e-08	0.497866	2.50783e-10	9.20877e-06	2.14157e-07	0.0985498	FALSE	FALSE	FALSE	m120_to60
Europe	All	AvgNodeRelativeHumidityAvg	Deoxynivalenol	0.460541	4.36059e-06	0.601752	2.8177e-10	1.03466e-05	2.14843e-07	0.187505	FALSE	FALSE	FALSE	m120_to60
Europe	All	AvgNodeTemperature10Percentile	Fumonisins	0.696595	3.82739e-08	0.763135	2.86692e-10	1.05273e-05	2.14843e-07	0.0305257	FALSE	FALSE	FALSE	m120_to60
Europe	All	RelativeHumidity99Percentile	Fumonisin B2	-0.704348	3.30239e-08	-0.769195	2.68337e-10	9.85333e-06	2.14843e-07	0.121865	FALSE	FALSE	FALSE	m120_to60
Europe	All	RelativeHumidityAvg	Deoxynivalenol	0.460541	4.36059e-06	0.601752	2.8177e-10	1.03466e-05	2.14843e-07	0.187505	FALSE	FALSE	FALSE	m120_to60
All	All	AvgNodePrecipitationRate90Percentile	Zearalenone	0.377791	3.56838e-06	0.498392	2.76074e-10	1.01375e-05	2.14843e-07	0.0985498	FALSE	FALSE	FALSE	m120_to60
All	All	AvgNodePrecipitationRate90Percentile	Zearalenone-metabolites	0.377791	3.56838e-06	0.498392	2.76074e-10	1.01375e-05	2.14843e-07	0.0985498	FALSE	FALSE	FALSE	m120_to60
All	All	TemperatureMedian	Fumonisin B1	0.515745	1.96971e-07	0.602568	3.31012e-10	1.21548e-05	2.1705e-07	0.0931187	FALSE	FALSE	FALSE	m60_to0
Europe	All	AvgNodeTemperature1Percentile	Fumonisin B1	0.702982	2.53669e-08	0.761398	3.32255e-10	1.22004e-05	2.25933e-07	0.134849	FALSE	FALSE	FALSE	m20_to10
Europe	All	AvgNodeHumidDailyHoursAboveValueAvg	Aspergillus toxins normalized	-0.440123	0.000193849	-0.676976	3.18512e-10	1.16958e-05	2.28541e-07	0.191189	FALSE	FALSE	FALSE	m120_to60
Europe	All	AvgNodeRelativeHumidityMedian	Deoxynivalenol	0.462217	3.98209e-06	0.600127	3.23641e-10	1.18841e-05	2.28541e-07	0.186759	FALSE	FALSE	FALSE	m120_to60
Europe	All	RelativeHumidity90Percentile	Fumonisin B1	-0.582457	1.40452e-05	-0.762158	3.11539e-10	1.14397e-05	2.28541e-07	0.449279	FALSE	FALSE	FALSE	m120_to60
All	All	PrecipitationRate90Percentile	Trichothecenes	0.435458	5.46884e-08	0.494181	3.55489e-10	1.30536e-05	2.37337e-07	0.799773	FALSE	FALSE	FALSE	m20_to10
Europe	All	AvgNodeTemperature90Percentile	Fumonisins	0.657622	3.80937e-07	0.760855	3.47839e-10	1.27726e-05	2.40993e-07	0.0398592	FALSE	FALSE	FALSE	m120_to60
All	All	Dewpoint99Percentile	Aflatoxins	0.372259	0.000621338	0.627028	3.78318e-10	1.38918e-05	2.48068e-07	0.0181465	FALSE	FALSE	FALSE	m20_to10
Europe	All	AvgNodeTemperature99Percentile	Aspergillus toxins normalized	0.476006	4.67489e-05	0.674441	3.92315e-10	1.44058e-05	2.52734e-07	0.0811341	FALSE	FALSE	FALSE	m60_to0
Europe	All	AvgNodeTemperature99Percentile	Aspergillus toxins normalized	0.443586	0.000170132	0.674361	3.94906e-10	1.4501e-05	2.54403e-07	0.0157921	FALSE	FALSE	FALSE	m20_to10
All	All	TemperatureMedian	Fumonisins	0.515215	2.0372e-07	0.600198	4.04405e-10	1.48498e-05	2.5603e-07	0.0931187	FALSE	FALSE	FALSE	m60_to0
Europe	All	AvgNodeRelativeHumidity90Percentile	Fumonisin B1	-0.496743	0.000329085	-0.758793	4.13571e-10	1.51863e-05	2.57396e-07	0.120762	FALSE	FALSE	FALSE	m60_to0
Europe	All	AvgNodeTemperatureMedian	Fumonisin B2	0.742988	2.22748e-09	0.763529	4.33826e-10	1.59301e-05	2.632e-07	0.0968779	FALSE	FALSE	FALSE	m60_to0
Europe	All	DewpointMax	Fumonisin B2	0.730096	5.76192e-09	0.763436	4.37233e-10	1.60552e-05	2.632e-07	0.369777	FALSE	FALSE	FALSE	m60_to0
Europe	All	RelativeHumidity90Percentile	Aspergillus toxins normalized	-0.413341	0.000507963	-0.674522	3.89741e-10	1.43113e-05	2.65024e-07	0.449279	FALSE	FALSE	FALSE	m120_to60
Europe	All	AvgNodeTemperature10Percentile	Fumonisin B2	0.772821	1.95904e-10	0.762488	4.73162e-10	1.73745e-05	2.71477e-07	0.157087	FALSE	FALSE	FALSE	m60_to0
Europe	All	Temperature90Percentile	Aflatoxin B1	0.524169	0.000517367	0.802664	4.67877e-10	1.71805e-05	2.71477e-07	0.162952	FALSE	FALSE	FALSE	m60_to0
Europe	All	Temperature90Percentile	Aflatoxins	0.52557	0.000496662	0.802664	4.67877e-10	1.71805e-05	2.71477e-07	0.162952	FALSE	FALSE	FALSE	m60_to0
Europe	All	PrecipitationRate90Percentile	Deoxynivalenol	0.447482	8.70165e-06	0.596767	4.3e-10	1.57896e-05	2.72235e-07	0.785151	FALSE	FALSE	FALSE	m20_to10
Europe	All	AvgNodeTemperature90Percentile	Fumonisin B1	0.64881	6.12042e-07	0.758467	4.24963e-10	1.56047e-05	2.78655e-07	0.0398592	FALSE	FALSE	FALSE	m120_to60
Europe	All	AvgNodeTemperature90Percentile	Aflatoxins	0.528659	0.00045359	0.801889	5.00425e-10	1.83756e-05	2.82702e-07	0.121481	FALSE	FALSE	FALSE	m60_to0
All	All	AvgNodeTemperatureMedian	Trichothecenes	-0.383812	2.22358e-06	-0.491874	4.41311e-10	1.62049e-05	2.84297e-07	0.0655665	FALSE	FALSE	FALSE	m120_to60
All	All	AvgNodeTemperatureMedian	Fumonisin B1	0.472022	2.64457e-06	0.59893	4.49813e-10	1.65171e-05	2.84778e-07	0.0655665	FALSE	FALSE	FALSE	m120_to60
All	All	AvgNodePrecipitationRate3H90Percentile	Trichothecenes	0.442437	3.15535e-08	0.491259	4.67406e-10	1.71631e-05	2.86052e-07	0.234418	FALSE	FALSE	FALSE	m120_to60
All	All	PrecipitationRate90Percentile	Trichothecenes	0.444861	2.5992e-08	0.491259	4.67406e-10	1.71631e-05	2.86052e-07	0.209842	FALSE	FALSE	FALSE	m120_to60
Europe	All	AvgNodePrecipitationRate6H90Percentile	Deoxynivalenol	0.453794	6.25333e-06	0.595541	4.76594e-10	1.75005e-05	2.86894e-07	0.765282	FALSE	FALSE	FALSE	m120_to60
Europe	All	AvgNodeTemperature1Percentile	Fumonisins	0.708174	1.80115e-08	0.757382	4.6511e-10	1.70789e-05	2.89472e-07	0.134849	FALSE	FALSE	FALSE	m20_to10
Europe	All	Temperature90Percentile	Fumonisins	0.635659	1.20815e-06	0.75597	5.22659e-10	1.9192e-05	2.90789e-07	0.162952	FALSE	FALSE	FALSE	m60_to0
Europe	All	RelativeHumidity1Percentile	Trichothecenes	0.498167	5.04126e-07	0.594792	5.07375e-10	1.86308e-05	3.10513e-07	0.0615293	FALSE	FALSE	FALSE	m20_to10
Europe	All	AvgNodeRelativeHumidityMedian	Aspergillus toxins normalized	-0.432314	0.000258848	-0.671021	5.18029e-10	1.9022e-05	3.11837e-07	0.260731	FALSE	FALSE	FALSE	m20_to10
All	All	PrecipitationRate90Percentile	Deoxynivalenol	0.433982	6.13344e-08	0.48995	5.27945e-10	1.93861e-05	3.1268e-07	0.799773	FALSE	FALSE	FALSE	m20_to10
Europe	All	AvgNodeHumidDailyHoursAboveValueAvg	Trichothecenes	0.512331	2.08833e-07	0.59277	6.00378e-10	2.20459e-05	3.16164e-07	0.125363	FALSE	FALSE	FALSE	m60_to0
Europe	All	AvgNodeTemperature90Percentile	Aflatoxin B1	0.524771	0.000508387	0.799756	6.01177e-10	2.20752e-05	3.16164e-07	0.121481	FALSE	FALSE	FALSE	m60_to0
Europe	All	Temperature90Percentile	Fumonisin B1	0.627584	1.80592e-06	0.754234	6.02708e-10	2.21314e-05	3.16164e-07	0.162952	FALSE	FALSE	FALSE	m60_to0
All	All	Dewpoint99Percentile	Fumonisin B1	0.495873	6.70645e-07	0.596395	5.55725e-10	2.04062e-05	3.23908e-07	0.0181465	FALSE	FALSE	FALSE	m20_to10
Europe	All	AvgNodeDroughtPeriodBelowValueMax	Trichothecenes	-0.425491	2.61715e-05	-0.593837	5.49447e-10	2.01757e-05	3.25414e-07	0.332371	FALSE	FALSE	FALSE	m120_to60
Europe	All	Temperature10Percentile	Aspergillus toxins normalized	0.430752	0.000274026	0.669693	5.76495e-10	2.11689e-05	3.30764e-07	0.151295	FALSE	FALSE	FALSE	m20_to10
Europe	All	RelativeHumidityMedian	Aspergillus toxins normalized	-0.437699	0.000212208	-0.669331	5.93499e-10	2.17933e-05	3.35281e-07	0.303446	FALSE	FALSE	FALSE	m20_to10
Europe	All	AvgNodePrecipitationRate3H90Percentile	Deoxynivalenol	0.446021	9.38451e-06	0.592578	6.09966e-10	2.23979e-05	3.55523e-07	0.78891	FALSE	FALSE	FALSE	m120_to60
Europe	All	AvgNodePrecipitationRate90Percentile	Deoxynivalenol	0.44736	8.75678e-06	0.592148	6.32078e-10	2.32099e-05	3.57075e-07	0.73703	FALSE	FALSE	FALSE	m120_to60
All	All	AvgNodePrecipitationRate3H90Percentile	Deoxynivalenol	0.442486	3.14324e-08	0.488148	6.23759e-10	2.29044e-05	3.57075e-07	0.234418	FALSE	FALSE	FALSE	m120_to60
All	All	TemperatureMedian	Aflatoxins	0.356729	0.00107961	0.61949	7.02087e-10	2.57806e-05	3.63108e-07	0.0931187	FALSE	FALSE	FALSE	m60_to0
Europe	All	AvgNodeHumidDailyHoursAboveValueAvg	Fumonisin B1	-0.590484	9.97317e-06	-0.752171	7.12758e-10	2.61725e-05	3.63507e-07	0.125363	FALSE	FALSE	FALSE	m60_to0
Europe	All	Temperature90Percentile	Trichothecenes	-0.507881	2.76648e-07	-0.591559	6.63631e-10	2.43685e-05	3.6922e-07	0.0414577	FALSE	FALSE	FALSE	m20_to10
Europe	All	AvgNodeRelativeHumidityMax	Aflatoxin B1	-0.509689	0.000781266	-0.798302	6.80417e-10	2.49849e-05	3.72909e-07	0.876554	FALSE	FALSE	FALSE	m20_to10
Europe	All	AvgNodeRelativeHumidityAvg	Aspergillus toxins normalized	-0.427173	0.000311948	-0.667118	7.08261e-10	2.60073e-05	3.76918e-07	0.250683	FALSE	FALSE	FALSE	m20_to10
Europe	All	RelativeHumidityAvg	Aspergillus toxins normalized	-0.427173	0.000311948	-0.667118	7.08261e-10	2.60073e-05	3.76918e-07	0.250683	FALSE	FALSE	FALSE	m20_to10
Europe	All	AvgNodeRelativeHumidity90Percentile	Fumonisins	-0.501993	0.000277698	-0.751411	7.57876e-10	2.78292e-05	3.81222e-07	0.120762	FALSE	FALSE	FALSE	m60_to0
Europe	All	AvgNodeRelativeHumidity90Percentile	Aspergillus toxins normalized	-0.409422	0.000581016	-0.666756	7.28944e-10	2.67668e-05	3.82383e-07	0.217895	FALSE	FALSE	FALSE	m20_to10
Europe	All	AvgNodeRelativeHumidityMax	Fumonisin B1	-0.472859	0.000689046	-0.751194	7.71253e-10	2.83204e-05	3.82708e-07	0.0971358	FALSE	FALSE	FALSE	m60_to0
All	All	AvgNodeTemperatureMedian	Fumonisins	0.475441	2.18603e-06	0.593777	6.89976e-10	2.53359e-05	3.83877e-07	0.0655665	FALSE	FALSE	FALSE	m120_to60
Europe	All	AvgNodePrecipitationRate6H90Percentile	Trichothecenes	0.450568	7.40968e-06	0.590811	7.05893e-10	2.59204e-05	3.86871e-07	0.765282	FALSE	FALSE	FALSE	m120_to60
Europe	All	AvgNodePrecipitationRate90Percentile	Trichothecenes	0.445559	9.61045e-06	0.590285	7.37095e-10	2.70661e-05	3.87249e-07	0.73703	FALSE	FALSE	FALSE	m120_to60
Europe	All	RelativeHumidity90Percentile	Fumonisins	-0.586521	1.18233e-05	-0.751737	7.3822e-10	2.71074e-05	3.87249e-07	0.449279	FALSE	FALSE	FALSE	m120_to60
All	All	PrecipitationRate90Percentile	Deoxynivalenol	0.444409	2.69535e-08	0.486433	7.30451e-10	2.68222e-05	3.87249e-07	0.209842	FALSE	FALSE	FALSE	m120_to60
Europe	All	RelativeHumidity1Percentile	Deoxynivalenol	0.500409	4.3964e-07	0.589919	7.5962e-10	2.78932e-05	3.92862e-07	0.0615293	FALSE	FALSE	FALSE	m20_to10
Europe	All	AvgNodeRelativeHumidity90Percentile	Deoxynivalenol	0.429234	2.18142e-05	0.589218	8.04561e-10	2.95435e-05	4.10326e-07	0.217895	FALSE	FALSE	FALSE	m20_to10
Europe	All	AvgNodeHumidDailyHoursAboveValueAvg	Aflatoxin B1	-0.526358	0.000485341	-0.79549	8.62012e-10	3.16531e-05	4.22041e-07	0.125363	FALSE	FALSE	FALSE	m60_to0
Europe	All	AvgNodePrecipitationRate3H90Percentile	Trichothecenes	0.44331	1.07865e-05	0.588724	8.37744e-10	3.07619e-05	4.2414e-07	0.78891	FALSE	FALSE	FALSE	m120_to60
Europe	All	RelativeHumidity90Percentile	Trichothecenes	0.446657	9.08124e-06	0.588661	8.42119e-10	3.09226e-05	4.2414e-07	0.449279	FALSE	FALSE	FALSE	m120_to60
All	All	Dewpoint90Percentile	Fumonisin B2	0.580677	3.0208e-09	0.596809	8.43197e-10	3.09622e-05	4.2414e-07	0.00173247	FALSE	FALSE	FALSE	m120_to60
Europe	All	AvgNodeRelativeHumidity99Percentile	Aflatoxin B1	-0.516595	0.00064332	-0.795005	8.97566e-10	3.29586e-05	4.51488e-07	0.90506	FALSE	FALSE	FALSE	m20_to10
All	All	AvgNodeTemperature10Percentile	Zearalenone	-0.401198	7.49601e-07	-0.485231	9.35781e-10	3.43619e-05	4.58159e-07	0.121346	FALSE	FALSE	FALSE	m120_to60
All	All	AvgNodeTemperature10Percentile	Zearalenone-metabolites	-0.401198	7.49601e-07	-0.485231	9.35781e-10	3.43619e-05	4.58159e-07	0.121346	FALSE	FALSE	FALSE	m120_to60
Europe	All	AvgNodeHumidDailyHoursAboveValueAvg	Deoxynivalenol	0.512218	2.10337e-07	0.586718	9.86616e-10	3.62286e-05	4.68295e-07	0.125363	FALSE	FALSE	FALSE	m60_to0
Europe	All	AvgNodeRelativeHumidityMedian	Aspergillus toxins normalized	-0.456212	0.000104464	-0.662813	9.94745e-10	3.6527e-05	4.68295e-07	0.154634	FALSE	FALSE	FALSE	m60_to0
All	All	TemperatureMedian	Trichothecenes	-0.380178	2.82098e-06	-0.483281	9.74093e-10	3.57687e-05	4.70641e-07	0.0801721	FALSE	FALSE	FALSE	m120_to60
Europe	All	Temperature10Percentile	Fumonisin B1	0.784226	4.30103e-11	0.747286	1.05357e-09	3.8687e-05	4.89709e-07	0.139378	FALSE	FALSE	FALSE	m60_to0
Europe	All	RelativeHumidityMedian	Trichothecenes	0.478298	1.62628e-06	0.585667	1.0744e-09	3.94519e-05	4.93149e-07	0.136352	FALSE	FALSE	FALSE	m60_to0
Europe	All	AvgNodeHumidDailyHoursAboveValueAvg	Fumonisins	-0.593018	8.93443e-06	-0.746418	1.12832e-09	4.1432e-05	4.99181e-07	0.125363	FALSE	FALSE	FALSE	m60_to0
Europe	All	AvgNodeRelativeHumidity99Percentile	Fumonisin B1	-0.498775	0.000308255	-0.746635	1.10918e-09	4.07291e-05	4.99181e-07	0.600778	FALSE	FALSE	FALSE	m60_to0
Europe	All	AvgNodeRelativeHumidityMedian	Trichothecenes	0.480899	1.40092e-06	0.585157	1.11961e-09	4.1112e-05	4.99181e-07	0.154634	FALSE	FALSE	FALSE	m60_to0
Europe	All	Temperature10Percentile	Fumonisin B1	0.722692	6.64075e-09	0.747286	1.05357e-09	3.8687e-05	5.22797e-07	0.151295	FALSE	FALSE	FALSE	m20_to10
Europe	All	AvgNodeHumidDailyHoursAboveValueAvg	Aflatoxins	-0.528321	0.00045813	-0.791224	1.22573e-09	4.5009e-05	5.2336e-07	0.125363	FALSE	FALSE	FALSE	m60_to0
Europe	All	AvgNodeRelativeHumidityAvg	Trichothecenes	0.477488	1.70318e-06	0.584058	1.22337e-09	4.49222e-05	5.2336e-07	0.165525	FALSE	FALSE	FALSE	m60_to0
Europe	All	RelativeHumidityAvg	Trichothecenes	0.477488	1.70318e-06	0.584058	1.22337e-09	4.49222e-05	5.2336e-07	0.165525	FALSE	FALSE	FALSE	m60_to0
Europe	All	AvgNodeRelativeHumidityMax	Aflatoxins	-0.498575	0.00105908	-0.792872	1.0709e-09	3.93234e-05	5.24312e-07	0.876554	FALSE	FALSE	FALSE	m20_to10
Europe	All	AvgNodeRelativeHumidityAvg	Aspergillus toxins normalized	-0.458777	9.43874e-05	-0.659594	1.27775e-09	4.69191e-05	5.24362e-07	0.165525	FALSE	FALSE	FALSE	m60_to0
Europe	All	AvgNodeTemperatureMedian	Aflatoxins	0.510861	0.000756148	0.790642	1.2852e-09	4.71926e-05	5.24362e-07	0.0968779	FALSE	FALSE	FALSE	m60_to0
Europe	All	RelativeHumidityAvg	Aspergillus toxins normalized	-0.458777	9.43874e-05	-0.659594	1.27775e-09	4.69191e-05	5.24362e-07	0.165525	FALSE	FALSE	FALSE	m60_to0
Europe	All	RelativeHumidityMedian	Aspergillus toxins normalized	-0.459127	9.30843e-05	-0.659634	1.27378e-09	4.67734e-05	5.24362e-07	0.136352	FALSE	FALSE	FALSE	m60_to0
Europe	All	Temperature10Percentile	Fumonisins	0.785314	3.87822e-11	0.744464	1.31517e-09	4.82932e-05	5.25093e-07	0.139378	FALSE	FALSE	FALSE	m60_to0
All	All	TemperatureMedian	Aflatoxin B1	0.337922	0.00203324	0.611623	1.31559e-09	4.83085e-05	5.25093e-07	0.0931187	FALSE	FALSE	FALSE	m60_to0
Europe	All	AvgNodeRelativeHumidityMax	Fumonisins	-0.475292	0.000640634	-0.743812	1.38368e-09	5.08086e-05	5.46329e-07	0.0971358	FALSE	FALSE	FALSE	m60_to0
Europe	All	AvgNodeRelativeHumidity90Percentile	Fumonisin B1	-0.439271	0.00178656	-0.745983	1.16755e-09	4.28723e-05	5.56783e-07	0.45229	FALSE	FALSE	FALSE	m120_to60
Europe	All	RelativeHumidity90Percentile	Fumonisin B1	-0.609559	4.25621e-06	-0.745766	1.18764e-09	4.361e-05	5.73816e-07	0.119329	FALSE	FALSE	FALSE	m20_to10
All	All	PrecipitationRate90Percentile	Zearalenone	0.328752	6.48263e-05	0.482134	1.23797e-09	4.54584e-05	5.828e-07	0.799773	FALSE	FALSE	FALSE	m20_to10
All	All	PrecipitationRate90Percentile	Zearalenone-metabolites	0.328752	6.48263e-05	0.482134	1.23797e-09	4.54584e-05	5.828e-07	0.799773	FALSE	FALSE	FALSE	m20_to10
All	All	Dewpoint99Percentile	Aspergillus toxins normalized	0.307056	0.000719448	0.522657	1.27158e-09	4.66925e-05	5.98622e-07	0.00203257	FALSE	FALSE	FALSE	m120_to60
Europe	All	RelativeHumidityMedian	Aspergillus toxins normalized	-0.441406	0.000184727	-0.659473	1.28973e-09	4.73589e-05	5.9948e-07	0.181455	FALSE	FALSE	FALSE	m120_to60
Europe	All	RelativeHumidity90Percentile	Fumonisin B2	-0.673272	2.15589e-07	-0.747803	1.5394e-09	5.65267e-05	6.01348e-07	0.0863507	FALSE	FALSE	FALSE	m60_to0
Europe	All	AvgNodeRelativeHumidity1Percentile	Trichothecenes	0.525153	9.07954e-08	0.583134	1.31766e-09	4.83845e-05	6.12463e-07	0.0666398	FALSE	FALSE	FALSE	m20_to10
Europe	All	AvgNodeRelativeHumidityMedian	Aspergillus toxins normalized	-0.427694	0.00030614	-0.658709	1.3681e-09	5.02368e-05	6.2796e-07	0.186759	FALSE	FALSE	FALSE	m120_to60
Europe	All	AvgNodeDroughtPeriodBelowValueMax	Deoxynivalenol	-0.427652	2.35656e-05	-0.582099	1.4316e-09	5.25683e-05	6.34854e-07	0.332371	FALSE	FALSE	FALSE	m120_to60
Europe	All	DewpointMax	Fumonisins	0.713876	1.22609e-08	0.743344	1.43499e-09	5.26928e-05	6.34854e-07	0.40011	FALSE	FALSE	FALSE	m120_to60
Europe	All	RelativeHumidity90Percentile	Aflatoxin B1	-0.547055	0.000259439	-0.789576	1.40128e-09	5.14549e-05	6.34854e-07	0.449279	FALSE	FALSE	FALSE	m120_to60
Europe	All	Temperature10Percentile	Fumonisins	0.728649	4.33009e-09	0.743704	1.39541e-09	5.12396e-05	6.40495e-07	0.151295	FALSE	FALSE	FALSE	m20_to10
Europe	All	AvgNodeTemperatureAvg	Aflatoxins	0.512816	0.000715842	0.787055	1.71569e-09	6.30002e-05	6.46775e-07	0.109975	FALSE	FALSE	FALSE	m60_to0
Europe	All	AvgNodeTemperatureMedian	Aflatoxin B1	0.506896	0.000844167	0.787152	1.70247e-09	6.25147e-05	6.46775e-07	0.0968779	FALSE	FALSE	FALSE	m60_to0
Europe	All	TemperatureAvg	Aflatoxins	0.512816	0.000715842	0.787055	1.71569e-09	6.30002e-05	6.46775e-07	0.109975	FALSE	FALSE	FALSE	m60_to0
All	All	Temperature90Percentile	Aspergillus toxins normalized	0.232638	0.0112423	0.51905	1.72614e-09	6.33839e-05	6.46775e-07	0.0808523	FALSE	FALSE	FALSE	m60_to0
Europe	All	AvgNodeRelativeHumidity99Percentile	Aflatoxins	-0.507175	0.000837683	-0.788994	1.46865e-09	5.39287e-05	6.65787e-07	0.90506	FALSE	FALSE	FALSE	m20_to10
All	All	AvgNodePrecipitationRate120H99Percentile	Zearalenone	0.338461	3.79127e-05	0.4799	1.51224e-09	5.55295e-05	6.6903e-07	0.438955	FALSE	FALSE	FALSE	m20_to10
All	All	AvgNodePrecipitationRate120H99Percentile	Zearalenone-metabolites	0.338461	3.79127e-05	0.4799	1.51224e-09	5.55295e-05	6.6903e-07	0.438955	FALSE	FALSE	FALSE	m20_to10
Europe	All	AvgNodeRelativeHumidity90Percentile	Trichothecenes	0.41082	5.23485e-05	0.581112	1.54903e-09	5.68804e-05	6.77147e-07	0.45229	FALSE	FALSE	FALSE	m120_to60
Europe	All	AvgNodeRelativeHumidity99Percentile	Fumonisin B1	-0.509539	0.000216505	-0.74175	1.62342e-09	5.96119e-05	6.85195e-07	0.685276	FALSE	FALSE	FALSE	m120_to60
All	All	AvgNodePrecipitationRate6H90Percentile	Deoxynivalenol	0.441025	3.53041e-08	0.477658	1.61613e-09	5.93441e-05	6.85195e-07	0.238757	FALSE	FALSE	FALSE	m120_to60
All	All	AvgNodePrecipitationRate6H90Percentile	Trichothecenes	0.439802	3.88936e-08	0.477757	1.60198e-09	5.88248e-05	6.85195e-07	0.238757	FALSE	FALSE	FALSE	m120_to60
Europe	All	RelativeHumidity10Percentile	Trichothecenes	0.435613	1.59152e-05	0.580347	1.64622e-09	6.04493e-05	6.86924e-07	0.115876	FALSE	FALSE	FALSE	m120_to60
Europe	All	AvgNodePrecipitationRate24H90Percentile	Deoxynivalenol	0.447124	8.86469e-06	0.579885	1.70774e-09	6.27084e-05	6.92097e-07	0.740204	FALSE	FALSE	FALSE	m120_to60
Europe	All	AvgNodeRelativeHumidity99Percentile	Aflatoxin B1	-0.518239	0.000613865	-0.78628	1.82496e-09	6.70125e-05	6.92097e-07	0.685276	FALSE	FALSE	FALSE	m120_to60
All	All	AvgNodePrecipitationRate3H90Percentile	Zearalenone	0.364281	8.32524e-06	0.477812	1.82079e-09	6.68596e-05	6.92097e-07	0.234418	FALSE	FALSE	FALSE	m120_to60
All	All	AvgNodePrecipitationRate3H90Percentile	Zearalenone-metabolites	0.364281	8.32524e-06	0.477812	1.82079e-09	6.68596e-05	6.92097e-07	0.234418	FALSE	FALSE	FALSE	m120_to60
All	All	AvgNodeTemperatureAvg	Deoxynivalenol	-0.368746	5.85385e-06	-0.476489	1.79357e-09	6.58598e-05	6.92097e-07	0.046103	FALSE	FALSE	FALSE	m120_to60
All	All	TemperatureAvg	Deoxynivalenol	-0.368746	5.85385e-06	-0.476489	1.79357e-09	6.58598e-05	6.92097e-07	0.046103	FALSE	FALSE	FALSE	m120_to60
All	All	TemperatureMedian	Fumonisin B2	0.469669	3.90479e-06	0.587739	1.74279e-09	6.39952e-05	6.92097e-07	0.0801721	FALSE	FALSE	FALSE	m120_to60
Europe	All	Temperature90Percentile	Trichothecenes	-0.463091	3.79732e-06	-0.578818	1.85841e-09	6.82409e-05	6.96336e-07	0.0474305	FALSE	FALSE	FALSE	m120_to60
Europe	All	AvgNodeRelativeHumidity90Percentile	Aspergillus toxins normalized	-0.401813	0.000750778	-0.654524	1.88393e-09	6.9178e-05	6.98767e-07	0.45229	FALSE	FALSE	FALSE	m120_to60
All	All	PrecipitationRate90Percentile	Deoxynivalenol	0.44597	2.37744e-08	0.475656	1.93126e-09	7.09158e-05	7.16321e-07	0.565228	FALSE	FALSE	FALSE	m60_to0
Europe	All	RelativeHumidityMedian	Deoxynivalenol	0.480173	1.46064e-06	0.577847	2.00659e-09	7.3682e-05	7.3682e-07	0.136352	FALSE	FALSE	FALSE	m60_to0
Europe	All	Dewpoint99Percentile	Fumonisin B2	0.755738	8.22176e-10	0.746415	1.71379e-09	6.29302e-05	7.49169e-07	0.0189314	FALSE	FALSE	FALSE	m20_to10
Europe	All	AvgNodeRelativeHumidityMedian	Deoxynivalenol	0.482727	1.26054e-06	0.577417	2.07573e-09	7.62208e-05	7.54661e-07	0.154634	FALSE	FALSE	FALSE	m60_to0
Europe	All	AvgNodeTemperature90Percentile	Trichothecenes	-0.515075	1.75239e-07	-0.579535	1.75588e-09	6.44759e-05	7.5854e-07	0.0212316	FALSE	FALSE	FALSE	m20_to10
Europe	All	DewpointMax	Fumonisin B1	0.707008	1.94638e-08	0.738459	2.08841e-09	7.66866e-05	7.66866e-07	0.40011	FALSE	FALSE	FALSE	m120_to60
All	All	Dewpoint99Percentile	Fumonisins	0.504892	3.88303e-07	0.579685	2.14096e-09	7.86159e-05	7.70744e-07	0.000618854	FALSE	FALSE	FALSE	m60_to0
Europe	All	AvgNodeTemperature99Percentile	Trichothecenes	-0.566496	4.82834e-09	-0.578834	1.85607e-09	6.8155e-05	7.925e-07	0.0157921	FALSE	FALSE	FALSE	m20_to10
Europe	All	AvgNodeRelativeHumidityAvg	Deoxynivalenol	0.479325	1.53348e-06	0.576175	2.28851e-09	8.4034e-05	8.00324e-07	0.165525	FALSE	FALSE	FALSE	m60_to0
Europe	All	RelativeHumidityAvg	Deoxynivalenol	0.479325	1.53348e-06	0.576175	2.28851e-09	8.4034e-05	8.00324e-07	0.165525	FALSE	FALSE	FALSE	m60_to0
Europe	All	AvgNodeRelativeHumidity1Percentile	Deoxynivalenol	0.52759	7.71995e-08	0.57807	1.97161e-09	7.23977e-05	8.04416e-07	0.0666398	FALSE	FALSE	FALSE	m20_to10
Europe	All	AvgNodeRelativeHumidityMax	Fumonisin B1	-0.373852	0.00885731	-0.739036	1.99873e-09	7.33935e-05	8.04416e-07	0.876554	FALSE	FALSE	FALSE	m20_to10
Europe	All	RelativeHumidity90Percentile	Fumonisins	-0.609075	4.35233e-06	-0.739145	1.98227e-09	7.2789e-05	8.04416e-07	0.119329	FALSE	FALSE	FALSE	m20_to10
Europe	All	RelativeHumidityMin	Deoxynivalenol	0.495469	5.93583e-07	0.578022	1.97906e-09	7.26711e-05	8.04416e-07	0.191632	FALSE	FALSE	FALSE	m20_to10
Europe	All	TemperatureMedian	Fumonisin B1	0.692211	5.04526e-08	0.739036	1.99873e-09	7.33935e-05	8.04416e-07	0.134362	FALSE	FALSE	FALSE	m20_to10
All	All	AvgNodePrecipitationRate90Percentile	Zearalenone	0.338649	3.75143e-05	0.476542	2.03733e-09	7.48107e-05	8.04416e-07	0.641525	FALSE	FALSE	FALSE	m20_to10
All	All	AvgNodePrecipitationRate90Percentile	Zearalenone-metabolites	0.338649	3.75143e-05	0.476542	2.03733e-09	7.48107e-05	8.04416e-07	0.641525	FALSE	FALSE	FALSE	m20_to10
Europe	All	DewpointMax	Fumonisin B2	0.73343	4.52997e-09	0.743987	2.06444e-09	7.58062e-05	8.06449e-07	0.0394169	FALSE	FALSE	FALSE	m20_to10
Europe	All	RelativeHumidity90Percentile	Aflatoxins	-0.542251	0.000301123	-0.783759	2.22661e-09	8.17611e-05	8.09516e-07	0.449279	FALSE	FALSE	FALSE	m120_to60
Europe	All	AvgNodeRelativeHumidity99Percentile	Fumonisins	-0.501767	0.000279745	-0.736974	2.33703e-09	8.58158e-05	8.09583e-07	0.600778	FALSE	FALSE	FALSE	m60_to0
Europe	All	AvgNodeTemperatureMin	Fumonisin B2	0.698875	4.67451e-08	0.743293	2.17638e-09	7.99169e-05	8.32467e-07	0.13226	FALSE	FALSE	FALSE	m20_to10
Europe	All	AvgNodeTemperatureAvg	Aflatoxin B1	0.508441	0.000808848	0.782401	2.47566e-09	9.09063e-05	8.40518e-07	0.109975	FALSE	FALSE	FALSE	m60_to0
Europe	All	TemperatureAvg	Aflatoxin B1	0.508441	0.000808848	0.782401	2.47566e-09	9.09063e-05	8.40518e-07	0.109975	FALSE	FALSE	FALSE	m60_to0
All	All	PrecipitationRate90Percentile	Trichothecenes	0.445121	2.54559e-08	0.472496	2.55213e-09	9.37143e-05	8.51948e-07	0.565228	FALSE	FALSE	FALSE	m60_to0
Europe	All	AvgNodePrecipitationRate120H90Percentile	Deoxynivalenol	0.460359	4.4035e-06	0.575713	2.37282e-09	8.713e-05	8.54215e-07	0.787099	FALSE	FALSE	FALSE	m120_to60
All	All	TemperatureMedian	Fumonisin B2	0.464914	5.03287e-06	0.582614	2.60112e-09	9.55131e-05	8.60478e-07	0.0931187	FALSE	FALSE	FALSE	m60_to0
Europe	All	AvgNodeRelativeHumidity90Percentile	Fumonisins	-0.447122	0.0014422	-0.736105	2.495e-09	9.16164e-05	8.66478e-07	0.45229	FALSE	FALSE	FALSE	m120_to60
Europe	All	AvgNodeRelativeHumidityAvg	Aspergillus toxins normalized	-0.423699	0.000353279	-0.650984	2.46012e-09	9.03356e-05	8.66478e-07	0.187505	FALSE	FALSE	FALSE	m120_to60
Europe	All	RelativeHumidityAvg	Aspergillus toxins normalized	-0.423699	0.000353279	-0.650984	2.46012e-09	9.03356e-05	8.66478e-07	0.187505	FALSE	FALSE	FALSE	m120_to60
All	All	Temperature10Percentile	Zearalenone	-0.40221	6.98769e-07	-0.474103	2.52487e-09	9.27131e-05	8.66478e-07	0.0402212	FALSE	FALSE	FALSE	m120_to60
All	All	Temperature10Percentile	Zearalenone-metabolites	-0.40221	6.98769e-07	-0.474103	2.52487e-09	9.27131e-05	8.66478e-07	0.0402212	FALSE	FALSE	FALSE	m120_to60
Europe	All	AvgNodeRelativeHumidity99Percentile	Aflatoxins	-0.505165	0.000885372	-0.78182	2.59016e-09	9.51105e-05	8.72573e-07	0.685276	FALSE	FALSE	FALSE	m120_to60
Europe	All	AvgNodeTemperature90Percentile	Aflatoxins	0.492505	0.00124517	0.78182	2.59016e-09	9.51105e-05	8.72573e-07	0.0398592	FALSE	FALSE	FALSE	m120_to60
Europe	All	RelativeHumidity90Percentile	Deoxynivalenol	0.446329	9.2365e-06	0.574439	2.6211e-09	9.62467e-05	8.7497e-07	0.449279	FALSE	FALSE	FALSE	m120_to60
Europe	All	AvgNodePrecipitationRateAvg	Deoxynivalenol	0.44575	9.5167e-06	0.573897	2.73398e-09	0.000100392	8.80463e-07	0.82696	FALSE	FALSE	FALSE	m120_to60
Europe	All	PrecipitationRateAvg	Deoxynivalenol	0.44575	9.5167e-06	0.573897	2.73398e-09	0.000100392	8.80463e-07	0.82696	FALSE	FALSE	FALSE	m120_to60
All	All	Dewpoint99Percentile	Fumonisins	0.481157	1.58283e-06	0.576442	2.75744e-09	0.000101253	8.80463e-07	0.00203257	FALSE	FALSE	FALSE	m120_to60
All	All	PrecipitationRate90Percentile	Zearalenone	0.3461	2.45441e-05	0.473336	2.70014e-09	9.91491e-05	8.80463e-07	0.209842	FALSE	FALSE	FALSE	m120_to60
All	All	PrecipitationRate90Percentile	Zearalenone-metabolites	0.3461	2.45441e-05	0.473336	2.70014e-09	9.91491e-05	8.80463e-07	0.209842	FALSE	FALSE	FALSE	m120_to60
All	All	AvgNodeTemperatureMedian	Fumonisin B1	0.49666	6.39798e-07	0.57659	2.72591e-09	0.000100095	8.93709e-07	0.0814306	FALSE	FALSE	FALSE	m60_to0
Europe	All	AvgNodeTemperature90Percentile	Aflatoxin B1	0.490154	0.00132466	0.780462	2.8768e-09	0.000105636	9.10656e-07	0.0398592	FALSE	FALSE	FALSE	m120_to60
Europe	All	AvgNodeTemperatureMedian	Trichothecenes	-0.446142	9.32624e-06	-0.574582	2.59197e-09	9.51773e-05	9.81209e-07	0.139199	FALSE	FALSE	FALSE	m20_to10
Europe	All	AvgNodePrecipitationRateAvg	Trichothecenes	0.443048	1.09321e-05	0.57205	3.15517e-09	0.000115858	9.81846e-07	0.82696	FALSE	FALSE	FALSE	m120_to60
Europe	All	PrecipitationRateAvg	Trichothecenes	0.443048	1.09321e-05	0.57205	3.15517e-09	0.000115858	9.81846e-07	0.82696	FALSE	FALSE	FALSE	m120_to60
Europe	All	TemperatureMedian	Fumonisins	0.697269	3.66655e-08	0.735345	2.64141e-09	9.69925e-05	9.89719e-07	0.134362	FALSE	FALSE	FALSE	m20_to10
Europe	All	AvgNodeRelativeHumidity90Percentile	Aflatoxin B1	-0.494771	0.00117254	-0.779105	3.19282e-09	0.00011724	1.01069e-06	0.120762	FALSE	FALSE	FALSE	m60_to0
Europe	All	Temperature90Percentile	Aflatoxin B1	0.489068	0.00136289	0.778233	3.41277e-09	0.000125317	1.0366e-06	0.0474305	FALSE	FALSE	FALSE	m120_to60
Europe	All	Temperature90Percentile	Aflatoxins	0.490179	0.0013238	0.778233	3.41277e-09	0.000125317	1.0366e-06	0.0474305	FALSE	FALSE	FALSE	m120_to60
Europe	All	Temperature90Percentile	Fumonisin B2	0.663877	3.64103e-07	0.73728	3.4158e-09	0.000125428	1.0366e-06	0.0474305	FALSE	FALSE	FALSE	m120_to60
All	All	AvgNodeTemperature90Percentile	Trichothecenes	-0.451143	1.56137e-08	-0.468954	3.47644e-09	0.000127655	1.04635e-06	0.00739947	FALSE	FALSE	FALSE	m120_to60
Europe	All	AvgNodeTemperatureAvg	Fumonisin B2	0.725436	8.018e-09	0.736702	3.56482e-09	0.0001309	1.05565e-06	0.0965175	FALSE	FALSE	FALSE	m120_to60
Europe	All	TemperatureAvg	Fumonisin B2	0.725436	8.018e-09	0.736702	3.56482e-09	0.0001309	1.05565e-06	0.0965175	FALSE	FALSE	FALSE	m120_to60
All	All	AvgNodeRainPeriodAboveValueMax	Trichothecenes	0.372254	4.6928e-06	0.471134	2.87545e-09	0.000105586	1.06653e-06	0.468845	FALSE	FALSE	FALSE	m20_to10
Europe	All	AvgNodeRelativeHumidity90Percentile	Fumonisin B1	-0.432758	0.00212582	-0.733825	2.95879e-09	0.000108647	1.07184e-06	0.217895	FALSE	FALSE	FALSE	m20_to10
Europe	All	RelativeHumidity99Percentile	Fumonisin B2	-0.683526	1.19049e-07	-0.73913	2.97732e-09	0.000109327	1.07184e-06	0.299012	FALSE	FALSE	FALSE	m20_to10
Europe	All	AvgNodeTemperature90Percentile	Fumonisin B2	0.648472	8.27041e-07	0.736818	3.53453e-09	0.000129788	1.07459e-06	0.121481	FALSE	FALSE	FALSE	m60_to0
Europe	All	Temperature10Percentile	Aspergillus toxins normalized	0.402027	0.000745433	0.646236	3.49941e-09	0.000128498	1.07459e-06	0.139378	FALSE	FALSE	FALSE	m60_to0
Europe	All	TemperatureMedian	Aflatoxins	0.507503	0.00083013	0.777748	3.54099e-09	0.000130025	1.07459e-06	0.120622	FALSE	FALSE	FALSE	m60_to0
Europe	All	AvgNodePrecipitationRate24H90Percentile	Trichothecenes	0.442473	1.12578e-05	0.570011	3.69184e-09	0.000135564	1.08451e-06	0.740204	FALSE	FALSE	FALSE	m120_to60
All	All	DewpointMax	Aspergillus toxins normalized	0.315159	0.000508794	0.509596	3.7815e-09	0.000138857	1.10204e-06	0.234313	FALSE	FALSE	FALSE	m120_to60
Europe	All	AvgNodePrecipitationRate120H90Percentile	Deoxynivalenol	0.468956	2.75135e-06	0.569836	3.74183e-09	0.0001374	1.10322e-06	0.829656	FALSE	FALSE	FALSE	m60_to0
Europe	All	Temperature99Percentile	Aflatoxin B1	0.533262	0.0003956	0.776972	3.75552e-09	0.000137903	1.10322e-06	0.362558	FALSE	FALSE	FALSE	m60_to0
All	All	AvgNodeTemperatureMedian	Fumonisins	0.493747	7.61121e-07	0.572441	3.75343e-09	0.000137826	1.10322e-06	0.0814306	FALSE	FALSE	FALSE	m60_to0
All	All	Temperature90Percentile	Aflatoxins	0.358204	0.00102563	0.597987	3.75435e-09	0.00013786	1.10322e-06	0.0808523	FALSE	FALSE	FALSE	m60_to0
Europe	All	AvgNodeHumidDailyHoursAboveValueAvg	Fumonisin B1	-0.557541	3.84501e-05	-0.732957	3.1559e-09	0.000115885	1.10886e-06	0.287802	FALSE	FALSE	FALSE	m20_to10
Europe	All	AvgNodeRelativeHumidity99Percentile	Fumonisin B1	-0.411781	0.00363837	-0.733066	3.1306e-09	0.000114956	1.10886e-06	0.90506	FALSE	FALSE	FALSE	m20_to10
Europe	All	Temperature90Percentile	Deoxynivalenol	-0.502801	3.79491e-07	-0.571986	3.17075e-09	0.00011643	1.10886e-06	0.0414577	FALSE	FALSE	FALSE	m20_to10
Europe	All	AvgNodeTemperatureAvg	Trichothecenes	-0.45117	7.17972e-06	-0.571492	3.29399e-09	0.000120955	1.13042e-06	0.111176	FALSE	FALSE	FALSE	m20_to10
Europe	All	TemperatureAvg	Trichothecenes	-0.45117	7.17972e-06	-0.571492	3.29399e-09	0.000120955	1.13042e-06	0.111176	FALSE	FALSE	FALSE	m20_to10
Europe	All	TemperatureMedian	Trichothecenes	-0.443773	1.05342e-05	-0.571349	3.33062e-09	0.000122301	1.13241e-06	0.134362	FALSE	FALSE	FALSE	m20_to10
Europe	All	AvgNodeRelativeHumidityMax	Fumonisins	-0.381161	0.00752018	-0.73198	3.39239e-09	0.000124569	1.14283e-06	0.876554	FALSE	FALSE	FALSE	m20_to10
Europe	All	AvgNodeTemperature1Percentile	Fumonisin B2	0.704573	3.25487e-08	0.737049	3.47469e-09	0.000127591	1.14947e-06	0.134849	FALSE	FALSE	FALSE	m20_to10
Europe	All	RelativeHumidity90Percentile	Aflatoxin B1	-0.599462	4.36042e-05	-0.778039	3.46353e-09	0.000127181	1.14947e-06	0.119329	FALSE	FALSE	FALSE	m20_to10
All	All	DewpointMax	Aspergillus toxins normalized	0.335511	0.000203978	0.509069	3.94767e-09	0.000144958	1.15046e-06	0.189801	FALSE	FALSE	FALSE	m60_to0
Europe	All	AvgNodeRelativeHumidity99Percentile	Fumonisins	-0.514795	0.000181417	-0.729483	4.07468e-09	0.000149622	1.17813e-06	0.685276	FALSE	FALSE	FALSE	m120_to60
Europe	All	AvgNodeRelativeHumidity10Percentile	Trichothecenes	0.459659	4.57289e-06	0.567989	4.30995e-09	0.000158262	1.21085e-06	0.138841	FALSE	FALSE	FALSE	m120_to60
Europe	All	AvgNodeRelativeHumidity90Percentile	Deoxynivalenol	0.41306	4.71887e-05	0.567861	4.35204e-09	0.000159807	1.21085e-06	0.45229	FALSE	FALSE	FALSE	m120_to60
All	All	AvgNodePrecipitationRate6H90Percentile	Zearalenone	0.363546	8.70812e-06	0.468001	4.28715e-09	0.000157424	1.21085e-06	0.238757	FALSE	FALSE	FALSE	m120_to60
All	All	AvgNodePrecipitationRate6H90Percentile	Zearalenone-metabolites	0.363546	8.70812e-06	0.468001	4.28715e-09	0.000157424	1.21085e-06	0.238757	FALSE	FALSE	FALSE	m120_to60
All	All	Temperature90Percentile	Aspergillus toxins normalized	0.272489	0.00283405	0.507869	4.35274e-09	0.000159833	1.21085e-06	0.00574765	FALSE	FALSE	FALSE	m120_to60
Europe	All	Winddirection99Percentile	Aflatoxin B1	0.367514	0.0196501	0.777166	3.70078e-09	0.000135892	1.21333e-06	0.00373654	FALSE	FALSE	FALSE	m20_to10
Europe	All	AvgNodePrecipitationRate120H90Percentile	Trichothecenes	0.456264	5.48506e-06	0.567367	4.51884e-09	0.000165932	1.22913e-06	0.787099	FALSE	FALSE	FALSE	m120_to60
Europe	All	RelativeHumidity10Percentile	Deoxynivalenol	0.437413	1.45439e-05	0.567447	4.49153e-09	0.000164929	1.22913e-06	0.115876	FALSE	FALSE	FALSE	m120_to60
Europe	All	Temperature10Percentile	Fumonisin B1	0.688351	6.40909e-08	0.728181	4.47993e-09	0.000164503	1.22913e-06	0.0200266	FALSE	FALSE	FALSE	m120_to60
All	All	AvgNodeTemperatureMedian	Aspergillus toxins normalized	0.208257	0.0236335	0.508093	4.2745e-09	0.00015696	1.2359e-06	0.0814306	FALSE	FALSE	FALSE	m60_to0
Europe	All	AvgNodeRelativeHumidity90Percentile	Trichothecenes	0.432164	1.88885e-05	0.567813	4.36792e-09	0.00016039	1.25305e-06	0.120762	FALSE	FALSE	FALSE	m60_to0
Europe	All	TemperatureMedian	Fumonisin B2	0.743303	2.17475e-09	0.733002	4.67297e-09	0.000171592	1.2617e-06	0.062755	FALSE	FALSE	FALSE	m120_to60
Europe	All	AvgNodeTemperatureAvg	Fumonisin B1	0.67943	1.09901e-07	0.7297	4.01058e-09	0.000147268	1.26956e-06	0.111176	FALSE	FALSE	FALSE	m20_to10
Europe	All	RelativeHumidityMin	Trichothecenes	0.489507	8.47545e-07	0.569072	3.96764e-09	0.000145692	1.26956e-06	0.191632	FALSE	FALSE	FALSE	m20_to10
Europe	All	TemperatureAvg	Fumonisin B1	0.67943	1.09901e-07	0.7297	4.01058e-09	0.000147268	1.26956e-06	0.111176	FALSE	FALSE	FALSE	m20_to10
Europe	All	Temperature99Percentile	Fumonisin B1	0.522668	0.000138445	0.727312	4.77082e-09	0.000175185	1.27872e-06	0.17399	FALSE	FALSE	FALSE	m120_to60
All	All	AvgNodePrecipitationRate90Percentile	Trichothecenes	0.422146	1.5094e-07	0.466816	4.18249e-09	0.000153581	1.29288e-06	0.641525	FALSE	FALSE	FALSE	m20_to10
All	All	AvgNodeTemperatureMedian	Trichothecenes	-0.368792	5.83695e-06	-0.466796	4.1899e-09	0.000153853	1.29288e-06	0.0449796	FALSE	FALSE	FALSE	m20_to10
Europe	All	AvgNodeTemperature10Percentile	Fumonisin B2	0.725514	7.97435e-09	0.734158	4.29601e-09	0.000157749	1.31458e-06	0.144905	FALSE	FALSE	FALSE	m20_to10
Europe	All	AvgNodeHumidDailyHoursAboveValueAvg	Fumonisins	-0.559515	3.56052e-05	-0.728398	4.40986e-09	0.00016193	1.3349e-06	0.287802	FALSE	FALSE	FALSE	m20_to10
All	All	AvgNodePrecipitationRate90Percentile	Deoxynivalenol	0.421346	1.60219e-07	0.466135	4.43511e-09	0.000162857	1.3349e-06	0.641525	FALSE	FALSE	FALSE	m20_to10
Europe	All	AvgNodeRelativeHumidity90Percentile	Aflatoxins	-0.488479	0.00138404	-0.773482	4.87959e-09	0.000179179	1.35741e-06	0.120762	FALSE	FALSE	FALSE	m60_to0
Europe	All	RelativeHumidity99Percentile	Aspergillus toxins normalized	-0.358192	0.00291862	-0.64189	4.80561e-09	0.000176462	1.35741e-06	0.47737	FALSE	FALSE	FALSE	m60_to0
Europe	All	Temperature99Percentile	Aflatoxins	0.531615	0.000415539	0.773482	4.87959e-09	0.000179179	1.35741e-06	0.362558	FALSE	FALSE	FALSE	m60_to0
Europe	All	TemperatureMedian	Aflatoxin B1	0.503376	0.000929805	0.773288	4.95042e-09	0.000181779	1.36676e-06	0.120622	FALSE	FALSE	FALSE	m60_to0
Europe	All	AvgNodeRelativeHumidity90Percentile	Fumonisins	-0.438235	0.00183707	-0.727529	4.69648e-09	0.000172455	1.38262e-06	0.217895	FALSE	FALSE	FALSE	m20_to10
Europe	All	AvgNodeTemperatureMax	Trichothecenes	-0.568121	4.2666e-09	-0.567017	4.64092e-09	0.000170414	1.38262e-06	0.0360559	FALSE	FALSE	FALSE	m20_to10
Europe	All	RelativeHumidity99Percentile	Aflatoxins	-0.657401	4.05627e-06	-0.773967	4.70663e-09	0.000172827	1.38262e-06	0.299012	FALSE	FALSE	FALSE	m20_to10
Europe	All	AvgNodeTemperatureAvg	Fumonisins	0.684957	7.88634e-08	0.726987	4.88441e-09	0.000179356	1.40122e-06	0.111176	FALSE	FALSE	FALSE	m20_to10
Europe	All	TemperatureAvg	Fumonisins	0.684957	7.88634e-08	0.726987	4.88441e-09	0.000179356	1.40122e-06	0.111176	FALSE	FALSE	FALSE	m20_to10
Europe	All	Winddirection99Percentile	Aflatoxins	0.36952	0.0189417	0.773482	4.87959e-09	0.000179179	1.40122e-06	0.00373654	FALSE	FALSE	FALSE	m20_to10
Europe	All	AvgNodeTemperatureMedian	Fumonisin B2	0.737768	3.2947e-09	0.731036	5.38597e-09	0.000197773	1.42283e-06	0.0659631	FALSE	FALSE	FALSE	m120_to60
Europe	All	Temperature10Percentile	Fumonisins	0.688382	6.39688e-08	0.72525	5.5344e-09	0.000203223	1.45159e-06	0.0200266	FALSE	FALSE	FALSE	m120_to60
Europe	All	Temperature90Percentile	Deoxynivalenol	-0.459397	4.63785e-06	-0.564596	5.57465e-09	0.000204701	1.45178e-06	0.0474305	FALSE	FALSE	FALSE	m120_to60
Europe	All	Temperature99Percentile	Fumonisins	0.531355	0.000101941	0.725033	5.62113e-09	0.000206408	1.45358e-06	0.17399	FALSE	FALSE	FALSE	m120_to60
Europe	All	AvgNodeRelativeHumidity90Percentile	Aflatoxin B1	-0.492963	0.00123018	-0.771349	5.7134e-09	0.000209796	1.45692e-06	0.45229	FALSE	FALSE	FALSE	m120_to60
Europe	All	AvgNodeTemperature90Percentile	Fumonisin B2	0.668961	2.74835e-07	0.730227	5.70824e-09	0.000209607	1.45692e-06	0.0398592	FALSE	FALSE	FALSE	m120_to60
Europe	All	RelativeHumidity90Percentile	Aflatoxins	-0.604531	3.60834e-05	-0.772803	5.13171e-09	0.000188436	1.46075e-06	0.119329	FALSE	FALSE	FALSE	m20_to10
All	All	AvgNodeTemperatureMedian	Deoxynivalenol	-0.37242	4.64358e-06	-0.463036	5.78155e-09	0.000212298	1.46413e-06	0.0655665	FALSE	FALSE	FALSE	m120_to60
Europe	All	DewpointMax	Fumonisin B2	0.71661	1.47245e-08	0.729901	5.843e-09	0.000214555	1.46955e-06	0.40011	FALSE	FALSE	FALSE	m120_to60
Europe	All	AvgNodeRelativeHumidity90Percentile	Deoxynivalenol	0.43562	1.59102e-05	0.564883	5.45536e-09	0.000200321	1.49493e-06	0.120762	FALSE	FALSE	FALSE	m60_to0
Europe	All	AvgNodeRelativeHumidity99Percentile	Fumonisins	-0.418004	0.00311316	-0.725792	5.32303e-09	0.000195462	1.50355e-06	0.90506	FALSE	FALSE	FALSE	m20_to10
All	All	AvgNodeTemperatureMedian	Fumonisin B2	0.454584	8.62228e-06	0.571167	6.20805e-09	0.00022796	1.52993e-06	0.0655665	FALSE	FALSE	FALSE	m120_to60
Europe	All	AvgNodeTemperature99Percentile	Aflatoxins	0.567342	0.000134791	0.769992	6.31121e-09	0.000231748	1.54498e-06	0.0548381	FALSE	FALSE	FALSE	m120_to60
All	All	DewpointMax	Fumonisin B2	0.52539	1.47463e-07	0.572297	5.70578e-09	0.000209516	1.55197e-06	0.189801	FALSE	FALSE	FALSE	m60_to0
Europe	All	RelativeHumidity99Percentile	Aflatoxin B1	-0.647601	6.2772e-06	-0.77164	5.59236e-09	0.000205351	1.56757e-06	0.299012	FALSE	FALSE	FALSE	m20_to10
Europe	All	AvgNodeTemperature99Percentile	Deoxynivalenol	-0.563191	6.19641e-09	-0.56423	5.73072e-09	0.000210432	1.59418e-06	0.0157921	FALSE	FALSE	FALSE	m20_to10
Europe	All	AvgNodeHumidDailyHoursAboveValueAvg	Fumonisin B1	-0.543395	6.57669e-05	-0.722861	6.56162e-09	0.000240943	1.59565e-06	0.191189	FALSE	FALSE	FALSE	m120_to60
Europe	All	AvgNodeHumidDailyHoursAboveValueAvg	Aflatoxin B1	-0.539858	0.000324056	-0.771058	5.83687e-09	0.00021433	1.59948e-06	0.287802	FALSE	FALSE	FALSE	m20_to10
Europe	All	AvgNodePrecipitationRate90Percentile	Trichothecenes	0.4372	1.47002e-05	0.564071	5.79987e-09	0.000212971	1.59948e-06	0.847571	FALSE	FALSE	FALSE	m20_to10
Europe	All	AvgNodeTemperature99Percentile	Aflatoxin B1	0.563966	0.000150754	0.769022	6.77337e-09	0.000248718	1.6363e-06	0.0548381	FALSE	FALSE	FALSE	m120_to60
Europe	All	AvgNodePrecipitationRate120H90Percentile	Trichothecenes	0.466204	3.20281e-06	0.563481	6.06272e-09	0.000222623	1.63693e-06	0.829656	FALSE	FALSE	FALSE	m60_to0
Europe	All	AvgNodePrecipitationRate24H90Percentile	Deoxynivalenol	0.395257	0.000105525	0.563418	6.09181e-09	0.000223691	1.64848e-06	0.608186	FALSE	FALSE	FALSE	m20_to10
Europe	All	AvgNodePrecipitationRate3H90Percentile	Deoxynivalenol	0.430299	2.07052e-05	0.563338	6.12836e-09	0.000225033	1.64848e-06	0.780078	FALSE	FALSE	FALSE	m20_to10
Europe	All	AvgNodePrecipitationRate90Percentile	Deoxynivalenol	0.436715	1.5062e-05	0.56329	6.15039e-09	0.000225842	1.64848e-06	0.847571	FALSE	FALSE	FALSE	m20_to10
Europe	All	AvgNodePrecipitationRate3H90Percentile	Trichothecenes	0.430123	2.08851e-05	0.562574	6.49006e-09	0.000238315	1.72233e-06	0.780078	FALSE	FALSE	FALSE	m20_to10
Europe	All	AvgNodeRelativeHumidityMin	Deoxynivalenol	0.53421	4.93639e-08	0.562478	6.53668e-09	0.000240027	1.72233e-06	0.110875	FALSE	FALSE	FALSE	m20_to10
Europe	All	Winddirection99Percentile	Aspergillus toxins normalized	0.311615	0.0102601	0.637545	6.56661e-09	0.000241126	1.72233e-06	0.00373654	FALSE	FALSE	FALSE	m20_to10
All	All	AvgNodePrecipitationRate3H90Percentile	Zearalenone	0.396428	1.04032e-06	0.462632	6.7728e-09	0.000248697	1.80215e-06	0.664459	FALSE	FALSE	FALSE	m60_to0
All	All	AvgNodePrecipitationRate3H90Percentile	Zearalenone-metabolites	0.396428	1.04032e-06	0.462632	6.7728e-09	0.000248697	1.80215e-06	0.664459	FALSE	FALSE	FALSE	m60_to0
Europe	All	Temperature1Percentile	Aspergillus toxins normalized	0.437878	0.000210802	0.63674	6.95373e-09	0.000255341	1.81093e-06	0.11688	FALSE	FALSE	FALSE	m20_to10
Europe	All	AvgNodeTemperature10Percentile	Fumonisin B2	0.678298	1.61622e-07	0.726295	7.54786e-09	0.000277157	1.81149e-06	0.0305257	FALSE	FALSE	FALSE	m120_to60
Europe	All	AvgNodePrecipitationRate6H90Percentile	Deoxynivalenol	0.433632	1.75649e-05	0.561459	7.05431e-09	0.000259034	1.82419e-06	0.683591	FALSE	FALSE	FALSE	m20_to10
Europe	All	Temperature99Percentile	Aflatoxin B1	0.522427	0.000544204	0.76718	7.73952e-09	0.000284195	1.83978e-06	0.17399	FALSE	FALSE	FALSE	m120_to60
Europe	All	AvgNodeTemperatureMax	Aspergillus toxins normalized	0.432711	0.000255106	0.636136	7.25818e-09	0.00026652	1.86378e-06	0.0360559	FALSE	FALSE	FALSE	m20_to10
Europe	All	Temperature99Percentile	Fumonisin B1	0.513424	0.000190031	0.72145	7.25014e-09	0.000266225	1.90161e-06	0.362558	FALSE	FALSE	FALSE	m60_to0
Europe	All	AvgNodeRelativeHumidityMax	Aflatoxin B1	-0.439351	0.00456246	-0.767471	7.57889e-09	0.000278297	1.90614e-06	0.0971358	FALSE	FALSE	FALSE	m60_to0
Europe	All	RelativeHumidity90Percentile	Trichothecenes	0.463687	3.67611e-06	0.560647	7.49462e-09	0.000275202	1.90614e-06	0.0863507	FALSE	FALSE	FALSE	m60_to0
All	All	AvgNodePrecipitationRate3H90Percentile	Deoxynivalenol	0.431965	7.16832e-08	0.460082	7.42649e-09	0.000272701	1.90614e-06	0.664459	FALSE	FALSE	FALSE	m60_to0
All	All	AvgNodePrecipitationRate90Percentile	Zearalenone	0.421619	1.73713e-07	0.461462	7.47431e-09	0.000274457	1.90614e-06	0.610849	FALSE	FALSE	FALSE	m60_to0
All	All	AvgNodePrecipitationRate90Percentile	Zearalenone-metabolites	0.421619	1.73713e-07	0.461462	7.47431e-09	0.000274457	1.90614e-06	0.610849	FALSE	FALSE	FALSE	m60_to0
All	All	Dewpoint99Percentile	Fumonisin B1	0.469681	3.00922e-06	0.563189	7.54042e-09	0.000276884	1.90614e-06	0.000618854	FALSE	FALSE	FALSE	m60_to0
Europe	All	AvgNodeTemperatureMedian	Trichothecenes	-0.392031	0.000121506	-0.5595	8.16116e-09	0.000299678	1.92101e-06	0.0659631	FALSE	FALSE	FALSE	m120_to60
All	All	AvgNodeRainPeriodAboveValueMax	Deoxynivalenol	0.366623	6.68345e-06	0.459862	7.56493e-09	0.000277784	1.92906e-06	0.468845	FALSE	FALSE	FALSE	m20_to10
All	All	AvgNodePrecipitationRate6H90Percentile	Zearalenone	0.385461	2.16837e-06	0.460733	7.94664e-09	0.000291801	1.94534e-06	0.703592	FALSE	FALSE	FALSE	m60_to0
All	All	AvgNodePrecipitationRate6H90Percentile	Zearalenone-metabolites	0.385461	2.16837e-06	0.460733	7.94664e-09	0.000291801	1.94534e-06	0.703592	FALSE	FALSE	FALSE	m60_to0
All	All	PrecipitationRate90Percentile	Zearalenone	0.396116	1.06268e-06	0.460821	7.88815e-09	0.000289653	1.94534e-06	0.565228	FALSE	FALSE	FALSE	m60_to0
All	All	PrecipitationRate90Percentile	Zearalenone-metabolites	0.396116	1.06268e-06	0.460821	7.88815e-09	0.000289653	1.94534e-06	0.565228	FALSE	FALSE	FALSE	m60_to0
All	All	AvgNodePrecipitationRate6H90Percentile	Deoxynivalenol	0.426042	1.12645e-07	0.459117	8.05474e-09	0.00029577	1.95874e-06	0.703592	FALSE	FALSE	FALSE	m60_to0
All	All	Dewpoint99Percentile	Aflatoxin B1	0.39994	0.000216315	0.587468	8.15748e-09	0.000299543	1.97068e-06	0.000618854	FALSE	FALSE	FALSE	m60_to0
Europe	All	AvgNodeRelativeHumidityMax	Fumonisin B1	-0.471069	0.000726734	-0.719279	8.44318e-09	0.000310033	1.97474e-06	0.264251	FALSE	FALSE	FALSE	m120_to60
All	All	AvgNodePrecipitationRate10Percentile	Aspergillus toxins normalized	0.138673	0.134243	0.500394	7.93151e-09	0.000291245	2.00859e-06	0.440252	FALSE	FALSE	FALSE	m20_to10
Europe	All	AvgNodePrecipitationRate6H90Percentile	Trichothecenes	0.432783	1.83193e-05	0.559468	8.18046e-09	0.000300386	2.04344e-06	0.683591	FALSE	FALSE	FALSE	m20_to10
Europe	All	AvgNodeTemperatureMedian	Fumonisin B1	0.681491	9.71903e-08	0.719822	8.12875e-09	0.000298488	2.04344e-06	0.139199	FALSE	FALSE	FALSE	m20_to10
Europe	All	PrecipitationRate90Percentile	Deoxynivalenol	0.456265	5.48454e-06	0.558815	8.58585e-09	0.000315273	2.0606e-06	0.672657	FALSE	FALSE	FALSE	m60_to0
Europe	All	AvgNodeRelativeHumidityMin	Trichothecenes	0.530455	6.36908e-08	0.559261	8.30698e-09	0.000305032	2.06103e-06	0.110875	FALSE	FALSE	FALSE	m20_to10
Europe	All	Dewpoint90Percentile	Fumonisin B1	0.736714	2.38314e-09	0.719388	8.37939e-09	0.000307691	2.06504e-06	0.0727085	FALSE	FALSE	FALSE	m20_to10
Europe	All	PrecipitationRate90Percentile	Trichothecenes	0.455774	5.62978e-06	0.558513	8.78016e-09	0.000322408	2.08005e-06	0.672657	FALSE	FALSE	FALSE	m60_to0
Europe	All	AvgNodeHumidDailyHoursAboveValueAvg	Aflatoxins	-0.541906	0.000304339	-0.765823	8.53197e-09	0.000313294	2.08129e-06	0.287802	FALSE	FALSE	FALSE	m20_to10
Europe	All	AvgNodeRelativeHumidityMax	Aspergillus toxins normalized	-0.417148	0.000445091	-0.633803	8.55869e-09	0.000314275	2.08129e-06	0.876554	FALSE	FALSE	FALSE	m20_to10
Europe	All	AvgNodeRelativeHumidity90Percentile	Aflatoxins	-0.481029	0.00167755	-0.765144	8.95593e-09	0.000328862	2.0814e-06	0.45229	FALSE	FALSE	FALSE	m120_to60
All	All	Temperature90Percentile	Aflatoxin B1	0.345589	0.0015781	0.586243	8.91254e-09	0.000327268	2.09787e-06	0.0808523	FALSE	FALSE	FALSE	m60_to0
All	All	Dewpoint99Percentile	Fumonisin B1	0.446892	1.00808e-05	0.560522	9.18361e-09	0.000337222	2.12089e-06	0.00203257	FALSE	FALSE	FALSE	m120_to60
Europe	All	Temperature99Percentile	Fumonisins	0.520555	0.000148957	0.718085	9.17557e-09	0.000336927	2.14603e-06	0.362558	FALSE	FALSE	FALSE	m60_to0
All	All	AvgNodePrecipitationRateAvg	Zearalenone	0.362919	9.04837e-06	0.458428	9.63598e-09	0.000353833	2.14744e-06	0.118515	FALSE	FALSE	FALSE	m120_to60
All	All	AvgNodePrecipitationRateAvg	Zearalenone-metabolites	0.362919	9.04837e-06	0.458428	9.63598e-09	0.000353833	2.14744e-06	0.118515	FALSE	FALSE	FALSE	m120_to60
All	All	PrecipitationRateAvg	Zearalenone	0.362919	9.04837e-06	0.458428	9.63598e-09	0.000353833	2.14744e-06	0.118515	FALSE	FALSE	FALSE	m120_to60
All	All	PrecipitationRateAvg	Zearalenone-metabolites	0.362919	9.04837e-06	0.458428	9.63598e-09	0.000353833	2.14744e-06	0.118515	FALSE	FALSE	FALSE	m120_to60
All	All	WinddirectionSouthRatio	Zearalenone	0.298768	0.000304298	0.458411	9.64944e-09	0.000354328	2.14744e-06	0.105991	FALSE	FALSE	FALSE	m120_to60
All	All	WinddirectionSouthRatio	Zearalenone-metabolites	0.298768	0.000304298	0.458411	9.64944e-09	0.000354328	2.14744e-06	0.105991	FALSE	FALSE	FALSE	m120_to60
Europe	All	AvgNodeTemperatureMedian	Aflatoxins	0.475643	0.00192266	0.765241	8.89419e-09	0.000326595	2.14865e-06	0.139199	FALSE	FALSE	FALSE	m20_to10
Europe	All	Temperature99Percentile	Aflatoxins	0.520042	0.000582948	0.76369	9.93136e-09	0.000364679	2.19686e-06	0.17399	FALSE	FALSE	FALSE	m120_to60
Europe	All	RelativeHumidity90Percentile	Deoxynivalenol	0.464569	3.50327e-06	0.557398	9.53292e-09	0.000350049	2.2155e-06	0.0863507	FALSE	FALSE	FALSE	m60_to0
Europe	All	AvgNodeTemperature90Percentile	Trichothecenes	-0.463019	3.81239e-06	-0.556633	1.00843e-08	0.000370296	2.21734e-06	0.0398592	FALSE	FALSE	FALSE	m120_to60
All	All	AvgNodeTemperatureMedian	Deoxynivalenol	-0.367611	6.28458e-06	-0.457176	9.47782e-09	0.000348025	2.25991e-06	0.0449796	FALSE	FALSE	FALSE	m20_to10
All	All	AvgNodePrecipitationRate90Percentile	Deoxynivalenol	0.444243	2.73133e-08	0.456659	9.89592e-09	0.000363378	2.2854e-06	0.610849	FALSE	FALSE	FALSE	m60_to0
Europe	All	AvgNodeTemperatureMax	Deoxynivalenol	-0.56611	4.9717e-09	-0.557191	9.67935e-09	0.000355426	2.29307e-06	0.0360559	FALSE	FALSE	FALSE	m20_to10
Europe	All	AvgNodeRelativeHumidityMax	Aflatoxins	-0.430312	0.00557917	-0.763205	1.02779e-08	0.000377404	2.35157e-06	0.0971358	FALSE	FALSE	FALSE	m60_to0
All	All	AvgNodePrecipitationRate3H90Percentile	Trichothecenes	0.430589	7.96828e-08	0.456166	1.03106e-08	0.000378603	2.35157e-06	0.664459	FALSE	FALSE	FALSE	m60_to0
Europe	All	AvgNodeHumidDailyHoursAboveValueAvg	Fumonisins	-0.548734	5.38606e-05	-0.715697	1.08228e-08	0.000397413	2.36555e-06	0.191189	FALSE	FALSE	FALSE	m120_to60
Europe	All	Winddirection99Percentile	Aspergillus toxins normalized	0.371841	0.00194647	0.630302	1.0931e-08	0.000401386	2.37506e-06	0.135243	FALSE	FALSE	FALSE	m120_to60
Europe	All	Temperature90Percentile	Fumonisin B2	0.645365	9.70447e-07	0.721554	1.05049e-08	0.000385741	2.38112e-06	0.162952	FALSE	FALSE	FALSE	m60_to0
Europe	All	AvgNodePrecipitationRate6H99Percentile	Deoxynivalenol	0.408646	5.78555e-05	0.555821	1.07035e-08	0.000393032	2.41124e-06	0.680617	FALSE	FALSE	FALSE	m60_to0
All	All	AvgNodePrecipitationRate90Percentile	Trichothecenes	0.444127	2.75682e-08	0.455465	1.09304e-08	0.000401364	2.44734e-06	0.610849	FALSE	FALSE	FALSE	m60_to0
Europe	All	AvgNodePrecipitationRateAvg	Deoxynivalenol	0.450414	7.46969e-06	0.555837	1.0691e-08	0.000392574	2.45359e-06	0.672704	FALSE	FALSE	FALSE	m20_to10
Europe	All	AvgNodeRelativeHumidity99Percentile	Aspergillus toxins normalized	-0.410023	0.000569219	-0.630745	1.05998e-08	0.000389225	2.45359e-06	0.90506	FALSE	FALSE	FALSE	m20_to10
Europe	All	AvgNodeTemperatureMedian	Aflatoxin B1	0.474449	0.00198114	0.762914	1.04912e-08	0.000385236	2.45359e-06	0.139199	FALSE	FALSE	FALSE	m20_to10
Europe	All	AvgNodeTemperatureMedian	Fumonisins	0.686862	7.02225e-08	0.716023	1.05829e-08	0.000388603	2.45359e-06	0.139199	FALSE	FALSE	FALSE	m20_to10
Europe	All	PrecipitationRateAvg	Deoxynivalenol	0.450414	7.46969e-06	0.555837	1.0691e-08	0.000392574	2.45359e-06	0.672704	FALSE	FALSE	FALSE	m20_to10
Europe	All	AvgNodeTemperatureAvg	Aflatoxins	0.481678	0.00164995	0.762332	1.09302e-08	0.000401356	2.47751e-06	0.111176	FALSE	FALSE	FALSE	m20_to10
Europe	All	TemperatureAvg	Aflatoxins	0.481678	0.00164995	0.762332	1.09302e-08	0.000401356	2.47751e-06	0.111176	FALSE	FALSE	FALSE	m20_to10
All	All	TemperatureMedian	Deoxynivalenol	-0.368499	5.94528e-06	-0.45482	1.15309e-08	0.000423414	2.49067e-06	0.0801721	FALSE	FALSE	FALSE	m120_to60
Europe	All	Dewpoint90Percentile	Fumonisins	0.740187	1.83051e-09	0.715046	1.1318e-08	0.000415597	2.53413e-06	0.0727085	FALSE	FALSE	FALSE	m20_to10
All	All	DewpointMax	Fumonisin B2	0.519999	2.07807e-07	0.562417	1.18075e-08	0.00043357	2.5355e-06	0.234313	FALSE	FALSE	FALSE	m120_to60
Europe	All	WinddirectionWestRatio	Fumonisins	-0.461967	0.000948529	-0.714611	1.16599e-08	0.000428151	2.59486e-06	0.23594	FALSE	FALSE	FALSE	m60_to0
Europe	All	TemperatureMedian	Aflatoxins	0.476124	0.00189958	0.761363	1.17e-08	0.000429626	2.60379e-06	0.134362	FALSE	FALSE	FALSE	m20_to10
Europe	All	AvgNodeTemperature90Percentile	Deoxynivalenol	-0.508565	2.65008e-07	-0.554197	1.20525e-08	0.000442568	2.65935e-06	0.0212316	FALSE	FALSE	FALSE	m20_to10
Europe	All	AvgNodeTemperatureMedian	Deoxynivalenol	-0.44085	1.22272e-05	-0.554149	1.20945e-08	0.000444111	2.65935e-06	0.139199	FALSE	FALSE	FALSE	m20_to10
Europe	All	WinddirectionStd	Fumonisin B1	0.433263	0.00209761	0.713634	1.24649e-08	0.00045771	2.6611e-06	0.737804	FALSE	FALSE	FALSE	m120_to60
Europe	All	WinddirectionWestRatio	Fumonisin B2	-0.522054	0.000167466	-0.718895	1.26084e-08	0.00046298	2.66853e-06	0.319945	FALSE	FALSE	FALSE	m120_to60
All	All	AvgNodePrecipitationRate120H90Percentile	Zearalenone	0.374216	4.48159e-06	0.455079	1.27177e-08	0.000466993	2.66853e-06	0.152327	FALSE	FALSE	FALSE	m120_to60
All	All	AvgNodePrecipitationRate120H90Percentile	Zearalenone-metabolites	0.374216	4.48159e-06	0.455079	1.27177e-08	0.000466993	2.66853e-06	0.152327	FALSE	FALSE	FALSE	m120_to60
Europe	All	AvgNodeRelativeHumidity10Percentile	Deoxynivalenol	0.460177	4.4471e-06	0.553305	1.28607e-08	0.000472243	2.6832e-06	0.138841	FALSE	FALSE	FALSE	m120_to60
Europe	All	TemperatureMax	Aspergillus toxins normalized	0.394058	0.000968922	0.628451	1.24252e-08	0.000456253	2.69972e-06	0.398406	FALSE	FALSE	FALSE	m20_to10
Europe	All	WinddirectionWestRatio	Fumonisins	-0.479488	0.000564274	-0.712875	1.31267e-08	0.000482013	2.72323e-06	0.319945	FALSE	FALSE	FALSE	m120_to60
All	All	AvgNodePrecipitationRate6H90Percentile	Trichothecenes	0.423407	1.37354e-07	0.45395	1.23923e-08	0.000455044	2.74123e-06	0.703592	FALSE	FALSE	FALSE	m60_to0
All	All	AvgNodePrecipitationRateAvg	Zearalenone	0.383687	2.43587e-06	0.454861	1.29481e-08	0.000475454	2.79679e-06	0.533362	FALSE	FALSE	FALSE	m60_to0
All	All	AvgNodePrecipitationRateAvg	Zearalenone-metabolites	0.383687	2.43587e-06	0.454861	1.29481e-08	0.000475454	2.79679e-06	0.533362	FALSE	FALSE	FALSE	m60_to0
All	All	PrecipitationRateAvg	Zearalenone	0.383687	2.43587e-06	0.454861	1.29481e-08	0.000475454	2.79679e-06	0.533362	FALSE	FALSE	FALSE	m60_to0
All	All	PrecipitationRateAvg	Zearalenone-metabolites	0.383687	2.43587e-06	0.454861	1.29481e-08	0.000475454	2.79679e-06	0.533362	FALSE	FALSE	FALSE	m60_to0
Europe	All	Temperature10Percentile	Fumonisin B2	0.727845	6.76474e-09	0.718316	1.31151e-08	0.000481587	2.83287e-06	0.151295	FALSE	FALSE	FALSE	m20_to10
Europe	All	AvgNodePrecipitationRate24H90Percentile	Trichothecenes	0.391654	0.000123514	0.552891	1.32532e-08	0.000486658	2.84283e-06	0.608186	FALSE	FALSE	FALSE	m20_to10
Europe	All	AvgNodeTemperatureAvg	Aflatoxin B1	0.480462	0.00170197	0.759424	1.33935e-08	0.00049181	2.84283e-06	0.111176	FALSE	FALSE	FALSE	m20_to10
Europe	All	TemperatureAvg	Aflatoxin B1	0.480462	0.00170197	0.759424	1.33935e-08	0.00049181	2.84283e-06	0.111176	FALSE	FALSE	FALSE	m20_to10
Europe	All	RelativeHumidity10Percentile	Trichothecenes	0.449923	7.66389e-06	0.552827	1.33146e-08	0.000488913	2.85914e-06	0.152573	FALSE	FALSE	FALSE	m60_to0
All	All	AvgNodeTemperatureMedian	Aflatoxins	0.335016	0.00223454	0.58044	1.34932e-08	0.000495469	2.88063e-06	0.0814306	FALSE	FALSE	FALSE	m60_to0
Europe	All	AvgNodeTemperature99Percentile	Fumonisins	0.528746	0.000111854	0.711898	1.40261e-08	0.00051504	2.89348e-06	0.0548381	FALSE	FALSE	FALSE	m120_to60
All	All	AvgNodePrecipitationRate120H90Percentile	Zearalenone	0.379745	3.14684e-06	0.45414	1.37392e-08	0.000504503	2.89944e-06	0.270791	FALSE	FALSE	FALSE	m60_to0
All	All	AvgNodePrecipitationRate120H90Percentile	Zearalenone-metabolites	0.379745	3.14684e-06	0.45414	1.37392e-08	0.000504503	2.89944e-06	0.270791	FALSE	FALSE	FALSE	m60_to0
All	All	AvgNodePrecipitationRate3H90Percentile	Deoxynivalenol	0.409695	3.75286e-07	0.452649	1.37966e-08	0.000506611	2.91156e-06	0.643152	FALSE	FALSE	FALSE	m20_to10
Europe	All	AvgNodeRelativeHumidityMedian	Fumonisin B1	-0.434306	0.0020404	-0.711029	1.48739e-08	0.000546168	3.05122e-06	0.186759	FALSE	FALSE	FALSE	m120_to60
Europe	All	RelativeHumidityMedian	Fumonisin B1	-0.425621	0.00256203	-0.710812	1.50932e-08	0.000554222	3.07901e-06	0.181455	FALSE	FALSE	FALSE	m120_to60
Europe	All	TemperatureMedian	Aflatoxin B1	0.474652	0.00197106	0.758067	1.47118e-08	0.000540217	3.08695e-06	0.134362	FALSE	FALSE	FALSE	m20_to10
Europe	All	AvgNodePrecipitationRateAvg	Trichothecenes	0.448814	8.11988e-06	0.551139	1.50443e-08	0.000552426	3.0901e-06	0.672704	FALSE	FALSE	FALSE	m20_to10
Europe	All	AvgNodeTemperatureAvg	Deoxynivalenol	-0.445351	9.71407e-06	-0.550868	1.53409e-08	0.000563318	3.0901e-06	0.111176	FALSE	FALSE	FALSE	m20_to10
Europe	All	PrecipitationRateAvg	Trichothecenes	0.448814	8.11988e-06	0.551139	1.50443e-08	0.000552426	3.0901e-06	0.672704	FALSE	FALSE	FALSE	m20_to10
Europe	All	TemperatureAvg	Deoxynivalenol	-0.445351	9.71407e-06	-0.550868	1.53409e-08	0.000563318	3.0901e-06	0.111176	FALSE	FALSE	FALSE	m20_to10
All	All	AvgNodePrecipitationRate3H90Percentile	Trichothecenes	0.409671	3.75927e-07	0.451324	1.53842e-08	0.000564909	3.0901e-06	0.643152	FALSE	FALSE	FALSE	m20_to10
All	All	AvgNodePrecipitationRate3H90Percentile	Zearalenone	0.319763	0.000104848	0.452681	1.54842e-08	0.000568579	3.0901e-06	0.643152	FALSE	FALSE	FALSE	m20_to10
All	All	AvgNodePrecipitationRate3H90Percentile	Zearalenone-metabolites	0.319763	0.000104848	0.452681	1.54842e-08	0.000568579	3.0901e-06	0.643152	FALSE	FALSE	FALSE	m20_to10
All	All	Dewpoint90Percentile	Fumonisin B1	0.528468	8.62054e-08	0.553624	1.51702e-08	0.000557051	3.0901e-06	0.0148455	FALSE	FALSE	FALSE	m20_to10
All	All	Dewpoint90Percentile	Fumonisins	0.54581	2.6425e-08	0.553393	1.54238e-08	0.000566361	3.0901e-06	0.0148455	FALSE	FALSE	FALSE	m20_to10
Europe	All	TemperatureMedian	Deoxynivalenol	-0.438666	1.36554e-05	-0.550518	1.57331e-08	0.000577719	3.1228e-06	0.134362	FALSE	FALSE	FALSE	m20_to10
Europe	All	WinddirectionStd	Fumonisins	0.44217	0.00165174	0.710378	1.55409e-08	0.000570664	3.15284e-06	0.737804	FALSE	FALSE	FALSE	m120_to60
Europe	All	AvgNodeTemperature99Percentile	Fumonisin B1	0.519888	0.000152426	0.710052	1.58849e-08	0.000583294	3.20491e-06	0.0548381	FALSE	FALSE	FALSE	m120_to60
Europe	All	RelativeHumidity90Percentile	Fumonisin B2	-0.581953	1.78206e-05	-0.71531	1.60726e-08	0.000590186	3.20753e-06	0.449279	FALSE	FALSE	FALSE	m120_to60
Europe	All	AvgNodePrecipitationRate24H90Percentile	Deoxynivalenol	0.437745	1.43032e-05	0.550756	1.54647e-08	0.000567863	3.24493e-06	0.078929	FALSE	FALSE	FALSE	m60_to0
Europe	All	AvgNodePrecipitationRate99Percentile	Deoxynivalenol	0.422894	2.96579e-05	0.550358	1.59145e-08	0.00058438	3.32034e-06	0.697261	FALSE	FALSE	FALSE	m60_to0
Europe	All	AvgNodePrecipitationRateAvg	Deoxynivalenol	0.460341	4.40781e-06	0.549753	1.66222e-08	0.000610366	3.39092e-06	0.575391	FALSE	FALSE	FALSE	m60_to0
Europe	All	AvgNodeRelativeHumidity99Percentile	Aflatoxin B1	-0.466468	0.00241351	-0.756515	1.63658e-08	0.000600954	3.39092e-06	0.600778	FALSE	FALSE	FALSE	m60_to0
Europe	All	PrecipitationRateAvg	Deoxynivalenol	0.460341	4.40781e-06	0.549753	1.66222e-08	0.000610366	3.39092e-06	0.575391	FALSE	FALSE	FALSE	m60_to0
All	All	Temperature99Percentile	Aspergillus toxins normalized	0.236507	0.00992399	0.490985	1.65428e-08	0.000607453	3.39092e-06	0.115989	FALSE	FALSE	FALSE	m60_to0
Europe	All	AvgNodeRelativeHumidityAvg	Fumonisin B1	-0.413314	0.0035022	-0.708858	1.72082e-08	0.000631885	3.39723e-06	0.187505	FALSE	FALSE	FALSE	m120_to60
Europe	All	RelativeHumidityAvg	Fumonisin B1	-0.413314	0.0035022	-0.708858	1.72082e-08	0.000631885	3.39723e-06	0.187505	FALSE	FALSE	FALSE	m120_to60
All	All	Dewpoint99Percentile	Aflatoxins	0.380343	0.000460923	0.577288	1.68441e-08	0.000618514	3.4172e-06	0.000618854	FALSE	FALSE	FALSE	m60_to0
Europe	All	TemperatureMedian	Trichothecenes	-0.387934	0.000145033	-0.548989	1.75591e-08	0.000644771	3.44797e-06	0.062755	FALSE	FALSE	FALSE	m120_to60
All	All	AvgNodeTemperatureAvg	Trichothecenes	-0.355824	1.29292e-05	-0.449576	1.77483e-08	0.000651718	3.46659e-06	0.0650954	FALSE	FALSE	FALSE	m20_to10
All	All	TemperatureAvg	Trichothecenes	-0.355824	1.29292e-05	-0.449576	1.77483e-08	0.000651718	3.46659e-06	0.0650954	FALSE	FALSE	FALSE	m20_to10
Europe	All	TemperatureMedian	Trichothecenes	-0.414891	4.3327e-05	-0.548989	1.75591e-08	0.000644771	3.5427e-06	0.120622	FALSE	FALSE	FALSE	m60_to0
Europe	All	AvgNodeHumidDailyHoursAboveValueAvg	Aflatoxin B2	-0.489777	0.00242999	-0.781855	1.80305e-08	0.00066208	3.61792e-06	0.125363	FALSE	FALSE	FALSE	m60_to0
All	All	Temperature10Percentile	Zearalenone	-0.362608	9.22172e-06	-0.450326	1.87601e-08	0.000688872	3.72363e-06	0.157083	FALSE	FALSE	FALSE	m60_to0
All	All	Temperature10Percentile	Zearalenone-metabolites	-0.362608	9.22172e-06	-0.450326	1.87601e-08	0.000688872	3.72363e-06	0.157083	FALSE	FALSE	FALSE	m60_to0
Europe	All	AvgNodeTemperature10Percentile	Aspergillus toxins normalized	0.32958	0.00645934	0.622174	1.90682e-08	0.000700184	3.72438e-06	0.0305257	FALSE	FALSE	FALSE	m120_to60
Europe	All	AvgNodeRelativeHumidity99Percentile	Aspergillus toxins normalized	-0.358458	0.00289613	-0.621651	1.97526e-08	0.000725316	3.89955e-06	0.600778	FALSE	FALSE	FALSE	m60_to0
Europe	All	AvgNodeRelativeHumidityMax	Fumonisins	-0.474638	0.000653328	-0.70647	2.01708e-08	0.000740671	3.91889e-06	0.264251	FALSE	FALSE	FALSE	m120_to60
All	All	AvgNodeTemperatureMedian	Fumonisin B2	0.4378	1.99383e-05	0.554859	2.02713e-08	0.000744362	3.98055e-06	0.0814306	FALSE	FALSE	FALSE	m60_to0
Europe	All	AvgNodeRelativeHumidity99Percentile	Aflatoxins	-0.458303	0.0029395	-0.753219	2.04713e-08	0.000751705	3.99843e-06	0.600778	FALSE	FALSE	FALSE	m60_to0
All	All	Dewpoint90Percentile	Fumonisins	0.497898	5.94006e-07	0.549278	2.06927e-08	0.000759836	3.99914e-06	0.00173247	FALSE	FALSE	FALSE	m120_to60
Europe	All	AvgNodePrecipitationRate6H99Percentile	Trichothecenes	0.404069	7.12544e-05	0.54652	2.0941e-08	0.000768955	4.04597e-06	0.680617	FALSE	FALSE	FALSE	m60_to0
Europe	All	AvgNodePrecipitationRateAvg	Trichothecenes	0.458228	4.93836e-06	0.546377	2.11554e-08	0.000776826	4.04597e-06	0.575391	FALSE	FALSE	FALSE	m60_to0
Europe	All	PrecipitationRateAvg	Trichothecenes	0.458228	4.93836e-06	0.546377	2.11554e-08	0.000776826	4.04597e-06	0.575391	FALSE	FALSE	FALSE	m60_to0
Europe	All	Temperature10Percentile	Fumonisin B2	0.765121	3.7957e-10	0.710916	2.15359e-08	0.000790797	4.0974e-06	0.139378	FALSE	FALSE	FALSE	m60_to0
Europe	All	Temperature99Percentile	Trichothecenes	-0.460455	4.38085e-06	-0.545979	2.17618e-08	0.000799095	4.18374e-06	0.17399	FALSE	FALSE	FALSE	m120_to60
Europe	All	WinddirectionStd	Aspergillus toxins normalized	0.402784	0.000726862	0.619921	2.21861e-08	0.000814674	4.22111e-06	0.737804	FALSE	FALSE	FALSE	m120_to60
Europe	All	AvgNodeTemperatureMedian	Trichothecenes	-0.417558	3.82253e-05	-0.545549	2.24354e-08	0.000823829	4.22901e-06	0.0968779	FALSE	FALSE	FALSE	m60_to0
Europe	All	WinddirectionWestRatio	Fumonisin B1	-0.449296	0.00135792	-0.704842	2.2458e-08	0.000824656	4.22901e-06	0.23594	FALSE	FALSE	FALSE	m60_to0
Europe	All	AvgNodeRelativeHumidity90Percentile	Fumonisin B2	-0.504611	0.00029815	-0.710106	2.27152e-08	0.000834104	4.25563e-06	0.120762	FALSE	FALSE	FALSE	m60_to0
Europe	All	AvgNodeRelativeHumidityMedian	Fumonisins	-0.441729	0.00167163	-0.703973	2.37751e-08	0.00087302	4.5001e-06	0.186759	FALSE	FALSE	FALSE	m120_to60
Europe	All	RelativeHumidityMedian	Fumonisins	-0.433292	0.002096	-0.703865	2.39447e-08	0.000879249	4.50897e-06	0.181455	FALSE	FALSE	FALSE	m120_to60
Europe	All	AvgNodePrecipitationRate6H90Percentile	Deoxynivalenol	0.451798	6.947e-06	0.544163	2.47438e-08	0.000908591	4.56578e-06	0.441105	FALSE	FALSE	FALSE	m60_to0
All	All	AvgNodeTemperatureMedian	Aflatoxin B1	0.314562	0.00423583	0.571802	2.46466e-08	0.000905025	4.56578e-06	0.0814306	FALSE	FALSE	FALSE	m60_to0
Europe	All	AvgNodeHumidDailyHoursAboveValueAvg	Aflatoxin B1	-0.508014	0.000818464	-0.75031	2.48698e-08	0.000913219	4.63563e-06	0.191189	FALSE	FALSE	FALSE	m120_to60
All	All	AvgNodeTemperature90Percentile	Deoxynivalenol	-0.442663	3.09919e-08	-0.445451	2.47879e-08	0.000910213	4.63563e-06	0.00739947	FALSE	FALSE	FALSE	m120_to60
Europe	All	AvgNodePrecipitationRate3H99Percentile	Deoxynivalenol	0.4123	4.88819e-05	0.543845	2.53056e-08	0.00092922	4.6461e-06	0.710149	FALSE	FALSE	FALSE	m60_to0
All	All	AvgNodePrecipitationRate10Percentile	Aspergillus toxins normalized	0.276879	0.00240354	0.485164	2.57837e-08	0.000946778	4.67428e-06	0.807318	FALSE	FALSE	FALSE	m60_to0
All	All	AvgNodeTemperatureAvg	Trichothecenes	-0.381216	2.63627e-06	-0.444873	2.59682e-08	0.000953553	4.67428e-06	0.0970908	FALSE	FALSE	FALSE	m60_to0
All	All	TemperatureAvg	Trichothecenes	-0.381216	2.63627e-06	-0.444873	2.59682e-08	0.000953553	4.67428e-06	0.0970908	FALSE	FALSE	FALSE	m60_to0
Europe	All	WinddirectionWestRatio	Fumonisin B2	-0.491515	0.000450673	-0.707909	2.62286e-08	0.000963114	4.69812e-06	0.23594	FALSE	FALSE	FALSE	m60_to0
Europe	All	AvgNodePrecipitationRateStd	Deoxynivalenol	0.431484	1.95331e-05	0.543239	2.64067e-08	0.000969652	4.70705e-06	0.496565	FALSE	FALSE	FALSE	m60_to0
Europe	All	AvgNodeRelativeHumidityAvg	Fumonisins	-0.42114	0.0028747	-0.702562	2.60708e-08	0.000957321	4.81066e-06	0.187505	FALSE	FALSE	FALSE	m120_to60
Europe	All	RelativeHumidityAvg	Fumonisins	-0.42114	0.0028747	-0.702562	2.60708e-08	0.000957321	4.81066e-06	0.187505	FALSE	FALSE	FALSE	m120_to60
Europe	All	RelativeHumidity1Percentile	Trichothecenes	0.416409	4.03508e-05	0.543303	2.62886e-08	0.000965319	4.82659e-06	0.265857	FALSE	FALSE	FALSE	m120_to60
Europe	All	AvgNodeRelativeHumidity90Percentile	Aflatoxin B1	-0.508709	0.000802854	-0.750117	2.51922e-08	0.000925059	4.86873e-06	0.217895	FALSE	FALSE	FALSE	m20_to10
Europe	All	RelativeHumidity10Percentile	Deoxynivalenol	0.452022	6.86571e-06	0.542634	2.75534e-08	0.00101176	4.88772e-06	0.152573	FALSE	FALSE	FALSE	m60_to0
Europe	All	RelativeHumidity10Percentile	Aspergillus toxins normalized	-0.386428	0.00123799	-0.617386	2.62697e-08	0.000964622	5.05038e-06	0.0931466	FALSE	FALSE	FALSE	m20_to10
Europe	All	AvgNodeHumidDailyHoursAboveValueAvg	Fumonisin B2	-0.586807	1.4572e-05	-0.70629	2.91363e-08	0.00106988	5.07054e-06	0.125363	FALSE	FALSE	FALSE	m60_to0
Europe	All	AvgNodeRelativeHumidity10Percentile	Trichothecenes	0.477047	1.74644e-06	0.541902	2.9005e-08	0.00106506	5.07054e-06	0.163356	FALSE	FALSE	FALSE	m60_to0
All	All	AvgNodePrecipitationRate120H99Percentile	Zearalenone	0.352097	1.73076e-05	0.444928	2.89661e-08	0.00106363	5.07054e-06	0.241443	FALSE	FALSE	FALSE	m60_to0
All	All	AvgNodePrecipitationRate120H99Percentile	Zearalenone-metabolites	0.352097	1.73076e-05	0.444928	2.89661e-08	0.00106363	5.07054e-06	0.241443	FALSE	FALSE	FALSE	m60_to0
Europe	All	AvgNodePrecipitationRate99Percentile	Trichothecenes	0.418129	3.72085e-05	0.541599	2.96257e-08	0.00108785	5.13139e-06	0.697261	FALSE	FALSE	FALSE	m60_to0
All	All	AvgNodePrecipitationRate6H90Percentile	Deoxynivalenol	0.405913	4.91345e-07	0.444429	2.69085e-08	0.000988081	5.14626e-06	0.588947	FALSE	FALSE	FALSE	m20_to10
Europe	All	AvgNodePrecipitationRate6H90Percentile	Trichothecenes	0.449871	7.68464e-06	0.541121	3.06315e-08	0.00112479	5.2807e-06	0.441105	FALSE	FALSE	FALSE	m60_to0
Europe	All	RelativeHumidityStd	Trichothecenes	-0.47039	2.54043e-06	-0.542252	2.83019e-08	0.00103925	5.38469e-06	0.0316387	FALSE	FALSE	FALSE	m20_to10
All	All	AvgNodePrecipitationRate6H90Percentile	Zearalenone	0.311238	0.000163164	0.445032	2.87249e-08	0.00105478	5.40912e-06	0.588947	FALSE	FALSE	FALSE	m20_to10
All	All	AvgNodePrecipitationRate6H90Percentile	Zearalenone-metabolites	0.311238	0.000163164	0.445032	2.87249e-08	0.00105478	5.40912e-06	0.588947	FALSE	FALSE	FALSE	m20_to10
Europe	All	AvgNodePrecipitationRate24H90Percentile	Trichothecenes	0.433398	1.77695e-05	0.540405	3.22015e-08	0.00118244	5.52541e-06	0.078929	FALSE	FALSE	FALSE	m60_to0
Europe	All	RelativeHumidity99Percentile	Aspergillus toxins normalized	-0.394839	0.000944606	-0.615415	2.99277e-08	0.00109895	5.60687e-06	0.299012	FALSE	FALSE	FALSE	m20_to10
Europe	All	WinddirectionWestRatio	Fumonisin B1	-0.463496	0.000907476	-0.699957	3.08645e-08	0.00113334	5.63853e-06	0.319945	FALSE	FALSE	FALSE	m120_to60
Europe	All	Temperature99Percentile	Trichothecenes	-0.474116	2.06184e-06	-0.539799	3.35867e-08	0.0012333	5.73629e-06	0.362558	FALSE	FALSE	FALSE	m60_to0
Europe	All	AvgNodeTemperatureAvg	Trichothecenes	-0.423862	2.83103e-05	-0.539608	3.40358e-08	0.00124979	5.75942e-06	0.109975	FALSE	FALSE	FALSE	m60_to0
Europe	All	TemperatureAvg	Trichothecenes	-0.423862	2.83103e-05	-0.539608	3.40358e-08	0.00124979	5.75942e-06	0.109975	FALSE	FALSE	FALSE	m60_to0
Europe	All	RelativeHumidity99Percentile	Aflatoxins	-0.56181	0.000161823	-0.745463	3.42008e-08	0.00125585	5.7608e-06	0.47737	FALSE	FALSE	FALSE	m60_to0
Europe	All	AvgNodeTemperature99Percentile	Aflatoxin B1	0.52849	0.000455851	0.746529	3.19052e-08	0.00117156	5.947e-06	0.0157921	FALSE	FALSE	FALSE	m20_to10
All	All	AvgNodeTemperatureAvg	Deoxynivalenol	-0.354409	1.4072e-05	-0.441983	3.27149e-08	0.00120129	6.03664e-06	0.0650954	FALSE	FALSE	FALSE	m20_to10
All	All	TemperatureAvg	Deoxynivalenol	-0.354409	1.4072e-05	-0.441983	3.27149e-08	0.00120129	6.03664e-06	0.0650954	FALSE	FALSE	FALSE	m20_to10
Europe	All	AvgNodeTemperature90Percentile	Deoxynivalenol	-0.458245	4.93395e-06	-0.539911	3.33273e-08	0.00122378	6.05831e-06	0.0398592	FALSE	FALSE	FALSE	m120_to60
Europe	All	WinddirectionNorthRatio	Fumonisin B1	0.363824	0.0110227	0.697894	3.52325e-08	0.00129374	6.3731e-06	0.163969	FALSE	FALSE	FALSE	m120_to60
Europe	All	AvgNodeTemperature99Percentile	Aflatoxins	0.572942	0.000111653	0.743815	3.80524e-08	0.00139728	6.38028e-06	0.0811341	FALSE	FALSE	FALSE	m60_to0
All	All	TemperatureMedian	Trichothecenes	-0.366296	6.82101e-06	-0.441109	3.50679e-08	0.00128769	6.43846e-06	0.00797072	FALSE	FALSE	FALSE	m20_to10
Europe	All	Temperature99Percentile	Deoxynivalenol	-0.46107	4.23758e-06	-0.538207	3.75086e-08	0.00137732	6.49677e-06	0.17399	FALSE	FALSE	FALSE	m120_to60
Europe	All	AvgNodeRelativeHumidity99Percentile	Trichothecenes	0.383374	0.000176141	0.538892	3.57715e-08	0.00131353	6.52221e-06	0.90506	FALSE	FALSE	FALSE	m20_to10
Europe	All	AvgNodeRelativeHumidityMax	Fumonisin B2	-0.392533	0.0063509	-0.703053	3.58793e-08	0.00131749	6.52221e-06	0.876554	FALSE	FALSE	FALSE	m20_to10
Europe	All	RelativeHumidity1Percentile	Deoxynivalenol	0.419697	3.45463e-05	0.53792	3.82594e-08	0.00140488	6.56488e-06	0.265857	FALSE	FALSE	FALSE	m120_to60
Europe	All	AvgNodeHumidDailyHoursAboveValueAvg	Aflatoxins	-0.50404	0.000913101	-0.743524	3.87725e-08	0.00142373	6.60292e-06	0.191189	FALSE	FALSE	FALSE	m120_to60
Europe	All	Winddirection1Percentile	Aspergillus toxins normalized	-0.359482	0.00281107	-0.611431	3.88407e-08	0.00142623	6.60292e-06	0.0563791	FALSE	FALSE	FALSE	m120_to60
All	All	AvgNodePrecipitationRate6H90Percentile	Trichothecenes	0.404725	5.34394e-07	0.440531	3.67139e-08	0.00134814	6.64106e-06	0.588947	FALSE	FALSE	FALSE	m20_to10
Europe	All	AvgNodeTemperature99Percentile	Aflatoxins	0.532989	0.000398845	0.744202	3.71115e-08	0.00136273	6.68006e-06	0.0157921	FALSE	FALSE	FALSE	m20_to10
All	All	Dewpoint90Percentile	Fumonisin B2	0.555227	1.9751e-08	0.545948	3.7693e-08	0.00138409	6.75165e-06	0.0148455	FALSE	FALSE	FALSE	m20_to10
Europe	All	AvgNodeTemperature99Percentile	Aflatoxin B1	0.567899	0.000132312	0.742845	4.05024e-08	0.00148725	6.76022e-06	0.0811341	FALSE	FALSE	FALSE	m60_to0
Europe	All	RelativeHumidity10Percentile	Aspergillus toxins normalized	-0.406246	0.000647113	-0.610506	4.12445e-08	0.0015145	6.85293e-06	0.152573	FALSE	FALSE	FALSE	m60_to0
Europe	All	Temperature99Percentile	Deoxynivalenol	-0.476142	1.8386e-06	-0.536757	4.14536e-08	0.00152218	6.85666e-06	0.362558	FALSE	FALSE	FALSE	m60_to0
Europe	All	AvgNodeTemperatureMedian	Deoxynivalenol	-0.386162	0.000156463	-0.537076	4.05541e-08	0.00148915	6.86243e-06	0.0659631	FALSE	FALSE	FALSE	m120_to60
Europe	All	WinddirectionNorthRatio	Fumonisins	0.373379	0.0089505	0.695397	4.12945e-08	0.00151633	6.95566e-06	0.163969	FALSE	FALSE	FALSE	m120_to60
All	All	DewpointMax	Aspergillus toxins normalized	0.252967	0.00571364	0.479501	3.93961e-08	0.00144662	7.02244e-06	0.0107209	FALSE	FALSE	FALSE	m20_to10
Europe	All	AvgNodeRelativeHumidity90Percentile	Aflatoxins	-0.502361	0.000955918	-0.742942	4.0251e-08	0.00147802	7.07107e-06	0.217895	FALSE	FALSE	FALSE	m20_to10
All	All	AvgNodeTemperatureAvg	Zearalenone	-0.362076	9.52514e-06	-0.440476	4.12094e-08	0.00151321	7.07107e-06	0.0650954	FALSE	FALSE	FALSE	m20_to10
All	All	AvgNodeTemperatureAvg	Zearalenone-metabolites	-0.362076	9.52514e-06	-0.440476	4.12094e-08	0.00151321	7.07107e-06	0.0650954	FALSE	FALSE	FALSE	m20_to10
All	All	Temperature10Percentile	Zearalenone	-0.36769	6.74667e-06	-0.440632	4.07098e-08	0.00149486	7.07107e-06	0.148688	FALSE	FALSE	FALSE	m20_to10
All	All	Temperature10Percentile	Zearalenone-metabolites	-0.36769	6.74667e-06	-0.440632	4.07098e-08	0.00149486	7.07107e-06	0.148688	FALSE	FALSE	FALSE	m20_to10
All	All	TemperatureAvg	Zearalenone	-0.362076	9.52514e-06	-0.440476	4.12094e-08	0.00151321	7.07107e-06	0.0650954	FALSE	FALSE	FALSE	m20_to10
All	All	TemperatureAvg	Zearalenone-metabolites	-0.362076	9.52514e-06	-0.440476	4.12094e-08	0.00151321	7.07107e-06	0.0650954	FALSE	FALSE	FALSE	m20_to10
Europe	All	AvgNodeTemperatureMin	Aflatoxins	0.459985	0.00282356	0.741488	4.41794e-08	0.00162227	7.27474e-06	0.152363	FALSE	FALSE	FALSE	m60_to0
All	All	Dewpoint90Percentile	Aflatoxin B1	0.323003	0.00327039	0.563437	4.34596e-08	0.00159584	7.4225e-06	0.0148455	FALSE	FALSE	FALSE	m20_to10
Europe	All	AvgNodePrecipitationRateStd	Trichothecenes	0.427154	2.41439e-05	0.535165	4.6244e-08	0.00169808	7.44771e-06	0.496565	FALSE	FALSE	FALSE	m60_to0
Europe	All	AvgNodeRelativeHumidityAvg	Fumonisin B1	-0.446745	0.00145728	-0.69366	4.60734e-08	0.00169181	7.44771e-06	0.165525	FALSE	FALSE	FALSE	m60_to0
Europe	All	RelativeHumidityAvg	Fumonisin B1	-0.446745	0.00145728	-0.69366	4.60734e-08	0.00169181	7.44771e-06	0.165525	FALSE	FALSE	FALSE	m60_to0
Europe	All	Temperature90Percentile	Trichothecenes	-0.463524	3.70885e-06	-0.535197	4.61432e-08	0.00169438	7.44771e-06	0.162952	FALSE	FALSE	FALSE	m60_to0
Europe	All	TemperatureMedian	Deoxynivalenol	-0.410141	5.40126e-05	-0.535404	4.54932e-08	0.00167051	7.44771e-06	0.120622	FALSE	FALSE	FALSE	m60_to0
All	All	AvgNodeTemperature10Percentile	Trichothecenes	-0.165419	0.0483378	-0.437982	4.48878e-08	0.00164828	7.5264e-06	0.121346	FALSE	FALSE	FALSE	m120_to60
Europe	All	AvgNodeRelativeHumidityMax	Fumonisin B2	-0.466348	0.00095327	-0.698427	4.80775e-08	0.00176541	7.7092e-06	0.0971358	FALSE	FALSE	FALSE	m60_to0
Europe	All	AvgNodePrecipitationRate3H99Percentile	Trichothecenes	0.407231	6.17238e-05	0.534337	4.89389e-08	0.00179704	7.81321e-06	0.710149	FALSE	FALSE	FALSE	m60_to0
Europe	All	TemperatureMedian	Fumonisin B2	0.694651	6.08073e-08	0.699121	4.60288e-08	0.00169018	7.82489e-06	0.134362	FALSE	FALSE	FALSE	m20_to10
Europe	All	AvgNodeTemperature1Percentile	Aflatoxins	0.460586	0.00278312	0.739743	4.9363e-08	0.00181261	7.84679e-06	0.33817	FALSE	FALSE	FALSE	m60_to0
Europe	All	RelativeHumidity99Percentile	Aflatoxin B1	-0.555619	0.000197798	-0.739646	4.96669e-08	0.00182377	7.86107e-06	0.47737	FALSE	FALSE	FALSE	m60_to0
Europe	All	AvgNodeRelativeHumidity90Percentile	Fumonisin B2	-0.459722	0.00115034	-0.698312	4.84272e-08	0.00177825	8.08294e-06	0.45229	FALSE	FALSE	FALSE	m120_to60
Europe	All	RelativeHumidityStd	Deoxynivalenol	-0.472539	2.25294e-06	-0.534034	4.99604e-08	0.00183455	8.45413e-06	0.0316387	FALSE	FALSE	FALSE	m20_to10
Europe	All	AvgNodeRelativeHumidity99Percentile	Fumonisin B2	-0.424633	0.00293049	-0.697618	5.05755e-08	0.00185713	8.51896e-06	0.90506	FALSE	FALSE	FALSE	m20_to10
Europe	All	AvgNodeRelativeHumidity10Percentile	Aspergillus toxins normalized	-0.4083	0.000603621	-0.607086	5.14068e-08	0.00188766	8.59341e-06	0.0929718	FALSE	FALSE	FALSE	m20_to10
Europe	All	AvgNodeRelativeHumidity99Percentile	Aflatoxin B2	-0.567804	0.000303936	-0.76609	5.17196e-08	0.00189914	8.59341e-06	0.90506	FALSE	FALSE	FALSE	m20_to10
Europe	All	Temperature99Percentile	Aflatoxin B1	0.503676	0.000922223	0.739064	5.15272e-08	0.00189208	8.59341e-06	0.0769165	FALSE	FALSE	FALSE	m20_to10
Europe	All	RelativeHumidity90Percentile	Fumonisin B2	-0.587208	1.43293e-05	-0.69704	5.24335e-08	0.00192536	8.67279e-06	0.119329	FALSE	FALSE	FALSE	m20_to10
Europe	All	AvgNodeRelativeHumidityMedian	Fumonisin B1	-0.466292	0.00083652	-0.690404	5.64592e-08	0.00207318	8.85976e-06	0.154634	FALSE	FALSE	FALSE	m60_to0
Europe	All	AvgNodeRelativeHumidityMedian	Fumonisin B1	-0.438652	0.00181662	-0.690947	5.45884e-08	0.00200449	8.98872e-06	0.260731	FALSE	FALSE	FALSE	m20_to10
Europe	All	AvgNodeTemperatureMedian	Deoxynivalenol	-0.412843	4.76672e-05	-0.531884	5.78256e-08	0.00212336	9.03556e-06	0.0968779	FALSE	FALSE	FALSE	m60_to0
All	All	WinddirectionNorthRatio	Trichothecenes	-0.294677	0.000353505	-0.434679	5.81053e-08	0.00213363	9.0408e-06	0.0084073	FALSE	FALSE	FALSE	m60_to0
Europe	All	AvgNodePrecipitationRate120H99Percentile	Trichothecenes	0.433787	1.74302e-05	0.531311	6.01143e-08	0.0022074	9.27478e-06	0.405634	FALSE	FALSE	FALSE	m60_to0
Europe	All	AvgNodeTemperatureMin	Aflatoxin B1	0.455032	0.00317683	0.73664	5.99969e-08	0.00220309	9.27478e-06	0.152363	FALSE	FALSE	FALSE	m60_to0
Europe	All	AvgNodePrecipitationRate120H99Percentile	Deoxynivalenol	0.433366	1.77977e-05	0.530913	6.17541e-08	0.00226761	9.45809e-06	0.405634	FALSE	FALSE	FALSE	m60_to0
Europe	All	AvgNodeTemperature10Percentile	Aflatoxins	0.4767	0.00187225	0.735962	6.25903e-08	0.00229831	9.45809e-06	0.157087	FALSE	FALSE	FALSE	m60_to0
Europe	All	AvgNodeTemperature1Percentile	Aflatoxin B1	0.456124	0.0030958	0.736058	6.22135e-08	0.00228448	9.45809e-06	0.33817	FALSE	FALSE	FALSE	m60_to0
Europe	All	RelativeHumidity90Percentile	Aflatoxin B2	-0.521915	0.00109577	-0.76315	6.23846e-08	0.00229076	9.45809e-06	0.0863507	FALSE	FALSE	FALSE	m60_to0
Europe	All	RelativeHumidityMedian	Fumonisin B1	-0.445135	0.00152325	-0.688776	6.24382e-08	0.00229273	9.45809e-06	0.136352	FALSE	FALSE	FALSE	m60_to0
Europe	All	AvgNodeRelativeHumidityAvg	Fumonisins	-0.452689	0.00123519	-0.68845	6.3703e-08	0.00233917	9.54765e-06	0.165525	FALSE	FALSE	FALSE	m60_to0
Europe	All	RelativeHumidityAvg	Fumonisins	-0.452689	0.00123519	-0.68845	6.3703e-08	0.00233917	9.54765e-06	0.165525	FALSE	FALSE	FALSE	m60_to0
All	All	AvgNodeTemperature10Percentile	Zearalenone	-0.31953	0.000106141	-0.434776	6.42523e-08	0.00235935	9.55201e-06	0.115319	FALSE	FALSE	FALSE	m60_to0
All	All	AvgNodeTemperature10Percentile	Zearalenone-metabolites	-0.31953	0.000106141	-0.434776	6.42523e-08	0.00235935	9.55201e-06	0.115319	FALSE	FALSE	FALSE	m60_to0
Europe	All	AvgNodeTemperature1Percentile	Aflatoxins	0.464795	0.00251396	0.736931	5.89163e-08	0.00216341	9.61515e-06	0.134849	FALSE	FALSE	FALSE	m20_to10
Europe	All	AvgNodeRelativeHumidityMax	Aflatoxin B1	-0.484364	0.00153996	-0.737028	5.85602e-08	0.00215033	9.68617e-06	0.264251	FALSE	FALSE	FALSE	m120_to60
Europe	All	Winddirection1Percentile	Fumonisins	-0.402695	0.00454481	-0.689861	5.839e-08	0.00214408	9.68617e-06	0.0563791	FALSE	FALSE	FALSE	m120_to60
All	All	AvgNodeTemperatureMedian	Zearalenone	-0.344884	2.63243e-05	-0.435636	6.01228e-08	0.00220771	9.72559e-06	0.0449796	FALSE	FALSE	FALSE	m20_to10
All	All	AvgNodeTemperatureMedian	Zearalenone-metabolites	-0.344884	2.63243e-05	-0.435636	6.01228e-08	0.00220771	9.72559e-06	0.0449796	FALSE	FALSE	FALSE	m20_to10
Europe	All	RelativeHumidity99Percentile	Trichothecenes	0.374617	0.000253807	0.531104	6.09618e-08	0.00223852	9.81805e-06	0.299012	FALSE	FALSE	FALSE	m20_to10
Europe	All	WinddirectionNorthRatio	Aspergillus toxins normalized	0.390726	0.00107915	0.60447	6.0731e-08	0.00223004	1.00002e-05	0.163969	FALSE	FALSE	FALSE	m120_to60
Europe	All	AvgNodeTemperatureAvg	Trichothecenes	-0.37786	0.000221966	-0.53096	6.15551e-08	0.0022603	1.00458e-05	0.0965175	FALSE	FALSE	FALSE	m120_to60
Europe	All	TemperatureAvg	Trichothecenes	-0.37786	0.000221966	-0.53096	6.15551e-08	0.0022603	1.00458e-05	0.0965175	FALSE	FALSE	FALSE	m120_to60
Europe	All	AvgNodeRelativeHumidity90Percentile	Fumonisin B2	-0.442471	0.0018443	-0.693455	6.54557e-08	0.00240353	1.04501e-05	0.217895	FALSE	FALSE	FALSE	m20_to10
Europe	All	AvgNodeRelativeHumidity99Percentile	Fumonisin B2	-0.494875	0.000405992	-0.691952	7.17691e-08	0.00263536	1.06265e-05	0.600778	FALSE	FALSE	FALSE	m60_to0
Europe	All	Temperature99Percentile	Aflatoxins	0.501747	0.000972013	0.734798	6.72795e-08	0.0024705	1.06948e-05	0.0769165	FALSE	FALSE	FALSE	m20_to10
Europe	All	Winddirection1Percentile	Fumonisin B1	-0.397728	0.0051195	-0.687799	6.63048e-08	0.00243471	1.07731e-05	0.0563791	FALSE	FALSE	FALSE	m120_to60
Europe	All	AvgNodeTemperatureMax	Fumonisin B1	0.502892	0.000269662	0.687256	6.85486e-08	0.0025171	1.08496e-05	0.0360559	FALSE	FALSE	FALSE	m20_to10
Europe	All	AvgNodeRelativeHumidity10Percentile	Deoxynivalenol	0.477557	1.69648e-06	0.528046	7.48821e-08	0.00274967	1.10429e-05	0.163356	FALSE	FALSE	FALSE	m60_to0
All	All	AvgNodePrecipitationRate24H90Percentile	Zearalenone	0.343538	2.84346e-05	0.433829	6.91196e-08	0.00253807	1.11238e-05	0.189591	FALSE	FALSE	FALSE	m120_to60
All	All	AvgNodePrecipitationRate24H90Percentile	Zearalenone-metabolites	0.343538	2.84346e-05	0.433829	6.91196e-08	0.00253807	1.11238e-05	0.189591	FALSE	FALSE	FALSE	m120_to60
All	All	Dewpoint90Percentile	Fumonisin B1	0.465612	3.75831e-06	0.531728	6.93724e-08	0.00254736	1.11238e-05	0.00173247	FALSE	FALSE	FALSE	m120_to60
Europe	All	AvgNodeTemperature1Percentile	Aflatoxin B1	0.463556	0.00259072	0.734023	7.05846e-08	0.00259187	1.11239e-05	0.134849	FALSE	FALSE	FALSE	m20_to10
Europe	All	Temperature90Percentile	Aflatoxin B2	0.489101	0.00246905	0.759944	7.63112e-08	0.00280215	1.11639e-05	0.162952	FALSE	FALSE	FALSE	m60_to0
Europe	All	Temperature99Percentile	Aflatoxin B2	0.533726	0.000801444	0.759944	7.63112e-08	0.00280215	1.11639e-05	0.362558	FALSE	FALSE	FALSE	m60_to0
Europe	All	AvgNodePrecipitationRate3H90Percentile	Deoxynivalenol	0.446781	9.02299e-06	0.527664	7.68212e-08	0.00282088	1.1194e-05	0.582907	FALSE	FALSE	FALSE	m60_to0
Europe	All	AvgNodeRelativeHumidity99Percentile	Fumonisin B2	-0.515662	0.00020764	-0.692068	7.12639e-08	0.00261681	1.13774e-05	0.685276	FALSE	FALSE	FALSE	m120_to60
Europe	All	AvgNodeRelativeHumidityMedian	Fumonisins	-0.444017	0.0015706	-0.686279	7.27674e-08	0.00267202	1.14189e-05	0.260731	FALSE	FALSE	FALSE	m20_to10
Europe	All	AvgNodeRelativeHumidityMax	Aflatoxins	-0.468816	0.00227842	-0.733344	7.35996e-08	0.00270258	1.16995e-05	0.264251	FALSE	FALSE	FALSE	m120_to60
All	All	AvgNodeTemperatureAvg	Deoxynivalenol	-0.377053	3.45356e-06	-0.430308	8.14176e-08	0.00298965	1.17703e-05	0.0970908	FALSE	FALSE	FALSE	m60_to0
All	All	TemperatureAvg	Deoxynivalenol	-0.377053	3.45356e-06	-0.430308	8.14176e-08	0.00298965	1.17703e-05	0.0970908	FALSE	FALSE	FALSE	m60_to0
Europe	All	AvgNodeRelativeHumidity99Percentile	Deoxynivalenol	0.38689	0.000151673	0.527775	7.62508e-08	0.00279993	1.1814e-05	0.90506	FALSE	FALSE	FALSE	m20_to10
All	All	Dewpoint90Percentile	Aflatoxins	0.314174	0.00428576	0.554912	7.62401e-08	0.00279954	1.1814e-05	0.0148455	FALSE	FALSE	FALSE	m20_to10
All	All	TemperatureMedian	Deoxynivalenol	-0.365452	7.18779e-06	-0.431252	7.57281e-08	0.00278074	1.1814e-05	0.00797072	FALSE	FALSE	FALSE	m20_to10
Europe	All	Temperature10Percentile	Fumonisin B2	0.67072	2.4903e-07	0.691258	7.4871e-08	0.00274926	1.18503e-05	0.0200266	FALSE	FALSE	FALSE	m120_to60
Europe	All	AvgNodeTemperature1Percentile	Fumonisin B1	0.61233	3.74353e-06	0.685627	7.57136e-08	0.0027802	1.19322e-05	0.131248	FALSE	FALSE	FALSE	m120_to60
Europe	All	AvgNodeRelativeHumidityMedian	Fumonisins	-0.471755	0.000712067	-0.683999	8.35745e-08	0.00306886	1.20347e-05	0.154634	FALSE	FALSE	FALSE	m60_to0
Europe	All	AvgNodeTemperatureAvg	Fumonisin B2	0.684569	1.1192e-07	0.690333	7.92021e-08	0.0029083	1.20676e-05	0.111176	FALSE	FALSE	FALSE	m20_to10
Europe	All	TemperatureAvg	Fumonisin B2	0.684569	1.1192e-07	0.690333	7.92021e-08	0.0029083	1.20676e-05	0.111176	FALSE	FALSE	FALSE	m20_to10
All	All	AvgNodePrecipitationRate10Percentile	Fumonisin B2	0.143133	0.183397	0.535034	7.86492e-08	0.002888	1.20676e-05	0.440252	FALSE	FALSE	FALSE	m20_to10
All	All	WinddirectionWestRatio	Fumonisin B2	-0.352916	0.000744833	-0.533743	8.56485e-08	0.00314501	1.22852e-05	0.154127	FALSE	FALSE	FALSE	m60_to0
Europe	All	AvgNodeTemperature10Percentile	Aflatoxin B1	0.471459	0.00213435	0.730726	8.63843e-08	0.00317203	1.23425e-05	0.157087	FALSE	FALSE	FALSE	m60_to0
Europe	All	AvgNodeTemperature10Percentile	Trichothecenes	-0.359401	0.000467456	-0.526804	8.13605e-08	0.00298756	1.23453e-05	0.144905	FALSE	FALSE	FALSE	m20_to10
Europe	All	RelativeHumidityMedian	Fumonisins	-0.450905	0.00129845	-0.683239	8.74984e-08	0.00321294	1.24533e-05	0.136352	FALSE	FALSE	FALSE	m60_to0
Europe	All	Winddirection1Percentile	Aspergillus toxins normalized	-0.2966	0.0148016	-0.599602	8.24986e-08	0.00302935	1.24665e-05	0.00105086	FALSE	FALSE	FALSE	m20_to10
Europe	All	AvgNodeRelativeHumidityMedian	Aflatoxin B1	-0.506483	0.00085383	-0.731405	8.28853e-08	0.00304355	1.24736e-05	0.260731	FALSE	FALSE	FALSE	m20_to10
Europe	All	AvgNodeRelativeHumidityMax	Aflatoxin B2	-0.564809	0.000332377	-0.758073	8.57072e-08	0.00314717	1.27416e-05	0.876554	FALSE	FALSE	FALSE	m20_to10
All	All	Temperature1Percentile	Zearalenone	-0.372885	4.87512e-06	-0.431042	8.55766e-08	0.00314237	1.27416e-05	0.0756017	FALSE	FALSE	FALSE	m20_to10
All	All	Temperature1Percentile	Zearalenone-metabolites	-0.372885	4.87512e-06	-0.431042	8.55766e-08	0.00314237	1.27416e-05	0.0756017	FALSE	FALSE	FALSE	m20_to10
All	All	AvgNodeTemperature10Percentile	Zearalenone	-0.30963	0.000177094	-0.430749	8.75125e-08	0.00321346	1.29055e-05	0.258278	FALSE	FALSE	FALSE	m20_to10
All	All	AvgNodeTemperature10Percentile	Zearalenone-metabolites	-0.30963	0.000177094	-0.430749	8.75125e-08	0.00321346	1.29055e-05	0.258278	FALSE	FALSE	FALSE	m20_to10
Europe	All	RelativeHumidity99Percentile	Aflatoxin B1	-0.49155	0.00127695	-0.731114	8.43684e-08	0.00309801	1.32078e-05	0.121865	FALSE	FALSE	FALSE	m120_to60
Europe	All	TemperatureMedian	Deoxynivalenol	-0.381951	0.000187047	-0.52623	8.45272e-08	0.00310384	1.32078e-05	0.062755	FALSE	FALSE	FALSE	m120_to60
Europe	All	AvgNodePrecipitationRate3H90Percentile	Trichothecenes	0.44545	9.66481e-06	0.524399	9.54478e-08	0.00350484	1.35322e-05	0.582907	FALSE	FALSE	FALSE	m60_to0
Europe	All	Winddirection99Percentile	Aspergillus toxins normalized	0.377358	0.00164423	0.597147	9.60902e-08	0.00352843	1.35709e-05	0.126446	FALSE	FALSE	FALSE	m60_to0
Europe	All	AvgNodeTemperatureMax	Fumonisins	0.506349	0.0002407	0.682262	9.27969e-08	0.0034075	1.35757e-05	0.0360559	FALSE	FALSE	FALSE	m20_to10
Europe	All	RelativeHumidityMedian	Aflatoxin B1	-0.480032	0.00172073	-0.730435	8.79253e-08	0.00322862	1.36806e-05	0.181455	FALSE	FALSE	FALSE	m120_to60
Europe	All	Temperature99Percentile	Fumonisin B2	0.547927	6.70408e-05	0.688483	8.85757e-08	0.0032525	1.37236e-05	0.17399	FALSE	FALSE	FALSE	m120_to60
Europe	All	RelativeHumidity90Percentile	Aflatoxin B2	-0.58561	0.000175364	-0.75647	9.45987e-08	0.00347366	1.3774e-05	0.119329	FALSE	FALSE	FALSE	m20_to10
Europe	All	AvgNodeRelativeHumidityMedian	Aflatoxin B1	-0.489542	0.00134609	-0.728593	9.82934e-08	0.00360933	1.38289e-05	0.154634	FALSE	FALSE	FALSE	m60_to0
Europe	All	AvgNodeTemperature1Percentile	Fumonisins	0.609002	4.36686e-06	0.682696	9.0406e-08	0.00331971	1.38542e-05	0.131248	FALSE	FALSE	FALSE	m120_to60
Europe	All	RelativeHumidity99Percentile	Aflatoxins	-0.494527	0.00118017	-0.729951	9.05506e-08	0.00332502	1.38542e-05	0.121865	FALSE	FALSE	FALSE	m120_to60
Europe	All	Winddirection99Percentile	Fumonisins	0.417516	0.00315175	0.682696	9.0406e-08	0.00331971	1.38542e-05	0.135243	FALSE	FALSE	FALSE	m120_to60
Europe	All	AvgNodeTemperatureAvg	Deoxynivalenol	-0.418536	3.65006e-05	-0.52381	9.92379e-08	0.00364402	1.38556e-05	0.109975	FALSE	FALSE	FALSE	m60_to0
Europe	All	TemperatureAvg	Deoxynivalenol	-0.418536	3.65006e-05	-0.52381	9.92379e-08	0.00364402	1.38556e-05	0.109975	FALSE	FALSE	FALSE	m60_to0
Europe	All	AvgNodeRelativeHumidity1Percentile	Trichothecenes	0.436253	1.54145e-05	0.525004	9.16987e-08	0.00336718	1.39717e-05	0.289669	FALSE	FALSE	FALSE	m120_to60
All	All	AvgNodeTemperatureAvg	Zearalenone	-0.374335	4.44801e-06	-0.429759	9.43532e-08	0.00346465	1.41414e-05	0.046103	FALSE	FALSE	FALSE	m120_to60
All	All	AvgNodeTemperatureAvg	Zearalenone-metabolites	-0.374335	4.44801e-06	-0.429759	9.43532e-08	0.00346465	1.41414e-05	0.046103	FALSE	FALSE	FALSE	m120_to60
All	All	TemperatureAvg	Zearalenone	-0.374335	4.44801e-06	-0.429759	9.43532e-08	0.00346465	1.41414e-05	0.046103	FALSE	FALSE	FALSE	m120_to60
All	All	TemperatureAvg	Zearalenone-metabolites	-0.374335	4.44801e-06	-0.429759	9.43532e-08	0.00346465	1.41414e-05	0.046103	FALSE	FALSE	FALSE	m120_to60
Europe	All	PrecipitationRate90Percentile	Aspergillus toxins normalized	-0.361553	0.00264579	-0.596222	1.01744e-07	0.00373604	1.41517e-05	0.672657	FALSE	FALSE	FALSE	m60_to0
Europe	All	Winddirection99Percentile	Aflatoxin B1	0.441356	0.00436019	0.727624	1.04195e-07	0.00382605	1.44379e-05	0.126446	FALSE	FALSE	FALSE	m60_to0
Europe	All	AvgNodeRelativeHumidityMedian	Aflatoxin B1	-0.471747	0.00211916	-0.72869	9.77206e-08	0.0035883	1.45329e-05	0.186759	FALSE	FALSE	FALSE	m120_to60
Europe	All	Winddirection99Percentile	Fumonisin B1	0.412882	0.00354008	0.681394	9.7757e-08	0.00358964	1.45329e-05	0.135243	FALSE	FALSE	FALSE	m120_to60
Europe	All	AvgNodeRelativeHumidity10Percentile	Aspergillus toxins normalized	-0.445704	0.000156976	-0.595659	1.05338e-07	0.003868	1.45414e-05	0.163356	FALSE	FALSE	FALSE	m60_to0
Europe	All	Winddirection99Percentile	Ochratoxin A	0.169032	0.235717	0.665107	1.01651e-07	0.00373264	1.45806e-05	0.00373654	FALSE	FALSE	FALSE	m20_to10
Europe	All	Winddirection99Percentile	Ochratoxins	0.169032	0.235717	0.665107	1.01651e-07	0.00373264	1.45806e-05	0.00373654	FALSE	FALSE	FALSE	m20_to10
All	All	DewpointMax	Aflatoxin B1	0.351553	0.00129006	0.54963	1.07166e-07	0.00393512	1.47383e-05	0.189801	FALSE	FALSE	FALSE	m60_to0
Europe	All	AvgNodeTemperatureMin	Aflatoxins	0.465628	0.00246348	0.727527	1.04803e-07	0.00384837	1.49742e-05	0.13226	FALSE	FALSE	FALSE	m20_to10
Europe	All	AvgNodeTemperatureMax	Aflatoxin B1	0.52219	0.000547954	0.727333	1.06029e-07	0.00389337	1.50323e-05	0.0360559	FALSE	FALSE	FALSE	m20_to10
Europe	All	Temperature90Percentile	Fumonisins	0.592541	9.12203e-06	0.680091	1.05664e-07	0.00387998	1.50323e-05	0.0414577	FALSE	FALSE	FALSE	m20_to10
All	All	AvgNodeTemperature10Percentile	Trichothecenes	-0.257968	0.00186709	-0.426225	1.11102e-07	0.00407968	1.52227e-05	0.115319	FALSE	FALSE	FALSE	m60_to0
Europe	All	RelativeHumidityMedian	Aflatoxin B1	-0.501085	0.000989634	-0.727042	1.07892e-07	0.0039618	1.52377e-05	0.303446	FALSE	FALSE	FALSE	m20_to10
Europe	All	Temperature90Percentile	Deoxynivalenol	-0.460292	4.41953e-06	-0.521835	1.13011e-07	0.00414977	1.54267e-05	0.162952	FALSE	FALSE	FALSE	m60_to0
Europe	All	AvgNodeHumidDailyHoursAboveValueAvg	Fumonisin B2	-0.550884	6.00882e-05	-0.684898	1.09757e-07	0.00403026	1.54416e-05	0.287802	FALSE	FALSE	FALSE	m20_to10
Europe	All	AvgNodeTemperatureMax	Aflatoxins	0.527328	0.000471713	0.725975	1.14988e-07	0.00422236	1.60256e-05	0.0360559	FALSE	FALSE	FALSE	m20_to10
All	All	AvgNodePrecipitationRateAvg	Zearalenone	0.314844	0.000135548	0.427018	1.1609e-07	0.00426281	1.60256e-05	0.613366	FALSE	FALSE	FALSE	m20_to10
All	All	AvgNodePrecipitationRateAvg	Zearalenone-metabolites	0.314844	0.000135548	0.427018	1.1609e-07	0.00426281	1.60256e-05	0.613366	FALSE	FALSE	FALSE	m20_to10
All	All	PrecipitationRateAvg	Zearalenone	0.314844	0.000135548	0.427018	1.1609e-07	0.00426281	1.60256e-05	0.613366	FALSE	FALSE	FALSE	m20_to10
All	All	PrecipitationRateAvg	Zearalenone-metabolites	0.314844	0.000135548	0.427018	1.1609e-07	0.00426281	1.60256e-05	0.613366	FALSE	FALSE	FALSE	m20_to10
Europe	All	AvgNodeHumidDailyHoursAboveValueAvg	Aflatoxin B2	-0.525003	0.00101083	-0.752996	1.16858e-07	0.00429102	1.60712e-05	0.287802	FALSE	FALSE	FALSE	m20_to10
Europe	All	Temperature90Percentile	Fumonisin B1	0.587012	1.15783e-05	0.67792	1.20184e-07	0.00441315	1.6345e-05	0.0414577	FALSE	FALSE	FALSE	m20_to10
Europe	All	RelativeHumidityMedian	Aflatoxin B1	-0.484616	0.00153001	-0.724909	1.22515e-07	0.00449874	1.65395e-05	0.136352	FALSE	FALSE	FALSE	m60_to0
Europe	All	AvgNodeRelativeHumidityAvg	Aflatoxin B1	-0.503311	0.00093146	-0.724715	1.23931e-07	0.00455075	1.66086e-05	0.250683	FALSE	FALSE	FALSE	m20_to10
Europe	All	RelativeHumidityAvg	Aflatoxin B1	-0.503311	0.00093146	-0.724715	1.23931e-07	0.00455075	1.66086e-05	0.250683	FALSE	FALSE	FALSE	m20_to10
Europe	All	AvgNodeRelativeHumidityMedian	Aflatoxins	-0.502614	0.000949331	-0.724424	1.26085e-07	0.00462982	1.68357e-05	0.260731	FALSE	FALSE	FALSE	m20_to10
Europe	All	AvgNodeTemperatureMin	Aflatoxin B1	0.462884	0.00263319	0.72423	1.27539e-07	0.00468325	1.6907e-05	0.13226	FALSE	FALSE	FALSE	m20_to10
Europe	All	RelativeHumidityMedian	Fumonisin B1	-0.420189	0.00294524	-0.676943	1.27309e-07	0.00467477	1.6907e-05	0.303446	FALSE	FALSE	FALSE	m20_to10
All	All	Winddirection10Percentile	Fumonisins	-0.329034	0.00154275	-0.522229	1.2982e-07	0.00476701	1.71475e-05	0.00393099	FALSE	FALSE	FALSE	m20_to10
All	All	AvgNodeTemperature90Percentile	Trichothecenes	-0.42339	1.37526e-07	-0.424033	1.31053e-07	0.00481227	1.72483e-05	0.0403771	FALSE	FALSE	FALSE	m20_to10
Europe	All	Temperature1Percentile	Aspergillus toxins normalized	0.388642	0.00115371	0.592118	1.30824e-07	0.00480384	1.7536e-05	0.108877	FALSE	FALSE	FALSE	m60_to0
Europe	All	AvgNodeRelativeHumidityAvg	Aflatoxin B1	-0.468974	0.00226954	-0.725394	1.19039e-07	0.00437109	1.75546e-05	0.187505	FALSE	FALSE	FALSE	m120_to60
Europe	All	RelativeHumidityAvg	Aflatoxin B1	-0.468974	0.00226954	-0.725394	1.19039e-07	0.00437109	1.75546e-05	0.187505	FALSE	FALSE	FALSE	m120_to60
Europe	All	Temperature90Percentile	Aflatoxin B1	0.471289	0.00214337	0.723358	1.34281e-07	0.00493078	1.76099e-05	0.0414577	FALSE	FALSE	FALSE	m20_to10
Europe	All	Temperature99Percentile	Fumonisin B2	0.533725	0.000111836	0.681776	1.31969e-07	0.0048459	1.76214e-05	0.362558	FALSE	FALSE	FALSE	m60_to0
Europe	All	WinddirectionStd	Fumonisin B2	0.461915	0.00108141	0.683395	1.19975e-07	0.00440548	1.76219e-05	0.737804	FALSE	FALSE	FALSE	m120_to60
Europe	All	AvgNodePrecipitationRate24H99Percentile	Deoxynivalenol	0.39963	8.69584e-05	0.519111	1.35013e-07	0.00495767	1.79403e-05	0.328144	FALSE	FALSE	FALSE	m60_to0
Europe	All	AvgNodeRelativeHumidityAvg	Aflatoxin B1	-0.486777	0.00144677	-0.723164	1.35823e-07	0.00498742	1.79403e-05	0.165525	FALSE	FALSE	FALSE	m60_to0
Europe	All	RelativeHumidityAvg	Aflatoxin B1	-0.486777	0.00144677	-0.723164	1.35823e-07	0.00498742	1.79403e-05	0.165525	FALSE	FALSE	FALSE	m60_to0
All	All	RelativeHumidity90Percentile	Zearalenone	0.351602	1.78188e-05	0.424713	1.38006e-07	0.00506757	1.80985e-05	0.616833	FALSE	FALSE	FALSE	m60_to0
All	All	RelativeHumidity90Percentile	Zearalenone-metabolites	0.351602	1.78188e-05	0.424713	1.38006e-07	0.00506757	1.80985e-05	0.616833	FALSE	FALSE	FALSE	m60_to0
Europe	All	RelativeHumidity99Percentile	Deoxynivalenol	0.374302	0.000257123	0.51857	1.39848e-07	0.0051352	1.82747e-05	0.299012	FALSE	FALSE	FALSE	m20_to10
Europe	All	PrecipitationRate99Percentile	Deoxynivalenol	0.420651	3.30133e-05	0.518283	1.42473e-07	0.00523162	1.85729e-05	0.356539	FALSE	FALSE	FALSE	m60_to0
All	All	DewpointMax	Fumonisins	0.463663	4.17626e-06	0.520766	1.42734e-07	0.00524118	1.85729e-05	0.189801	FALSE	FALSE	FALSE	m60_to0
All	All	Temperature1Percentile	Zearalenone	-0.369712	5.94932e-06	-0.424177	1.43647e-07	0.00527471	1.85729e-05	0.00374663	FALSE	FALSE	FALSE	m60_to0
All	All	Temperature1Percentile	Zearalenone-metabolites	-0.369712	5.94932e-06	-0.424177	1.43647e-07	0.00527471	1.85729e-05	0.00374663	FALSE	FALSE	FALSE	m60_to0
Europe	All	AvgNodeRelativeHumidityMedian	Aflatoxins	-0.484779	0.00152358	-0.722	1.45427e-07	0.00534006	1.87371e-05	0.154634	FALSE	FALSE	FALSE	m60_to0
All	All	Winddirection10Percentile	Fumonisin B1	-0.319517	0.00214254	-0.520484	1.45359e-07	0.00533759	1.89276e-05	0.00393099	FALSE	FALSE	FALSE	m20_to10
All	All	DewpointMax	Fumonisin B2	0.506233	4.85917e-07	0.525501	1.4642e-07	0.00537654	1.89984e-05	0.0107209	FALSE	FALSE	FALSE	m20_to10
Europe	All	Winddirection99Percentile	Aflatoxin B2	0.41047	0.0128976	0.748988	1.48494e-07	0.00545272	1.91323e-05	0.00373654	FALSE	FALSE	FALSE	m20_to10
Europe	All	AvgNodeRelativeHumidity90Percentile	Aflatoxin B2	-0.528546	0.000920574	-0.748721	1.50862e-07	0.00553963	1.93694e-05	0.120762	FALSE	FALSE	FALSE	m60_to0
Europe	All	RelativeHumidityMedian	Aflatoxins	-0.471123	0.00215222	-0.723455	1.33516e-07	0.00490269	1.94551e-05	0.181455	FALSE	FALSE	FALSE	m120_to60
Europe	All	Winddirection99Percentile	Fumonisin B1	0.324886	0.024256	0.673904	1.5208e-07	0.00558437	1.94577e-05	0.00373654	FALSE	FALSE	FALSE	m20_to10
Europe	All	AvgNodeTemperatureMedian	Fumonisin B2	0.686008	1.02739e-07	0.679232	1.531e-07	0.00562182	1.95202e-05	0.139199	FALSE	FALSE	FALSE	m20_to10
Europe	All	PrecipitationRate90Percentile	Fumonisin B1	-0.481824	0.00052542	-0.673252	1.57943e-07	0.00579966	2.01377e-05	0.672657	FALSE	FALSE	FALSE	m60_to0
Europe	All	Winddirection99Percentile	Aflatoxins	0.440583	0.00443725	0.720643	1.57425e-07	0.00578064	2.01377e-05	0.126446	FALSE	FALSE	FALSE	m60_to0
All	All	Dewpoint90Percentile	Aspergillus toxins normalized	0.306745	0.000728941	0.461915	1.40088e-07	0.00514403	2.03321e-05	0.00173247	FALSE	FALSE	FALSE	m120_to60
Europe	All	RelativeHumidity90Percentile	Aflatoxin B2	-0.545882	0.000573844	-0.74979	1.41597e-07	0.00519945	2.04703e-05	0.449279	FALSE	FALSE	FALSE	m120_to60
Europe	All	RelativeHumidity10Percentile	Aspergillus toxins normalized	-0.384661	0.00130919	-0.590669	1.42843e-07	0.00524518	2.05693e-05	0.115876	FALSE	FALSE	FALSE	m120_to60
Europe	All	Temperature90Percentile	Aflatoxins	0.470596	0.00218052	0.720061	1.62843e-07	0.00597958	2.065e-05	0.0414577	FALSE	FALSE	FALSE	m20_to10
All	All	AvgNodeRelativeHumidity90Percentile	Aspergillus toxins normalized	-0.172607	0.0616112	-0.45969	1.63648e-07	0.00600914	2.065e-05	0.582228	FALSE	FALSE	FALSE	m20_to10
All	All	Winddirection10Percentile	Fumonisin B2	-0.340849	0.0011556	-0.52381	1.63159e-07	0.0059912	2.065e-05	0.00393099	FALSE	FALSE	FALSE	m20_to10
Europe	All	RelativeHumidityMedian	Fumonisins	-0.425815	0.00254918	-0.672492	1.6505e-07	0.00606064	2.07556e-05	0.303446	FALSE	FALSE	FALSE	m20_to10
All	All	AvgNodeTemperature90Percentile	Aspergillus toxins normalized	0.203918	0.0267692	0.459566	1.65071e-07	0.0060614	2.09737e-05	0.0524359	FALSE	FALSE	FALSE	m60_to0
Europe	All	AvgNodePrecipitationRate120H90Percentile	Deoxynivalenol	0.411616	5.04574e-05	0.515655	1.68827e-07	0.00619934	2.11397e-05	0.153671	FALSE	FALSE	FALSE	m20_to10
Europe	All	Dewpoint90Percentile	Fumonisin B2	0.731822	5.08945e-09	0.677382	1.70407e-07	0.00625735	2.11397e-05	0.0727085	FALSE	FALSE	FALSE	m20_to10
All	All	DewpointMax	Aflatoxin B1	0.33578	0.00217996	0.542375	1.69447e-07	0.00622209	2.11397e-05	0.0107209	FALSE	FALSE	FALSE	m20_to10
Europe	All	AvgNodeRelativeHumidityMedian	Aflatoxins	-0.46375	0.00257857	-0.72171	1.47924e-07	0.00543176	2.12178e-05	0.186759	FALSE	FALSE	FALSE	m120_to60
Europe	All	AvgNodeTemperature99Percentile	Fumonisin B2	0.549315	6.36914e-05	0.679579	1.50043e-07	0.00550958	2.14381e-05	0.0548381	FALSE	FALSE	FALSE	m120_to60
All	All	AvgNodeHumidDailyHoursAboveValueAvg	Deoxynivalenol	0.437443	4.68268e-08	0.42059	1.69479e-07	0.00622326	2.14595e-05	0.268373	FALSE	FALSE	FALSE	m60_to0
Europe	All	AvgNodeHumidDailyHoursAboveValueAvg	Fumonisin B2	-0.550318	6.13675e-05	-0.679463	1.51056e-07	0.00554676	2.14991e-05	0.191189	FALSE	FALSE	FALSE	m120_to60
Europe	All	RelativeHumidityMedian	Aflatoxins	-0.49623	0.0011278	-0.718898	1.742e-07	0.00639662	2.15375e-05	0.303446	FALSE	FALSE	FALSE	m20_to10
Europe	All	RelativeHumidityMedian	Aflatoxins	-0.47891	0.00177048	-0.718316	1.8015e-07	0.0066151	2.27323e-05	0.136352	FALSE	FALSE	FALSE	m60_to0
Europe	All	AvgNodeRelativeHumidityMax	Trichothecenes	0.364507	0.000382106	0.51427	1.84526e-07	0.00677581	2.27376e-05	0.876554	FALSE	FALSE	FALSE	m20_to10
Europe	All	AvgNodeRelativeHumidity1Percentile	Deoxynivalenol	0.438966	1.34505e-05	0.516372	1.61214e-07	0.00591976	2.28562e-05	0.289669	FALSE	FALSE	FALSE	m120_to60
Europe	All	Winddirection99Percentile	Aflatoxin B1	0.420196	0.00694412	0.720061	1.62843e-07	0.00597958	2.29984e-05	0.135243	FALSE	FALSE	FALSE	m120_to60
Europe	All	Temperature99Percentile	Fumonisin B1	0.517214	0.000167074	0.669996	1.90561e-07	0.00699741	2.33247e-05	0.0769165	FALSE	FALSE	FALSE	m20_to10
All	All	AvgNodePrecipitationRate10Percentile	Aflatoxin B1	0.241821	0.029634	0.540531	1.90058e-07	0.00697894	2.33247e-05	0.440252	FALSE	FALSE	FALSE	m20_to10
Europe	All	PrecipitationRate90Percentile	Fumonisins	-0.488394	0.000428707	-0.670104	1.8938e-07	0.00695402	2.37465e-05	0.672657	FALSE	FALSE	FALSE	m60_to0
Europe	All	RelativeHumidity1Percentile	Deoxynivalenol	0.436722	1.50568e-05	0.513856	1.89481e-07	0.00695774	2.37465e-05	0.33427	FALSE	FALSE	FALSE	m60_to0
Europe	All	AvgNodePrecipitationRate24H99Percentile	Trichothecenes	0.397074	9.74051e-05	0.513696	1.9142e-07	0.00702894	2.3908e-05	0.328144	FALSE	FALSE	FALSE	m60_to0
All	All	DewpointMax	Aflatoxins	0.334049	0.00230539	0.540358	1.92108e-07	0.00705422	2.39126e-05	0.189801	FALSE	FALSE	FALSE	m60_to0
Europe	All	AvgNodeRelativeHumidityAvg	Aflatoxins	-0.498815	0.00105224	-0.716571	1.99149e-07	0.00731273	2.419e-05	0.250683	FALSE	FALSE	FALSE	m20_to10
Europe	All	AvgNodeRelativeHumidityAvg	Fumonisin B1	-0.420084	0.00295315	-0.669127	2.00266e-07	0.00735376	2.419e-05	0.250683	FALSE	FALSE	FALSE	m20_to10
Europe	All	RelativeHumidityAvg	Aflatoxins	-0.498815	0.00105224	-0.716571	1.99149e-07	0.00731273	2.419e-05	0.250683	FALSE	FALSE	FALSE	m20_to10
Europe	All	RelativeHumidityAvg	Fumonisin B1	-0.420084	0.00295315	-0.669127	2.00266e-07	0.00735376	2.419e-05	0.250683	FALSE	FALSE	FALSE	m20_to10
Europe	All	AvgNodeRelativeHumidityAvg	Aflatoxins	-0.481465	0.00165898	-0.716571	1.99149e-07	0.00731273	2.4622e-05	0.165525	FALSE	FALSE	FALSE	m60_to0
Europe	All	RelativeHumidityAvg	Aflatoxins	-0.481465	0.00165898	-0.716571	1.99149e-07	0.00731273	2.4622e-05	0.165525	FALSE	FALSE	FALSE	m60_to0
Europe	All	AvgNodePrecipitationRateMax	Deoxynivalenol	0.403765	7.22411e-05	0.512805	2.02632e-07	0.00744063	2.49686e-05	0.432535	FALSE	FALSE	FALSE	m60_to0
All	All	Temperature99Percentile	Aflatoxins	0.324713	0.00310061	0.53936	2.04345e-07	0.00750356	2.50955e-05	0.115989	FALSE	FALSE	FALSE	m60_to0
All	All	WinddirectionAvg	Fumonisin B2	-0.313464	0.00294099	-0.520112	2.0633e-07	0.00757642	2.52547e-05	0.235221	FALSE	FALSE	FALSE	m60_to0
Europe	All	AvgNodeRelativeHumidityAvg	Aflatoxins	-0.460151	0.00281234	-0.718219	1.8116e-07	0.00665218	2.539e-05	0.187505	FALSE	FALSE	FALSE	m120_to60
Europe	All	RelativeHumidityAvg	Aflatoxins	-0.460151	0.00281234	-0.718219	1.8116e-07	0.00665218	2.539e-05	0.187505	FALSE	FALSE	FALSE	m120_to60
Europe	All	AvgNodeRelativeHumidityMax	Aspergillus toxins normalized	-0.34017	0.00485452	-0.584111	2.11533e-07	0.00776749	2.56366e-05	0.0971358	FALSE	FALSE	FALSE	m60_to0
All	All	AvgNodePrecipitationRateAvg	Deoxynivalenol	0.388187	1.6635e-06	0.41759	2.11544e-07	0.00776789	2.56366e-05	0.533362	FALSE	FALSE	FALSE	m60_to0
All	All	PrecipitationRateAvg	Deoxynivalenol	0.388187	1.6635e-06	0.41759	2.11544e-07	0.00776789	2.56366e-05	0.533362	FALSE	FALSE	FALSE	m60_to0
Europe	All	AvgNodePrecipitationRate10Percentile	Deoxynivalenol	-0.186636	0.0764977	-0.511766	2.16469e-07	0.00794873	2.60614e-05	0.102749	FALSE	FALSE	FALSE	m60_to0
Europe	All	TemperatureMax	Fumonisin B1	0.499081	0.000305225	0.667716	2.17026e-07	0.00796918	2.61285e-05	0.398406	FALSE	FALSE	FALSE	m20_to10
All	All	AvgNodeTemperature90Percentile	Deoxynivalenol	-0.423583	1.35558e-07	-0.417167	2.18219e-07	0.00801299	2.61863e-05	0.0403771	FALSE	FALSE	FALSE	m20_to10
Europe	All	AvgNodeDroughtPeriodBelowValueMax	Deoxynivalenol	-0.411897	4.98046e-05	-0.511451	2.20848e-07	0.00810956	2.64155e-05	0.864458	FALSE	FALSE	FALSE	m20_to10
Europe	All	RelativeHumidity1Percentile	Aspergillus toxins normalized	-0.400184	0.000792506	-0.583387	2.2079e-07	0.00810741	2.64948e-05	0.33427	FALSE	FALSE	FALSE	m60_to0
All	All	AvgNodeTemperature10Percentile	Deoxynivalenol	-0.157404	0.0604532	-0.418948	1.91389e-07	0.00702782	2.67218e-05	0.121346	FALSE	FALSE	FALSE	m120_to60
Europe	All	Winddirection99Percentile	Fumonisins	0.311358	0.0312282	0.666956	2.26584e-07	0.00832015	2.7004e-05	0.00373654	FALSE	FALSE	FALSE	m20_to10
All	All	DewpointMax	Aflatoxins	0.32034	0.00355122	0.537637	2.2724e-07	0.00834425	2.7004e-05	0.0107209	FALSE	FALSE	FALSE	m20_to10
Europe	All	AvgNodeTemperature90Percentile	Fumonisins	0.58275	1.38727e-05	0.666848	2.27981e-07	0.00837145	2.70047e-05	0.0212316	FALSE	FALSE	FALSE	m20_to10
Europe	All	Temperature99Percentile	Fumonisins	0.521179	0.000145779	0.666739	2.29386e-07	0.00842304	2.70837e-05	0.0769165	FALSE	FALSE	FALSE	m20_to10
Europe	All	AvgNodeRelativeHumidityAvg	Fumonisins	-0.425834	0.00254796	-0.666305	2.35087e-07	0.00863241	2.73177e-05	0.250683	FALSE	FALSE	FALSE	m20_to10
Europe	All	AvgNodeTemperature10Percentile	Aflatoxins	0.470077	0.00220868	0.71376	2.337e-07	0.00858148	2.73177e-05	0.144905	FALSE	FALSE	FALSE	m20_to10
Europe	All	RelativeHumidityAvg	Fumonisins	-0.425834	0.00254796	-0.666305	2.35087e-07	0.00863241	2.73177e-05	0.250683	FALSE	FALSE	FALSE	m20_to10
Europe	All	TemperatureMax	Aflatoxin B1	0.484663	0.00152815	0.713857	2.32422e-07	0.00853453	2.73177e-05	0.398406	FALSE	FALSE	FALSE	m20_to10
All	All	RelativeHumidity90Percentile	Deoxynivalenol	0.387564	1.73404e-06	0.416228	2.33788e-07	0.0085847	2.73177e-05	0.345947	FALSE	FALSE	FALSE	m20_to10
Europe	All	RelativeHumidity1Percentile	Trichothecenes	0.432493	1.85836e-05	0.510702	2.31578e-07	0.00850356	2.76989e-05	0.33427	FALSE	FALSE	FALSE	m60_to0
Europe	All	Winddirection1Percentile	Fumonisin B1	-0.300366	0.0380505	-0.665762	2.424e-07	0.00890094	2.79026e-05	0.00105086	FALSE	FALSE	FALSE	m20_to10
Europe	All	RelativeHumidity1Percentile	Aspergillus toxins normalized	-0.371112	0.00198991	-0.581697	2.43897e-07	0.0089559	2.79872e-05	0.0615293	FALSE	FALSE	FALSE	m20_to10
All	All	RelativeHumidity90Percentile	Trichothecenes	0.38323	2.31042e-06	0.415518	2.46248e-07	0.00904223	2.81689e-05	0.345947	FALSE	FALSE	FALSE	m20_to10
All	All	Temperature90Percentile	Trichothecenes	-0.436143	5.18418e-08	-0.418111	2.03582e-07	0.00747553	2.83164e-05	0.00574765	FALSE	FALSE	FALSE	m120_to60
Europe	All	AvgNodeTemperature99Percentile	Fumonisin B1	0.528505	0.000112811	0.665111	2.51456e-07	0.00923347	2.86754e-05	0.0157921	FALSE	FALSE	FALSE	m20_to10
Europe	All	AvgNodePrecipitationRate99Percentile	Deoxynivalenol	0.401612	7.95877e-05	0.512152	2.11233e-07	0.00775647	2.92697e-05	0.744041	FALSE	FALSE	FALSE	m120_to60
Europe	All	PrecipitationRate99Percentile	Trichothecenes	0.415786	4.1547e-05	0.509699	2.46739e-07	0.00906027	2.93213e-05	0.356539	FALSE	FALSE	FALSE	m60_to0
Europe	All	AvgNodePrecipitationRate120H90Percentile	Trichothecenes	0.408252	5.89088e-05	0.508855	2.60219e-07	0.00955524	2.95828e-05	0.153671	FALSE	FALSE	FALSE	m20_to10
Europe	All	TemperatureMax	Aspergillus toxins normalized	0.370251	0.00204236	0.581214	2.50907e-07	0.0092133	2.97203e-05	0.503556	FALSE	FALSE	FALSE	m60_to0
All	All	AvgNodePrecipitationRate10Percentile	Aflatoxins	0.23578	0.0340899	0.535133	2.6488e-07	0.00972639	3.00197e-05	0.440252	FALSE	FALSE	FALSE	m20_to10
All	All	WinddirectionNorthRatio	Zearalenone	-0.269677	0.0011724	-0.416247	2.57613e-07	0.00945956	3.03191e-05	0.0084073	FALSE	FALSE	FALSE	m60_to0
All	All	WinddirectionNorthRatio	Zearalenone-metabolites	-0.269677	0.0011724	-0.416247	2.57613e-07	0.00945956	3.03191e-05	0.0084073	FALSE	FALSE	FALSE	m60_to0
All	All	AvgNodeHumidDailyHoursAboveValueAvg	Trichothecenes	0.431852	7.23111e-08	0.414344	2.6825e-07	0.00985013	3.14701e-05	0.268373	FALSE	FALSE	FALSE	m60_to0
Europe	All	AvgNodeTemperatureAvg	Deoxynivalenol	-0.371967	0.000282907	-0.510798	2.30182e-07	0.00845227	3.15643e-05	0.0965175	FALSE	FALSE	FALSE	m120_to60
Europe	All	TemperatureAvg	Deoxynivalenol	-0.371967	0.000282907	-0.510798	2.30182e-07	0.00845227	3.15643e-05	0.0965175	FALSE	FALSE	FALSE	m120_to60
All	All	DewpointMax	Aflatoxin B1	0.329481	0.00266818	0.537354	2.31231e-07	0.00849079	3.15643e-05	0.234313	FALSE	FALSE	FALSE	m120_to60
All	All	AvgNodePrecipitationRate10Percentile	Fumonisin B2	0.14976	0.163725	0.515818	2.70033e-07	0.00991563	3.15784e-05	0.807318	FALSE	FALSE	FALSE	m60_to0
Europe	All	Winddirection10Percentile	Aspergillus toxins normalized	-0.370184	0.00204652	-0.579202	2.82211e-07	0.0103628	3.17877e-05	0.00418278	FALSE	FALSE	FALSE	m20_to10
Europe	All	AvgNodeTemperature90Percentile	Fumonisin B1	0.577121	1.75472e-05	0.66294	2.83974e-07	0.0104275	3.18884e-05	0.0212316	FALSE	FALSE	FALSE	m20_to10
Europe	All	AvgNodeRelativeHumidityMax	Fumonisin B2	-0.469902	0.000860511	-0.671716	2.35447e-07	0.00864561	3.19026e-05	0.264251	FALSE	FALSE	FALSE	m120_to60
Europe	All	Winddirection99Percentile	Aflatoxins	0.419394	0.0070637	0.713663	2.34985e-07	0.00862866	3.19026e-05	0.135243	FALSE	FALSE	FALSE	m120_to60
Europe	All	TemperatureMax	Aflatoxins	0.483804	0.00156236	0.710172	2.85845e-07	0.0104962	3.20007e-05	0.398406	FALSE	FALSE	FALSE	m20_to10
All	All	AvgNodePrecipitationRate24H90Percentile	Zearalenone	0.334075	4.8417e-05	0.415157	2.78829e-07	0.0102386	3.22984e-05	0.891066	FALSE	FALSE	FALSE	m60_to0
All	All	AvgNodePrecipitationRate24H90Percentile	Zearalenone-metabolites	0.334075	4.8417e-05	0.415157	2.78829e-07	0.0102386	3.22984e-05	0.891066	FALSE	FALSE	FALSE	m60_to0
All	All	WinddirectionNorthRatio	Deoxynivalenol	-0.289306	0.000457502	-0.413887	2.77318e-07	0.0101831	3.22984e-05	0.0084073	FALSE	FALSE	FALSE	m60_to0
All	All	WinddirectionSouthRatio	Zearalenone	0.267268	0.00130253	0.415023	2.81551e-07	0.0103386	3.24093e-05	0.159278	FALSE	FALSE	FALSE	m60_to0
All	All	WinddirectionSouthRatio	Zearalenone-metabolites	0.267268	0.00130253	0.415023	2.81551e-07	0.0103386	3.24093e-05	0.159278	FALSE	FALSE	FALSE	m60_to0
Europe	All	Temperature99Percentile	Aflatoxin B2	0.526939	0.000960582	0.740705	2.40303e-07	0.00882392	3.24409e-05	0.17399	FALSE	FALSE	FALSE	m120_to60
Europe	All	AvgNodeTemperature99Percentile	Fumonisins	0.530387	0.000105519	0.662397	2.92695e-07	0.0107477	3.26679e-05	0.0157921	FALSE	FALSE	FALSE	m20_to10
All	All	AvgNodeTemperatureMedian	Trichothecenes	-0.380886	2.69382e-06	-0.413453	2.86184e-07	0.0105087	3.28396e-05	0.0814306	FALSE	FALSE	FALSE	m60_to0
Europe	All	AvgNodeTemperature10Percentile	Aflatoxin B1	0.468483	0.00229715	0.709494	2.96847e-07	0.0109002	3.3031e-05	0.144905	FALSE	FALSE	FALSE	m20_to10
All	All	RelativeHumidity90Percentile	Zearalenone	0.31584	0.000128725	0.414013	3.02887e-07	0.011122	3.33994e-05	0.345947	FALSE	FALSE	FALSE	m20_to10
All	All	RelativeHumidity90Percentile	Zearalenone-metabolites	0.31584	0.000128725	0.414013	3.02887e-07	0.011122	3.33994e-05	0.345947	FALSE	FALSE	FALSE	m20_to10
Europe	All	AvgNodeRelativeHumidity99Percentile	Deoxynivalenol	0.381876	0.000187636	0.506753	2.96895e-07	0.010902	3.38571e-05	0.600778	FALSE	FALSE	FALSE	m60_to0
Europe	All	AvgNodeTemperature99Percentile	Fumonisin B1	0.483962	0.000491987	0.66218	2.96252e-07	0.0108784	3.38571e-05	0.0811341	FALSE	FALSE	FALSE	m60_to0
Europe	All	AvgNodeTemperature10Percentile	Deoxynivalenol	-0.353635	0.000584635	-0.506116	3.08944e-07	0.0113444	3.39653e-05	0.144905	FALSE	FALSE	FALSE	m20_to10
All	All	Dewpoint99Percentile	Aflatoxin B1	0.358903	0.0010009	0.535846	2.53602e-07	0.00931227	3.39864e-05	0.00203257	FALSE	FALSE	FALSE	m120_to60
Europe	All	WinddirectionNorthRatio	Fumonisin B2	0.39689	0.00574264	0.670213	2.56234e-07	0.0094089	3.42142e-05	0.163969	FALSE	FALSE	FALSE	m120_to60
Europe	All	AvgNodeRelativeHumidity99Percentile	Trichothecenes	0.377452	0.000225756	0.506147	3.08331e-07	0.0113219	3.48366e-05	0.600778	FALSE	FALSE	FALSE	m60_to0
All	All	AvgNodeTemperature10Percentile	Deoxynivalenol	-0.252495	0.00234735	-0.41244	3.07991e-07	0.0113094	3.48366e-05	0.115319	FALSE	FALSE	FALSE	m60_to0
All	All	AvgNodePrecipitationRate10Percentile	Aflatoxin B2	0.244198	0.0360144	0.552847	3.26399e-07	0.0119854	3.57773e-05	0.440252	FALSE	FALSE	FALSE	m20_to10
Europe	All	Winddirection99Percentile	Ochratoxin A	0.228019	0.107552	0.648216	2.70668e-07	0.00993893	3.58806e-05	0.135243	FALSE	FALSE	FALSE	m120_to60
Europe	All	Winddirection99Percentile	Ochratoxins	0.228019	0.107552	0.648216	2.70668e-07	0.00993893	3.58806e-05	0.135243	FALSE	FALSE	FALSE	m120_to60
Europe	All	AvgNodeRelativeHumidity99Percentile	Deoxynivalenol	0.357566	0.000502168	0.507963	2.7522e-07	0.0101061	3.62989e-05	0.685276	FALSE	FALSE	FALSE	m120_to60
All	All	Temperature10Percentile	Trichothecenes	-0.143065	0.088274	-0.413962	2.758e-07	0.0101274	3.62989e-05	0.0402212	FALSE	FALSE	FALSE	m120_to60
Europe	All	WinddirectionMedian	Fumonisin B2	-0.600042	8.27696e-06	-0.668825	2.76928e-07	0.0101688	3.63171e-05	0.765433	FALSE	FALSE	FALSE	m120_to60
Europe	All	AvgNodePrecipitationRateMax	Trichothecenes	0.399548	8.72797e-05	0.505272	3.25625e-07	0.0119569	3.66777e-05	0.432535	FALSE	FALSE	FALSE	m60_to0
All	All	Temperature99Percentile	Deoxynivalenol	-0.456165	1.03122e-08	-0.410864	3.45073e-07	0.0126711	3.77116e-05	0.0851837	FALSE	FALSE	FALSE	m20_to10
Europe	All	AvgNodeTemperature99Percentile	Fumonisins	0.489776	0.000410537	0.6599	3.36126e-07	0.0123425	3.77448e-05	0.0811341	FALSE	FALSE	FALSE	m60_to0
Europe	All	AvgNodeRelativeHumidity99Percentile	Trichothecenes	0.354123	0.000573761	0.507183	2.89015e-07	0.0106126	3.77674e-05	0.685276	FALSE	FALSE	FALSE	m120_to60
Europe	All	RelativeHumidityMedian	Fumonisin B2	-0.445952	0.00168003	-0.667784	2.9346e-07	0.0107758	3.82122e-05	0.181455	FALSE	FALSE	FALSE	m120_to60
Europe	All	Winddirection1Percentile	Fumonisin B2	-0.411438	0.00406377	-0.667438	2.99172e-07	0.0109856	3.88183e-05	0.0563791	FALSE	FALSE	FALSE	m120_to60
Europe	All	TemperatureMax	Aspergillus toxins normalized	0.369753	0.00207328	0.577955	3.03431e-07	0.011142	3.92324e-05	0.283565	FALSE	FALSE	FALSE	m120_to60
Europe	All	AvgNodePrecipitationRate10Percentile	Trichothecenes	-0.182465	0.0834321	-0.50402	3.51936e-07	0.0129231	3.93997e-05	0.102749	FALSE	FALSE	FALSE	m60_to0
Europe	All	Winddirection1Percentile	Aspergillus toxins normalized	-0.364703	0.00241096	-0.575259	3.54541e-07	0.0130188	3.95707e-05	0.145427	FALSE	FALSE	FALSE	m60_to0
Europe	All	AvgNodeRelativeHumidityMax	Deoxynivalenol	0.368404	0.000326879	0.503504	3.6337e-07	0.013343	3.95933e-05	0.876554	FALSE	FALSE	FALSE	m20_to10
Europe	All	AvgNodeTemperature90Percentile	Trichothecenes	-0.460407	4.39217e-06	-0.503774	3.57332e-07	0.0131212	3.97613e-05	0.121481	FALSE	FALSE	FALSE	m60_to0
All	All	AvgNodePrecipitationRate10Percentile	Fumonisins	0.119864	0.260461	0.506115	3.60131e-07	0.013224	3.99517e-05	0.807318	FALSE	FALSE	FALSE	m60_to0
All	All	AvgNodeTemperature99Percentile	Zearalenone	-0.400736	7.73969e-07	-0.4111	3.73408e-07	0.0137115	4.0328e-05	0.0312203	FALSE	FALSE	FALSE	m20_to10
All	All	AvgNodeTemperature99Percentile	Zearalenone-metabolites	-0.400736	7.73969e-07	-0.4111	3.73408e-07	0.0137115	4.0328e-05	0.0312203	FALSE	FALSE	FALSE	m20_to10
All	All	DewpointMax	Fumonisins	0.456793	6.02562e-06	0.508353	3.13528e-07	0.0115128	4.03956e-05	0.234313	FALSE	FALSE	FALSE	m120_to60
Europe	All	AvgNodeRelativeHumidityAvg	Fumonisin B2	-0.434888	0.00225237	-0.666397	3.16935e-07	0.0116379	4.05501e-05	0.187505	FALSE	FALSE	FALSE	m120_to60
Europe	All	RelativeHumidityAvg	Fumonisin B2	-0.434888	0.00225237	-0.666397	3.16935e-07	0.0116379	4.05501e-05	0.187505	FALSE	FALSE	FALSE	m120_to60
Europe	All	AvgNodeTemperature90Percentile	Aflatoxin B1	0.464339	0.00254197	0.705131	3.77474e-07	0.0138608	4.06476e-05	0.0212316	FALSE	FALSE	FALSE	m20_to10
Europe	All	Winddirection1Percentile	Fumonisins	-0.28578	0.04895	-0.657729	3.78704e-07	0.013906	4.06609e-05	0.00105086	FALSE	FALSE	FALSE	m20_to10
Europe	All	AvgNodeRelativeHumidityMedian	Fumonisin B2	-0.453379	0.0013723	-0.666281	3.18969e-07	0.0117125	4.06685e-05	0.186759	FALSE	FALSE	FALSE	m120_to60
All	All	RelativeHumidity99Percentile	Zearalenone	0.309231	0.000180716	0.411171	3.71509e-07	0.0136418	4.09664e-05	0.0310624	FALSE	FALSE	FALSE	m60_to0
All	All	RelativeHumidity99Percentile	Zearalenone-metabolites	0.309231	0.000180716	0.411171	3.71509e-07	0.0136418	4.09664e-05	0.0310624	FALSE	FALSE	FALSE	m60_to0
Europe	All	Dewpoint99Percentile	Aspergillus toxins normalized	0.238123	0.0523245	0.576788	3.24637e-07	0.0119207	4.12479e-05	0.000975693	FALSE	FALSE	FALSE	m120_to60
Europe	All	AvgNodeRelativeHumidityMin	Trichothecenes	0.425322	2.63863e-05	0.505224	3.26594e-07	0.0119925	4.13536e-05	0.219137	FALSE	FALSE	FALSE	m120_to60
Europe	All	AvgNodePrecipitationRate99Percentile	Trichothecenes	0.396985	9.779e-05	0.50508	3.29519e-07	0.0120999	4.14658e-05	0.744041	FALSE	FALSE	FALSE	m120_to60
All	All	Temperature90Percentile	Fumonisin B2	0.452252	9.71323e-06	0.512592	3.29739e-07	0.012108	4.14658e-05	0.00574765	FALSE	FALSE	FALSE	m120_to60
Europe	All	AvgNodeDroughtPeriodBelowPercentileMax	T-2 Toxin	-0.309717	0.00724642	-0.549813	3.90027e-07	0.0143218	4.17545e-05	0.126288	FALSE	FALSE	FALSE	m20_to10
Europe	All	TemperatureMax	Fumonisins	0.500986	0.000286944	0.656752	3.9946e-07	0.0146682	4.25164e-05	0.398406	FALSE	FALSE	FALSE	m20_to10
Europe	All	AvgNodeTemperature90Percentile	Aflatoxins	0.464704	0.00251952	0.703774	4.06418e-07	0.0149237	4.30095e-05	0.0212316	FALSE	FALSE	FALSE	m20_to10
All	All	AvgNodePrecipitationRate10Percentile	Fumonisins	0.126341	0.235392	0.504148	4.06435e-07	0.0149243	4.30095e-05	0.440252	FALSE	FALSE	FALSE	m20_to10
Europe	All	RelativeHumidity1Percentile	Aspergillus toxins normalized	-0.380916	0.00147243	-0.575742	3.44828e-07	0.0126621	4.32153e-05	0.265857	FALSE	FALSE	FALSE	m120_to60
Europe	All	AvgNodeRelativeHumidity10Percentile	Aspergillus toxins normalized	-0.414033	0.000495955	-0.575339	3.52905e-07	0.0129587	4.36829e-05	0.138841	FALSE	FALSE	FALSE	m120_to60
All	All	AvgNodePrecipitationRateAvg	Deoxynivalenol	0.386467	1.86544e-06	0.410535	3.53318e-07	0.0129738	4.36829e-05	0.118515	FALSE	FALSE	FALSE	m120_to60
All	All	PrecipitationRateAvg	Deoxynivalenol	0.386467	1.86544e-06	0.410535	3.53318e-07	0.0129738	4.36829e-05	0.118515	FALSE	FALSE	FALSE	m120_to60
All	All	Temperature99Percentile	Trichothecenes	-0.441021	3.53154e-08	-0.410375	3.57405e-07	0.0131239	4.404e-05	0.0392404	FALSE	FALSE	FALSE	m120_to60
Europe	All	Temperature10Percentile	Aspergillus toxins normalized	0.319595	0.0083816	0.574977	3.60326e-07	0.0132312	4.42514e-05	0.0200266	FALSE	FALSE	FALSE	m120_to60
Europe	All	Winddirection10Percentile	Trichothecenes	0.325522	0.00164064	0.500844	4.28064e-07	0.0157185	4.51681e-05	0.00418278	FALSE	FALSE	FALSE	m20_to10
All	All	Winddirection10Percentile	Trichothecenes	0.322458	8.57836e-05	0.407663	4.33937e-07	0.0159342	4.56566e-05	0.00393099	FALSE	FALSE	FALSE	m20_to10
Europe	All	AvgNodePrecipitationRate90Percentile	Trichothecenes	0.453444	6.36998e-06	0.501258	4.1732e-07	0.015324	4.58802e-05	0.618438	FALSE	FALSE	FALSE	m60_to0
Europe	All	AvgNodePrecipitationRate90Percentile	Deoxynivalenol	0.453681	6.29069e-06	0.500987	4.24315e-07	0.0155809	4.63716e-05	0.618438	FALSE	FALSE	FALSE	m60_to0
All	All	Temperature99Percentile	Aflatoxin B1	0.3165	0.00399417	0.527345	4.23361e-07	0.0155458	4.63716e-05	0.115989	FALSE	FALSE	FALSE	m60_to0
All	All	AvgNodeRelativeHumidity90Percentile	Aspergillus toxins normalized	-0.164551	0.0749763	-0.446922	3.91102e-07	0.0143613	4.78709e-05	0.602056	FALSE	FALSE	FALSE	m120_to60
Europe	All	AvgNodeDroughtPeriodBelowValueMax	Trichothecenes	-0.404924	6.85522e-05	-0.49965	4.60543e-07	0.0169112	4.81799e-05	0.864458	FALSE	FALSE	FALSE	m20_to10
Europe	All	AvgNodeTemperature1Percentile	Fumonisin B2	0.582481	1.74376e-05	0.66235	3.95787e-07	0.0145333	4.82834e-05	0.131248	FALSE	FALSE	FALSE	m120_to60
Europe	All	AvgNodeTemperature90Percentile	Aflatoxin B2	0.468983	0.00391124	0.729482	4.48588e-07	0.0164721	4.87883e-05	0.121481	FALSE	FALSE	FALSE	m60_to0
All	All	DewpointMax	Fumonisin B1	0.43587	1.75488e-05	0.502517	4.49087e-07	0.0164905	4.87883e-05	0.189801	FALSE	FALSE	FALSE	m60_to0
Europe	All	Winddirection99Percentile	Fumonisin B2	0.424074	0.00297209	0.661887	4.05878e-07	0.0149038	4.93505e-05	0.135243	FALSE	FALSE	FALSE	m120_to60
Europe	All	Temperature90Percentile	Aflatoxin B2	0.46604	0.00417394	0.731085	4.11091e-07	0.0150953	4.98194e-05	0.0474305	FALSE	FALSE	FALSE	m120_to60
Europe	All	AvgNodeTemperatureMax	Fumonisin B2	0.521853	0.000168614	0.658765	4.80521e-07	0.0176447	4.98439e-05	0.0360559	FALSE	FALSE	FALSE	m20_to10
All	All	AvgNodePrecipitationRate24H90Percentile	Zearalenone	0.259438	0.00182209	0.407579	4.79634e-07	0.0176122	4.98439e-05	0.466245	FALSE	FALSE	FALSE	m20_to10
All	All	AvgNodePrecipitationRate24H90Percentile	Zearalenone-metabolites	0.259438	0.00182209	0.407579	4.79634e-07	0.0176122	4.98439e-05	0.466245	FALSE	FALSE	FALSE	m20_to10
Europe	All	AvgNodePrecipitationRate3H99Percentile	Deoxynivalenol	0.392448	0.00011932	0.50129	4.16504e-07	0.015294	5.03093e-05	0.626886	FALSE	FALSE	FALSE	m120_to60
All	All	Temperature99Percentile	Trichothecenes	-0.450182	1.68913e-08	-0.405791	4.95595e-07	0.0181982	5.12627e-05	0.0851837	FALSE	FALSE	FALSE	m20_to10
All	All	AvgNodeTemperature99Percentile	Trichothecenes	-0.450077	1.70368e-08	-0.40788	4.27265e-07	0.0156892	5.14399e-05	0.0156539	FALSE	FALSE	FALSE	m120_to60
Europe	All	AvgNodeRelativeHumidityMin	Deoxynivalenol	0.428549	2.25574e-05	0.500733	4.31001e-07	0.0158263	5.17201e-05	0.219137	FALSE	FALSE	FALSE	m120_to60
All	All	AvgNodePrecipitationRateAvg	Trichothecenes	0.381945	2.51365e-06	0.406231	4.80418e-07	0.0176409	5.1733e-05	0.533362	FALSE	FALSE	FALSE	m60_to0
All	All	PrecipitationRateAvg	Trichothecenes	0.381945	2.51365e-06	0.406231	4.80418e-07	0.0176409	5.1733e-05	0.533362	FALSE	FALSE	FALSE	m60_to0
All	All	AvgNodeTemperature90Percentile	Zearalenone	-0.372743	4.91906e-06	-0.406888	5.03641e-07	0.0184937	5.18031e-05	0.0403771	FALSE	FALSE	FALSE	m20_to10
All	All	AvgNodeTemperature90Percentile	Zearalenone-metabolites	-0.372743	4.91906e-06	-0.406888	5.03641e-07	0.0184937	5.18031e-05	0.0403771	FALSE	FALSE	FALSE	m20_to10
Europe	All	Winddirection1Percentile	Fumonisin B1	-0.381438	0.00747327	-0.65317	4.84986e-07	0.0178087	5.20722e-05	0.145427	FALSE	FALSE	FALSE	m60_to0
Europe	All	Winddirection90Percentile	Aspergillus toxins normalized	0.397696	0.000860294	0.569706	4.86436e-07	0.0178619	5.20756e-05	0.166205	FALSE	FALSE	FALSE	m60_to0
Europe	All	AvgNodeTemperature99Percentile	Aflatoxin B2	0.528878	0.00091251	0.729749	4.42128e-07	0.0162349	5.28825e-05	0.0548381	FALSE	FALSE	FALSE	m120_to60
All	All	Temperature99Percentile	Aspergillus toxins normalized	0.275889	0.00249507	0.445016	4.44085e-07	0.0163068	5.29441e-05	0.0392404	FALSE	FALSE	FALSE	m120_to60
All	All	DewpointMax	Aflatoxins	0.311127	0.00469638	0.526426	4.4708e-07	0.0164168	5.31288e-05	0.234313	FALSE	FALSE	FALSE	m120_to60
Europe	All	PrecipitationRateStd	Deoxynivalenol	0.418337	3.68453e-05	0.498121	5.05534e-07	0.0185632	5.39628e-05	0.34448	FALSE	FALSE	FALSE	m60_to0
Europe	All	WinddirectionWestRatio	Aspergillus toxins normalized	-0.320991	0.00808585	-0.568861	5.10162e-07	0.0187331	5.3986e-05	0.23594	FALSE	FALSE	FALSE	m60_to0
All	All	AvgNodePrecipitationRate10Percentile	Fumonisin B1	0.107339	0.313942	0.500426	5.0995e-07	0.0187254	5.3986e-05	0.807318	FALSE	FALSE	FALSE	m60_to0
All	All	WinddirectionWestRatio	Fumonisins	-0.322919	0.0019075	-0.500432	5.09768e-07	0.0187187	5.3986e-05	0.154127	FALSE	FALSE	FALSE	m60_to0
All	All	Temperature90Percentile	Fumonisins	0.438776	1.51906e-05	0.502243	4.56644e-07	0.016768	5.40902e-05	0.00574765	FALSE	FALSE	FALSE	m120_to60
All	All	AvgNodeRelativeHumidity99Percentile	Aspergillus toxins normalized	-0.168762	0.0677238	-0.442415	5.27501e-07	0.0193699	5.41057e-05	0.408654	FALSE	FALSE	FALSE	m20_to10
Europe	All	PrecipitationRate90Percentile	Aflatoxin B1	-0.395544	0.0115276	-0.699217	5.19283e-07	0.0190681	5.46363e-05	0.672657	FALSE	FALSE	FALSE	m60_to0
All	All	PrecipitationRateMedian	Aspergillus toxins normalized	-0.14951	0.106115	-0.442673	5.18582e-07	0.0190423	5.46363e-05	0.369444	FALSE	FALSE	FALSE	m60_to0
Europe	All	AvgNodeRelativeHumidity99Percentile	Aspergillus toxins normalized	-0.349439	0.00375039	-0.57031	4.70129e-07	0.0172631	5.55085e-05	0.685276	FALSE	FALSE	FALSE	m120_to60
Europe	All	AvgNodeDroughtPeriodBelowValueMax	Deoxynivalenol	-0.386209	0.000156154	-0.497324	5.30586e-07	0.0194831	5.56661e-05	0.721223	FALSE	FALSE	FALSE	m60_to0
Europe	All	Temperature10Percentile	Trichothecenes	-0.351445	0.000635758	-0.496687	5.51471e-07	0.02025	5.64067e-05	0.151295	FALSE	FALSE	FALSE	m20_to10
All	All	Dewpoint99Percentile	Aflatoxins	0.338138	0.00201897	0.525191	4.80987e-07	0.0176619	5.66085e-05	0.00203257	FALSE	FALSE	FALSE	m120_to60
All	All	AvgNodeTemperature90Percentile	Aflatoxins	0.315926	0.0040644	0.52255	5.61796e-07	0.0206291	5.87725e-05	0.0524359	FALSE	FALSE	FALSE	m60_to0
Europe	All	PrecipitationRate90Percentile	Zearalenone	0.381981	0.000203167	0.498218	5.82693e-07	0.0213965	5.92701e-05	0.785151	FALSE	FALSE	FALSE	m20_to10
Europe	All	PrecipitationRate90Percentile	Zearalenone-metabolites	0.381981	0.000203167	0.498218	5.82693e-07	0.0213965	5.92701e-05	0.785151	FALSE	FALSE	FALSE	m20_to10
Europe	All	Windspeed1Percentile	Fumonisin B1	-0.510299	0.000211077	-0.64937	5.94138e-07	0.0218167	6.02672e-05	0.395681	FALSE	FALSE	FALSE	m20_to10
Europe	All	RelativeHumidity10Percentile	Aflatoxin B1	-0.450214	0.00355693	-0.696308	6.05788e-07	0.0222445	6.11114e-05	0.0931466	FALSE	FALSE	FALSE	m20_to10
Europe	All	Temperature10Percentile	Aflatoxins	0.457867	0.00297018	0.696308	6.05788e-07	0.0222445	6.11114e-05	0.151295	FALSE	FALSE	FALSE	m20_to10
Europe	All	Dewpoint99Percentile	Aspergillus toxins normalized	0.232213	0.0586361	0.566367	5.86725e-07	0.0215445	6.12061e-05	0.00812476	FALSE	FALSE	FALSE	m60_to0
Europe	All	TemperatureMax	Deoxynivalenol	-0.391308	0.000125383	-0.49742	5.27519e-07	0.0193705	6.18866e-05	0.283565	FALSE	FALSE	FALSE	m120_to60
All	All	Winddirection10Percentile	Trichothecenes	0.297874	0.000302484	0.404827	5.30549e-07	0.0194818	6.20438e-05	0.0987835	FALSE	FALSE	FALSE	m120_to60
Europe	All	AvgNodePrecipitationRate120H99Percentile	Deoxynivalenol	0.429922	2.10919e-05	0.494283	6.37543e-07	0.0234106	6.37891e-05	0.378682	FALSE	FALSE	FALSE	m20_to10
All	All	AvgNodeRelativeHumidityMax	Aspergillus toxins normalized	-0.171083	0.063978	-0.439546	6.36709e-07	0.0233799	6.37891e-05	0.465941	FALSE	FALSE	FALSE	m20_to10
Europe	All	AvgNodePrecipitationRate120H99Percentile	Trichothecenes	0.429009	2.20564e-05	0.494203	6.406e-07	0.0235228	6.38086e-05	0.378682	FALSE	FALSE	FALSE	m20_to10
Europe	All	AvgNodePrecipitationRateStd	Deoxynivalenol	0.389586	0.000135079	0.494187	6.41214e-07	0.0235454	6.38086e-05	0.421627	FALSE	FALSE	FALSE	m20_to10
All	All	AvgNodeTemperature99Percentile	Deoxynivalenol	-0.451005	1.57916e-08	-0.401979	6.48031e-07	0.0237957	6.43127e-05	0.0312203	FALSE	FALSE	FALSE	m20_to10
All	All	Temperature90Percentile	Fumonisin B1	0.424059	3.11252e-05	0.499082	5.53124e-07	0.0203107	6.44784e-05	0.00574765	FALSE	FALSE	FALSE	m120_to60
All	All	AvgNodePrecipitationRate10Percentile	Fumonisin B1	0.116651	0.273551	0.496152	6.59543e-07	0.0242184	6.52787e-05	0.440252	FALSE	FALSE	FALSE	m20_to10
Europe	All	PrecipitationRate90Percentile	Aflatoxins	-0.396888	0.0112239	-0.695145	6.43976e-07	0.0236468	6.67988e-05	0.672657	FALSE	FALSE	FALSE	m60_to0
Europe	All	WinddirectionMedian	Fumonisins	-0.548865	5.35937e-05	-0.649913	5.77255e-07	0.0211968	6.7032e-05	0.765433	FALSE	FALSE	FALSE	m120_to60
All	All	PrecipitationRateMedian	Fumonisin B2	-0.234667	0.0277552	-0.503325	5.78681e-07	0.0212492	6.7032e-05	0.263129	FALSE	FALSE	FALSE	m120_to60
Europe	All	AvgNodePrecipitationRate3H99Percentile	Deoxynivalenol	0.365823	0.000362573	0.492993	6.88811e-07	0.0252931	6.72752e-05	0.471895	FALSE	FALSE	FALSE	m20_to10
All	All	RelativeHumidity99Percentile	Zearalenone	0.291385	0.000434438	0.402415	6.88874e-07	0.0252955	6.72752e-05	0.0625799	FALSE	FALSE	FALSE	m20_to10
All	All	RelativeHumidity99Percentile	Zearalenone-metabolites	0.291385	0.000434438	0.402415	6.88874e-07	0.0252955	6.72752e-05	0.0625799	FALSE	FALSE	FALSE	m20_to10
Europe	All	AvgNodeTemperature99Percentile	Trichothecenes	-0.453555	6.33256e-06	-0.495509	5.92176e-07	0.0217447	6.79029e-05	0.0548381	FALSE	FALSE	FALSE	m120_to60
Europe	All	PrecipitationRate90Percentile	Zearalenone	0.38335	0.000191872	0.497806	5.97294e-07	0.0219326	6.79029e-05	0.656646	FALSE	FALSE	FALSE	m120_to60
Europe	All	PrecipitationRate90Percentile	Zearalenone-metabolites	0.38335	0.000191872	0.497806	5.97294e-07	0.0219326	6.79029e-05	0.656646	FALSE	FALSE	FALSE	m120_to60
Europe	All	WinddirectionStd	Aflatoxin B1	0.422052	0.00667409	0.696599	5.96574e-07	0.0219062	6.79029e-05	0.737804	FALSE	FALSE	FALSE	m120_to60
All	All	WinddirectionNorthRatio	Zearalenone	-0.253897	0.00229673	-0.404461	5.97278e-07	0.021932	6.79029e-05	0.0214775	FALSE	FALSE	FALSE	m120_to60
All	All	WinddirectionNorthRatio	Zearalenone-metabolites	-0.253897	0.00229673	-0.404461	5.97278e-07	0.021932	6.79029e-05	0.0214775	FALSE	FALSE	FALSE	m120_to60
All	All	AvgNodePrecipitationRateAvg	Deoxynivalenol	0.394926	1.05503e-06	0.400686	7.09185e-07	0.0260413	6.88923e-05	0.613366	FALSE	FALSE	FALSE	m20_to10
All	All	PrecipitationRateAvg	Deoxynivalenol	0.394926	1.05503e-06	0.400686	7.09185e-07	0.0260413	6.88923e-05	0.613366	FALSE	FALSE	FALSE	m20_to10
All	All	AvgNodeRelativeHumidityMax	Fumonisin B2	-0.18807	0.079307	-0.499824	7.12654e-07	0.0261686	6.90466e-05	0.465941	FALSE	FALSE	FALSE	m20_to10
All	All	AvgNodeTemperatureAvg	Fumonisin B1	0.345942	0.000838467	0.497205	6.19233e-07	0.0227382	6.99638e-05	0.046103	FALSE	FALSE	FALSE	m120_to60
All	All	TemperatureAvg	Fumonisin B1	0.345942	0.000838467	0.497205	6.19233e-07	0.0227382	6.99638e-05	0.046103	FALSE	FALSE	FALSE	m120_to60
Europe	All	AvgNodePrecipitationRate99Percentile	Deoxynivalenol	0.359865	0.000459036	0.492069	7.27894e-07	0.0267283	7.03376e-05	0.350978	FALSE	FALSE	FALSE	m20_to10
Europe	All	AvgNodeRelativeHumidityAvg	Fumonisin B2	-0.460808	0.00111575	-0.651943	6.90244e-07	0.0253458	7.10153e-05	0.165525	FALSE	FALSE	FALSE	m60_to0
Europe	All	RelativeHumidityAvg	Fumonisin B2	-0.460808	0.00111575	-0.651943	6.90244e-07	0.0253458	7.10153e-05	0.165525	FALSE	FALSE	FALSE	m60_to0
Europe	All	TemperatureMax	Deoxynivalenol	-0.374475	0.000255296	-0.492929	6.91441e-07	0.0253897	7.10153e-05	0.503556	FALSE	FALSE	FALSE	m60_to0
All	All	RelativeHumidity90Percentile	Deoxynivalenol	0.374824	3.98456e-06	0.401031	6.9236e-07	0.0254235	7.10153e-05	0.616833	FALSE	FALSE	FALSE	m60_to0
Europe	All	AvgNodeTemperatureMax	Zearalenone	-0.463347	4.24797e-06	-0.494151	7.43052e-07	0.0272849	7.12399e-05	0.0360559	FALSE	FALSE	FALSE	m20_to10
Europe	All	AvgNodeTemperatureMax	Zearalenone-metabolites	-0.463347	4.24797e-06	-0.494151	7.43052e-07	0.0272849	7.12399e-05	0.0360559	FALSE	FALSE	FALSE	m20_to10
Europe	All	AvgNodePrecipitationRate3H99Percentile	Trichothecenes	0.387749	0.000146192	0.494235	6.39376e-07	0.0234779	7.20181e-05	0.626886	FALSE	FALSE	FALSE	m120_to60
Europe	All	RelativeHumidityMin	Deoxynivalenol	0.401988	7.82554e-05	0.492563	7.06751e-07	0.0259519	7.22894e-05	0.317995	FALSE	FALSE	FALSE	m60_to0
Europe	All	AvgNodePrecipitationRate24H90Percentile	Fumonisin B1	-0.457654	0.00107338	-0.645897	7.13552e-07	0.0262016	7.27823e-05	0.078929	FALSE	FALSE	FALSE	m60_to0
Europe	All	Winddirection1Percentile	Aflatoxin B1	-0.33659	0.0336968	-0.691848	7.64584e-07	0.0280755	7.28687e-05	0.00105086	FALSE	FALSE	FALSE	m20_to10
All	All	AvgNodePrecipitationRate24H90Percentile	Deoxynivalenol	0.340524	3.16297e-05	0.399636	7.62899e-07	0.0280136	7.28687e-05	0.466245	FALSE	FALSE	FALSE	m20_to10
All	All	TemperatureMedian	Zearalenone	-0.318786	0.000110374	-0.400848	7.67979e-07	0.0282002	7.28687e-05	0.00797072	FALSE	FALSE	FALSE	m20_to10
All	All	TemperatureMedian	Zearalenone-metabolites	-0.318786	0.000110374	-0.400848	7.67979e-07	0.0282002	7.28687e-05	0.00797072	FALSE	FALSE	FALSE	m20_to10
Europe	All	AvgNodePrecipitationRate120H90Percentile	Aspergillus toxins normalized	-0.390982	0.00107027	-0.562745	7.17306e-07	0.0263395	7.29626e-05	0.829656	FALSE	FALSE	FALSE	m60_to0
Europe	All	RelativeHumidityStd	Trichothecenes	-0.397486	9.56448e-05	-0.493948	6.50477e-07	0.0238855	7.30443e-05	0.100154	FALSE	FALSE	FALSE	m120_to60
Europe	All	AvgNodeTemperature90Percentile	Aflatoxin B2	0.458651	0.0049021	0.722267	6.595e-07	0.0242168	7.38318e-05	0.0398592	FALSE	FALSE	FALSE	m120_to60
Europe	All	PrecipitationRateStd	Trichothecenes	0.414827	4.34558e-05	0.492037	7.29279e-07	0.0267791	7.39754e-05	0.34448	FALSE	FALSE	FALSE	m60_to0
Europe	All	AvgNodeTemperature10Percentile	Trichothecenes	-0.3618	0.000425395	-0.491989	7.3136e-07	0.0268555	7.39822e-05	0.157087	FALSE	FALSE	FALSE	m60_to0
Europe	All	AvgNodeRelativeHumidityMedian	Aflatoxin B2	-0.512968	0.00137852	-0.72013	7.37595e-07	0.0270845	7.44079e-05	0.154634	FALSE	FALSE	FALSE	m60_to0
Europe	All	AvgNodeHumidDailyHoursAboveValueAvg	Aflatoxin B2	-0.506806	0.00160885	-0.722	6.68828e-07	0.0245594	7.46485e-05	0.191189	FALSE	FALSE	FALSE	m120_to60
All	All	AvgNodeTemperature99Percentile	Trichothecenes	-0.446844	2.21552e-08	-0.399028	7.95698e-07	0.029218	7.53042e-05	0.0312203	FALSE	FALSE	FALSE	m20_to10
All	All	TemperatureMedian	Trichothecenes	-0.376101	3.67143e-06	-0.399861	7.51042e-07	0.0275782	7.55568e-05	0.0931187	FALSE	FALSE	FALSE	m60_to0
All	All	Temperature99Percentile	Deoxynivalenol	-0.438675	4.25072e-08	-0.401294	6.79797e-07	0.0249622	7.56429e-05	0.0392404	FALSE	FALSE	FALSE	m120_to60
All	All	AvgNodeTemperature90Percentile	Aspergillus toxins normalized	0.24682	0.00705091	0.438449	6.83932e-07	0.025114	7.5873e-05	0.00739947	FALSE	FALSE	FALSE	m120_to60
All	All	AvgNodeTemperatureMedian	Deoxynivalenol	-0.377375	3.38265e-06	-0.399705	7.59215e-07	0.0278784	7.59629e-05	0.0814306	FALSE	FALSE	FALSE	m60_to0
All	All	Temperature90Percentile	Fumonisins	0.395849	0.000112529	0.493814	7.58086e-07	0.0278369	7.59629e-05	0.0808523	FALSE	FALSE	FALSE	m60_to0
All	All	AvgNodePrecipitationRate120H90Percentile	Deoxynivalenol	0.327232	6.63042e-05	0.399636	7.62899e-07	0.0280136	7.6124e-05	0.270791	FALSE	FALSE	FALSE	m60_to0
All	All	AvgNodePrecipitationRate24H99Percentile	Zearalenone	0.295693	0.000353349	0.400823	7.69316e-07	0.0282493	7.61436e-05	0.542142	FALSE	FALSE	FALSE	m60_to0
All	All	AvgNodePrecipitationRate24H99Percentile	Zearalenone-metabolites	0.295693	0.000353349	0.400823	7.69316e-07	0.0282493	7.61436e-05	0.542142	FALSE	FALSE	FALSE	m60_to0
All	All	AvgNodeRainPeriodAboveValueMax	Trichothecenes	0.298756	0.000289654	0.39954	7.67997e-07	0.0282009	7.61436e-05	0.0794848	FALSE	FALSE	FALSE	m60_to0
Europe	All	Temperature1Percentile	Fumonisin B1	0.643777	7.97007e-07	0.644377	7.72519e-07	0.0283669	7.62551e-05	0.108877	FALSE	FALSE	FALSE	m60_to0
Europe	All	Temperature1Percentile	Fumonisins	0.646924	6.76087e-07	0.644268	7.769e-07	0.0285278	7.64819e-05	0.108877	FALSE	FALSE	FALSE	m60_to0
Europe	All	AvgNodeRelativeHumidity90Percentile	Aflatoxin B2	-0.553487	0.000462594	-0.718259	8.12802e-07	0.0298461	7.65285e-05	0.217895	FALSE	FALSE	FALSE	m20_to10
Europe	All	AvgNodeRelativeHumidityMedian	Aflatoxin B2	-0.542001	0.000639317	-0.718259	8.12802e-07	0.0298461	7.65285e-05	0.260731	FALSE	FALSE	FALSE	m20_to10
All	All	AvgNodePrecipitationRateAvg	Trichothecenes	0.380494	2.76353e-06	0.400817	7.02731e-07	0.0258043	7.74903e-05	0.118515	FALSE	FALSE	FALSE	m120_to60
All	All	PrecipitationRateAvg	Trichothecenes	0.380494	2.76353e-06	0.400817	7.02731e-07	0.0258043	7.74903e-05	0.118515	FALSE	FALSE	FALSE	m120_to60
Europe	All	AvgNodePrecipitationRate6H99Percentile	Deoxynivalenol	0.38829	0.000142834	0.492578	7.06079e-07	0.0259272	7.76264e-05	0.714114	FALSE	FALSE	FALSE	m120_to60
All	All	Temperature90Percentile	Deoxynivalenol	-0.429554	8.6251e-08	-0.400674	7.09794e-07	0.0260636	7.78018e-05	0.00574765	FALSE	FALSE	FALSE	m120_to60
Europe	All	Temperature10Percentile	Aflatoxin B1	0.454383	0.00322587	0.689909	8.44945e-07	0.0310264	7.79593e-05	0.151295	FALSE	FALSE	FALSE	m20_to10
All	All	Temperature90Percentile	Fumonisin B1	0.384684	0.000181433	0.492942	7.9831e-07	0.029314	7.83796e-05	0.0808523	FALSE	FALSE	FALSE	m60_to0
Europe	All	AvgNodePrecipitationRate6H99Percentile	Deoxynivalenol	0.359378	0.000467883	0.489361	8.54902e-07	0.031392	7.848e-05	0.463207	FALSE	FALSE	FALSE	m20_to10
Europe	All	AvgNodePrecipitationRate24H90Percentile	Fumonisins	-0.466408	0.000833689	-0.6434	8.12788e-07	0.0298456	7.93765e-05	0.078929	FALSE	FALSE	FALSE	m60_to0
All	All	AvgNodeRelativeHumidity90Percentile	Aspergillus toxins normalized	-0.147054	0.112047	-0.435815	8.11227e-07	0.0297883	7.93765e-05	0.66495	FALSE	FALSE	FALSE	m60_to0
All	All	PrecipitationRateMedian	Aspergillus toxins normalized	-0.120718	0.192867	-0.437467	7.28995e-07	0.0267687	7.96687e-05	0.263129	FALSE	FALSE	FALSE	m120_to60
Europe	All	WinddirectionNorthRatio	Aspergillus toxins normalized	0.436031	0.000225756	0.560276	8.21511e-07	0.0301659	7.98481e-05	0.168818	FALSE	FALSE	FALSE	m60_to0
All	All	WinddirectionWestRatio	Fumonisin B1	-0.309189	0.00302443	-0.492448	8.21966e-07	0.0301826	7.98481e-05	0.154127	FALSE	FALSE	FALSE	m60_to0
Europe	All	AvgNodePrecipitationRate90Percentile	Zearalenone	0.390021	0.000144701	0.4943	7.3654e-07	0.0270457	8.0017e-05	0.73703	FALSE	FALSE	FALSE	m120_to60
Europe	All	AvgNodePrecipitationRate90Percentile	Zearalenone-metabolites	0.390021	0.000144701	0.4943	7.3654e-07	0.0270457	8.0017e-05	0.73703	FALSE	FALSE	FALSE	m120_to60
Europe	All	AvgNodeTemperatureMin	Fumonisin B1	0.619775	2.63547e-06	0.64492	7.50957e-07	0.0275751	8.13426e-05	0.0675805	FALSE	FALSE	FALSE	m120_to60
Europe	All	RelativeHumidityMedian	Fumonisin B2	-0.458191	0.00120076	-0.648127	8.41928e-07	0.0309156	8.15715e-05	0.136352	FALSE	FALSE	FALSE	m60_to0
Europe	All	AvgNodeRelativeHumidity90Percentile	Aflatoxin B2	-0.535391	0.000766185	-0.719595	7.58402e-07	0.0278485	8.16814e-05	0.45229	FALSE	FALSE	FALSE	m120_to60
Europe	All	AvgNodeTemperatureAvg	Aflatoxins	0.453068	0.00332726	0.691945	7.60758e-07	0.027935	8.16814e-05	0.0965175	FALSE	FALSE	FALSE	m120_to60
Europe	All	TemperatureAvg	Aflatoxins	0.453068	0.00332726	0.691945	7.60758e-07	0.027935	8.16814e-05	0.0965175	FALSE	FALSE	FALSE	m120_to60
Europe	All	AvgNodePrecipitationRateStd	Deoxynivalenol	0.402427	7.67272e-05	0.49097	7.77125e-07	0.028536	8.31954e-05	0.622496	FALSE	FALSE	FALSE	m120_to60
Europe	All	RelativeHumidity10Percentile	Aflatoxins	-0.443169	0.00418406	-0.688358	9.14771e-07	0.0335904	8.35581e-05	0.0931466	FALSE	FALSE	FALSE	m20_to10
All	All	AvgNodeTemperature1Percentile	Zearalenone	-0.345541	2.53475e-05	-0.400316	7.96757e-07	0.0292569	8.48026e-05	0.219776	FALSE	FALSE	FALSE	m120_to60
All	All	AvgNodeTemperature1Percentile	Zearalenone-metabolites	-0.345541	2.53475e-05	-0.400316	7.96757e-07	0.0292569	8.48026e-05	0.219776	FALSE	FALSE	FALSE	m120_to60
Europe	All	WinddirectionMedian	Fumonisin B2	-0.435655	0.00220771	-0.647202	8.83099e-07	0.0324274	8.53352e-05	0.46645	FALSE	FALSE	FALSE	m60_to0
Europe	All	WinddirectionStd	Aflatoxins	0.417196	0.00740064	0.690782	8.07864e-07	0.0296648	8.57363e-05	0.737804	FALSE	FALSE	FALSE	m120_to60
All	All	WinddirectionAvg	Fumonisin B2	-0.311903	0.00309392	-0.497517	8.16432e-07	0.0299794	8.6396e-05	0.317271	FALSE	FALSE	FALSE	m120_to60
Europe	All	AvgNodeRelativeHumidityMedian	Fumonisin B2	-0.477731	0.000684111	-0.646739	9.04379e-07	0.0332088	8.71622e-05	0.154634	FALSE	FALSE	FALSE	m60_to0
Europe	All	AvgNodePrecipitationRate120H90Percentile	Aflatoxin B1	-0.429699	0.00565469	-0.688455	9.10255e-07	0.0334246	8.72704e-05	0.829656	FALSE	FALSE	FALSE	m60_to0
Europe	All	Winddirection1Percentile	Fumonisins	-0.380152	0.00769365	-0.641229	9.09368e-07	0.033392	8.72704e-05	0.145427	FALSE	FALSE	FALSE	m60_to0
Europe	All	AvgNodeTemperatureMin	Fumonisins	0.618375	2.81723e-06	0.642966	8.31305e-07	0.0305255	8.7717e-05	0.0675805	FALSE	FALSE	FALSE	m120_to60
Europe	All	PrecipitationRate99Percentile	Deoxynivalenol	0.379909	0.000203782	0.489457	8.50083e-07	0.031215	8.91858e-05	0.615012	FALSE	FALSE	FALSE	m120_to60
Europe	All	WinddirectionWestRatio	Aflatoxin B1	-0.481469	0.00165882	-0.68797	9.3304e-07	0.0342612	8.9222e-05	0.23594	FALSE	FALSE	FALSE	m60_to0
Europe	All	AvgNodeRelativeHumidity99Percentile	Aflatoxin B2	-0.503625	0.00174046	-0.71532	9.45319e-07	0.0347121	8.99278e-05	0.600778	FALSE	FALSE	FALSE	m60_to0
Europe	All	Winddirection99Percentile	Fumonisin B2	0.257062	0.0811037	0.645005	9.88496e-07	0.0362976	9.00684e-05	0.00373654	FALSE	FALSE	FALSE	m20_to10
Europe	All	Windspeed1Percentile	Fumonisins	-0.505335	0.000248886	-0.639492	9.94206e-07	0.0365072	9.03644e-05	0.395681	FALSE	FALSE	FALSE	m20_to10
All	All	AvgNodeRelativeHumidityMax	Fumonisins	-0.213796	0.043037	-0.489139	9.98418e-07	0.0366619	9.05232e-05	0.465941	FALSE	FALSE	FALSE	m20_to10
All	All	AvgNodePrecipitationRate24H90Percentile	Deoxynivalenol	0.37412	4.16769e-06	0.397756	8.68805e-07	0.0319025	9.08903e-05	0.189591	FALSE	FALSE	FALSE	m120_to60
All	All	Temperature90Percentile	Trichothecenes	-0.41364	2.82336e-07	-0.396254	9.63359e-07	0.0353745	9.14071e-05	0.0808523	FALSE	FALSE	FALSE	m60_to0
Europe	All	AvgNodeTemperature90Percentile	Deoxynivalenol	-0.455407	5.74095e-06	-0.487179	9.72235e-07	0.0357005	9.20115e-05	0.121481	FALSE	FALSE	FALSE	m60_to0
Europe	All	AvgNodeDroughtPeriodBelowValueMax	Trichothecenes	-0.379793	0.000204774	-0.487132	9.74967e-07	0.0358008	9.20329e-05	0.721223	FALSE	FALSE	FALSE	m60_to0
Europe	All	AvgNodeRelativeHumidityMin	Aspergillus toxins normalized	-0.429121	0.000290749	-0.558883	8.86458e-07	0.0325507	9.24737e-05	0.219137	FALSE	FALSE	FALSE	m120_to60
Europe	All	AvgNodeTemperatureAvg	Aflatoxin B1	0.44809	0.00373676	0.688649	9.01286e-07	0.0330952	9.34893e-05	0.0965175	FALSE	FALSE	FALSE	m120_to60
Europe	All	TemperatureAvg	Aflatoxin B1	0.44809	0.00373676	0.688649	9.01286e-07	0.0330952	9.34893e-05	0.0965175	FALSE	FALSE	FALSE	m120_to60
Europe	All	AvgNodeRainPeriodAboveValueMax	Zearalenone	0.415577	4.63663e-05	0.488457	1.03895e-06	0.0381502	9.37352e-05	0.326216	FALSE	FALSE	FALSE	m20_to10
Europe	All	AvgNodeRainPeriodAboveValueMax	Zearalenone-metabolites	0.415577	4.63663e-05	0.488457	1.03895e-06	0.0381502	9.37352e-05	0.326216	FALSE	FALSE	FALSE	m20_to10
Europe	All	Winddirection1Percentile	Aflatoxins	-0.337424	0.0332315	-0.685644	1.04992e-06	0.038553	9.44926e-05	0.00105086	FALSE	FALSE	FALSE	m20_to10
Europe	All	AvgNodeRelativeHumidityMedian	Fumonisin B2	-0.449753	0.0015156	-0.643733	1.05474e-06	0.0387301	9.46946e-05	0.260731	FALSE	FALSE	FALSE	m20_to10
All	All	DewpointMax	Fumonisin B1	0.428626	2.5003e-05	0.490466	9.23723e-07	0.0339191	9.55468e-05	0.234313	FALSE	FALSE	FALSE	m120_to60
All	All	WinddirectionNorthRatio	Trichothecenes	-0.272573	0.000989565	-0.396742	9.3159e-07	0.034208	9.60898e-05	0.0214775	FALSE	FALSE	FALSE	m120_to60
Europe	All	AvgNodeRainPeriodAboveValueMax	Trichothecenes	0.413491	4.62507e-05	0.485477	1.07418e-06	0.039444	9.62049e-05	0.326216	FALSE	FALSE	FALSE	m20_to10
Europe	All	TemperatureMax	Trichothecenes	-0.385209	0.000162949	-0.487785	9.38247e-07	0.0344524	9.65054e-05	0.283565	FALSE	FALSE	FALSE	m120_to60
Europe	All	Winddirection90Percentile	Aflatoxin B1	0.439098	0.00458865	0.685644	1.04992e-06	0.038553	9.8601e-05	0.166205	FALSE	FALSE	FALSE	m60_to0
Europe	All	WinddirectionAvg	Fumonisin B2	-0.572493	2.61408e-05	-0.645352	9.71112e-07	0.0356592	9.93294e-05	0.813357	FALSE	FALSE	FALSE	m120_to60
Europe	All	TemperatureMax	Trichothecenes	-0.368822	0.00032142	-0.485348	1.08233e-06	0.0397432	0.000101128	0.503556	FALSE	FALSE	FALSE	m60_to0
Europe	All	Winddirection1Percentile	Aflatoxin B1	-0.430606	0.00554324	-0.685062	1.08118e-06	0.0397008	0.000101128	0.145427	FALSE	FALSE	FALSE	m60_to0
Europe	All	RelativeHumidityMedian	Aflatoxin B2	-0.514781	0.00131653	-0.71238	1.09741e-06	0.0402969	0.000102276	0.136352	FALSE	FALSE	FALSE	m60_to0
Europe	All	AvgNodePrecipitationRate6H99Percentile	Trichothecenes	0.384359	0.000168945	0.486288	1.02445e-06	0.0376179	0.000104494	0.714114	FALSE	FALSE	FALSE	m120_to60
Europe	All	AvgNodeRelativeHumidityAvg	Aflatoxin B2	-0.543357	0.00061573	-0.710777	1.18953e-06	0.0436796	0.000104999	0.250683	FALSE	FALSE	FALSE	m20_to10
Europe	All	RelativeHumidityAvg	Aflatoxin B2	-0.543357	0.00061573	-0.710777	1.18953e-06	0.0436796	0.000104999	0.250683	FALSE	FALSE	FALSE	m20_to10
All	All	AvgNodeTemperature1Percentile	Zearalenone	-0.283549	0.00062742	-0.394519	1.18445e-06	0.0434929	0.000104999	0.0568454	FALSE	FALSE	FALSE	m20_to10
All	All	AvgNodeTemperature1Percentile	Zearalenone-metabolites	-0.283549	0.00062742	-0.394519	1.18445e-06	0.0434929	0.000104999	0.0568454	FALSE	FALSE	FALSE	m20_to10
Europe	All	WinddirectionStd	Trichothecenes	-0.313033	0.00251794	-0.486112	1.03502e-06	0.0380058	0.000105279	0.737804	FALSE	FALSE	FALSE	m120_to60
Europe	All	WinddirectionWestRatio	Aflatoxins	-0.481415	0.00166107	-0.684092	1.13519e-06	0.0416841	0.000105529	0.23594	FALSE	FALSE	FALSE	m60_to0
Europe	All	PrecipitationRate90Percentile	Fumonisin B2	-0.508635	0.000261726	-0.642229	1.13834e-06	0.0417999	0.000105555	0.672657	FALSE	FALSE	FALSE	m60_to0
All	All	AvgNodeHumidDailyHoursAboveValueAvg	Deoxynivalenol	0.446536	2.27132e-08	0.39302	1.20127e-06	0.0441105	0.000105781	0.415282	FALSE	FALSE	FALSE	m20_to10
All	All	AvgNodeTemperature1Percentile	Zearalenone	-0.269667	0.00117291	-0.394955	1.14995e-06	0.0422263	0.000106096	0.0594647	FALSE	FALSE	FALSE	m60_to0
All	All	AvgNodeTemperature1Percentile	Zearalenone-metabolites	-0.269667	0.00117291	-0.394955	1.14995e-06	0.0422263	0.000106096	0.0594647	FALSE	FALSE	FALSE	m60_to0
Europe	All	WinddirectionWestRatio	Aspergillus toxins normalized	-0.290118	0.0172426	-0.555704	1.05308e-06	0.0386692	0.000106821	0.319945	FALSE	FALSE	FALSE	m120_to60
Europe	All	Temperature90Percentile	Fumonisin B2	0.595499	1.0079e-05	0.640842	1.22093e-06	0.0448327	0.000107255	0.0414577	FALSE	FALSE	FALSE	m20_to10
Europe	All	RelativeHumidityStd	Deoxynivalenol	-0.400474	8.37447e-05	-0.485555	1.06932e-06	0.0392653	0.000108169	0.100154	FALSE	FALSE	FALSE	m120_to60
All	All	AvgNodeTemperature90Percentile	Trichothecenes	-0.420167	1.74887e-07	-0.393197	1.18696e-06	0.0435851	0.000109236	0.0524359	FALSE	FALSE	FALSE	m60_to0
Europe	All	AvgNodePrecipitationRate6H99Percentile	Trichothecenes	0.356133	0.000530902	0.482911	1.24717e-06	0.0457961	0.000109299	0.463207	FALSE	FALSE	FALSE	m20_to10
Europe	All	AvgNodeRelativeHumidityAvg	Aflatoxin B2	-0.515678	0.00128677	-0.71051	1.20556e-06	0.0442681	0.000109685	0.165525	FALSE	FALSE	FALSE	m60_to0
Europe	All	RelativeHumidityAvg	Aflatoxin B2	-0.515678	0.00128677	-0.71051	1.20556e-06	0.0442681	0.000109685	0.165525	FALSE	FALSE	FALSE	m60_to0
All	All	TemperatureMedian	Ochratoxin A	0.288445	0.00378739	0.465462	1.20677e-06	0.0443126	0.000109685	0.0931187	FALSE	FALSE	FALSE	m60_to0
All	All	TemperatureMedian	Ochratoxins	0.288445	0.00378739	0.465462	1.20677e-06	0.0443126	0.000109685	0.0931187	FALSE	FALSE	FALSE	m60_to0
All	All	TemperatureMax	Aspergillus toxins normalized	0.23583	0.0101444	0.431139	1.09445e-06	0.0401882	0.000110105	0.135996	FALSE	FALSE	FALSE	m120_to60
All	All	TemperatureMedian	Aspergillus toxins normalized	0.232082	0.0114439	0.431066	1.09955e-06	0.0403755	0.000110316	0.0801721	FALSE	FALSE	FALSE	m120_to60
Europe	All	AvgNodeTemperatureMax	Aspergillus toxins normalized	0.395958	0.000910749	0.553008	1.21703e-06	0.0446892	0.000110344	0.0549521	FALSE	FALSE	FALSE	m60_to0
All	All	Temperature90Percentile	Fumonisin B2	0.391463	0.000162321	0.490525	1.22527e-06	0.044992	0.000110818	0.0808523	FALSE	FALSE	FALSE	m60_to0
All	All	TemperatureMax	Aspergillus toxins normalized	0.212358	0.0209636	0.429288	1.2307e-06	0.0451914	0.000111035	0.284854	FALSE	FALSE	FALSE	m60_to0
All	All	Temperature10Percentile	Deoxynivalenol	-0.135215	0.107366	-0.394099	1.11625e-06	0.0409887	0.000111686	0.0402212	FALSE	FALSE	FALSE	m120_to60
All	All	RelativeHumidity90Percentile	Trichothecenes	0.368593	5.9105e-06	0.392528	1.24207e-06	0.045609	0.000111787	0.616833	FALSE	FALSE	FALSE	m60_to0
Europe	All	PrecipitationRate90Percentile	Aflatoxin B2	-0.351262	0.0356713	-0.709708	1.25483e-06	0.0460774	0.000112659	0.672657	FALSE	FALSE	FALSE	m60_to0
Europe	All	AvgNodePrecipitationRateStd	Trichothecenes	0.384307	0.000169316	0.482258	1.29522e-06	0.0475604	0.00011296	0.421627	FALSE	FALSE	FALSE	m20_to10
Europe	All	Winddirection10Percentile	Deoxynivalenol	0.319467	0.00202389	0.482226	1.29761e-06	0.0476481	0.00011296	0.00418278	FALSE	FALSE	FALSE	m20_to10
All	All	AvgNodeTemperature10Percentile	Trichothecenes	-0.22771	0.00623538	-0.391875	1.29818e-06	0.0476691	0.00011296	0.258278	FALSE	FALSE	FALSE	m20_to10
Europe	All	WinddirectionNorthRatio	Aflatoxin B1	0.417127	0.00741142	0.683801	1.15187e-06	0.0422966	0.000114936	0.163969	FALSE	FALSE	FALSE	m120_to60
Europe	All	AvgNodeTemperature1Percentile	Aspergillus toxins normalized	0.287804	0.0181937	0.553974	1.15572e-06	0.0424382	0.000115009	0.131248	FALSE	FALSE	FALSE	m120_to60
Europe	All	AvgNodeHumidDailyHoursAboveValueAvg	Zearalenone	0.388311	0.000155649	0.484076	1.33915e-06	0.0491734	0.000115431	0.287802	FALSE	FALSE	FALSE	m20_to10
Europe	All	AvgNodeHumidDailyHoursAboveValueAvg	Zearalenone-metabolites	0.388311	0.000155649	0.484076	1.33915e-06	0.0491734	0.000115431	0.287802	FALSE	FALSE	FALSE	m20_to10
Europe	All	Temperature10Percentile	Aflatoxins	0.444844	0.00402676	0.681475	1.29369e-06	0.0475044	0.000115864	0.139378	FALSE	FALSE	FALSE	m60_to0
All	All	AvgNodeRelativeHumidityMax	Fumonisin B1	-0.213692	0.0431401	-0.483838	1.35764e-06	0.0498524	0.00011675	0.465941	FALSE	FALSE	FALSE	m20_to10
All	All	AvgNodePrecipitationRate24H90Percentile	Deoxynivalenol	0.350098	1.81699e-05	0.391723	1.31158e-06	0.048161	0.000116896	0.891066	FALSE	FALSE	FALSE	m60_to0
Europe	All	AvgNodeRelativeHumidity1Percentile	Trichothecenes	0.4365	1.52254e-05	0.481924	1.3205e-06	0.0484888	0.000117406	0.326767	FALSE	FALSE	FALSE	m60_to0
Europe	All	AvgNodePrecipitationRate120H90Percentile	Aflatoxins	-0.426797	0.00602448	-0.680699	1.34444e-06	0.0493677	0.000119192	0.829656	FALSE	FALSE	FALSE	m60_to0
All	All	PrecipitationRateStd	Zearalenone	0.321065	9.7885e-05	0.392578	1.35032e-06	0.0495837	0.000119192	0.505818	FALSE	FALSE	FALSE	m60_to0
All	All	PrecipitationRateStd	Zearalenone-metabolites	0.321065	9.7885e-05	0.392578	1.35032e-06	0.0495837	0.000119192	0.505818	FALSE	FALSE	FALSE	m60_to0
Europe	All	AvgNodePrecipitationRateStd	Trichothecenes	0.397329	9.63115e-05	0.483548	1.20192e-06	0.0441345	0.000119282	0.622496	FALSE	FALSE	FALSE	m120_to60
All	All	Temperature1Percentile	Zearalenone	-0.392794	1.33088e-06	-0.394188	1.21131e-06	0.0444792	0.000119568	0.0916131	FALSE	FALSE	FALSE	m120_to60
All	All	Temperature1Percentile	Zearalenone-metabolites	-0.392794	1.33088e-06	-0.394188	1.21131e-06	0.0444792	0.000119568	0.0916131	FALSE	FALSE	FALSE	m120_to60
All	All	WinddirectionMedian	Fumonisin B2	-0.283078	0.00753033	-0.488553	1.37174e-06	0.0503702	0.000120792	0.496098	FALSE	FALSE	FALSE	m60_to0
Europe	All	AvgNodeTemperature99Percentile	Deoxynivalenol	-0.451126	7.19621e-06	-0.483102	1.23343e-06	0.0452915	0.000121301	0.0548381	FALSE	FALSE	FALSE	m120_to60
Europe	All	AvgNodeTemperatureMax	Aspergillus toxins normalized	0.405647	0.000660306	0.552726	1.23547e-06	0.0453666	0.000121301	0.0204767	FALSE	FALSE	FALSE	m120_to60
Europe	All	AvgNodeTemperature99Percentile	Trichothecenes	-0.458142	4.96108e-06	-0.481096	1.38513e-06	0.050862	0.00012154	0.0811341	FALSE	FALSE	FALSE	m60_to0
All	All	AvgNodeHumidDailyHoursAboveValueAvg	Zearalenone	0.33781	3.9324e-05	0.392076	1.39679e-06	0.05129	0.00012154	0.268373	FALSE	FALSE	FALSE	m60_to0
All	All	AvgNodeHumidDailyHoursAboveValueAvg	Zearalenone-metabolites	0.33781	3.9324e-05	0.392076	1.39679e-06	0.05129	0.00012154	0.268373	FALSE	FALSE	FALSE	m60_to0
All	All	DewpointStd	Aspergillus toxins normalized	0.278475	0.00226224	0.427378	1.38805e-06	0.0509693	0.00012154	0.526174	FALSE	FALSE	FALSE	m60_to0
All	All	Temperature90Percentile	Deoxynivalenol	-0.413287	2.89662e-07	-0.390829	1.39322e-06	0.0511591	0.00012154	0.0808523	FALSE	FALSE	FALSE	m60_to0
Europe	All	AvgNodeRainPeriodAboveValueMax	Deoxynivalenol	0.41177	5.00991e-05	0.480596	1.42557e-06	0.0523468	0.00012202	0.326216	FALSE	FALSE	FALSE	m20_to10
All	All	PrecipitationRateMedian	Fumonisins	-0.22148	0.0359137	-0.485313	1.24695e-06	0.0457878	0.000122101	0.263129	FALSE	FALSE	FALSE	m120_to60
All	All	AvgNodeTemperature90Percentile	Aflatoxin B1	0.299382	0.00662479	0.506363	1.41493e-06	0.0519564	0.000122828	0.0524359	FALSE	FALSE	FALSE	m60_to0
Europe	All	WinddirectionStd	Trichothecenes	-0.339474	0.000994964	-0.480666	1.41986e-06	0.0521371	0.000122965	0.0619058	FALSE	FALSE	FALSE	m60_to0
Europe	All	Winddirection90Percentile	Aflatoxins	0.436663	0.00484645	0.679245	1.44456e-06	0.0530441	0.000124517	0.166205	FALSE	FALSE	FALSE	m60_to0
Europe	All	RelativeHumidity10Percentile	Aflatoxin B2	-0.499501	0.00192515	-0.706502	1.47097e-06	0.0540139	0.000124562	0.0931466	FALSE	FALSE	FALSE	m20_to10
Europe	All	Temperature99Percentile	Aflatoxin B2	0.504421	0.00170667	0.706502	1.47097e-06	0.0540139	0.000124562	0.0769165	FALSE	FALSE	FALSE	m20_to10
All	All	Temperature90Percentile	Trichothecenes	-0.426824	1.06171e-07	-0.389975	1.47561e-06	0.0541844	0.000124562	0.0811631	FALSE	FALSE	FALSE	m20_to10
Europe	All	PrecipitationRate99Percentile	Trichothecenes	0.375377	0.000245988	0.482481	1.27862e-06	0.0469509	0.000124869	0.615012	FALSE	FALSE	FALSE	m120_to60
All	All	WinddirectionWestRatio	Fumonisin B2	-0.335676	0.00138769	-0.489539	1.29655e-06	0.0476094	0.000125951	0.0128553	FALSE	FALSE	FALSE	m120_to60
Europe	All	Winddirection1Percentile	Aflatoxins	-0.429382	0.00569407	-0.678857	1.47239e-06	0.0540662	0.000126619	0.145427	FALSE	FALSE	FALSE	m60_to0
Europe	All	RelativeHumidityMedian	Aflatoxin B2	-0.542057	0.000638317	-0.705967	1.51014e-06	0.0554524	0.000127184	0.303446	FALSE	FALSE	FALSE	m20_to10
Europe	All	AvgNodePrecipitationRate3H99Percentile	Trichothecenes	0.360857	0.000441498	0.479408	1.52624e-06	0.0560437	0.000128246	0.471895	FALSE	FALSE	FALSE	m20_to10
All	All	AvgNodePrecipitationRateAvg	Trichothecenes	0.390381	1.43584e-06	0.389351	1.53873e-06	0.0565021	0.000128706	0.613366	FALSE	FALSE	FALSE	m20_to10
All	All	PrecipitationRateAvg	Trichothecenes	0.390381	1.43584e-06	0.389351	1.53873e-06	0.0565021	0.000128706	0.613366	FALSE	FALSE	FALSE	m20_to10
Europe	All	Winddirection99Percentile	Fumonisin B1	0.361681	0.0115402	0.631242	1.50739e-06	0.0553515	0.000129326	0.126446	FALSE	FALSE	FALSE	m60_to0
Europe	All	Winddirection10Percentile	Aspergillus toxins normalized	-0.343101	0.00447786	-0.551238	1.33742e-06	0.0491101	0.000129578	0.675342	FALSE	FALSE	FALSE	m120_to60
Europe	All	AvgNodeDroughtPeriodBelowValueMax	Fumonisin B1	0.436376	0.0019309	0.631025	1.52374e-06	0.0559518	0.000130121	0.721223	FALSE	FALSE	FALSE	m60_to0
Europe	All	TemperatureMax	Fumonisin B1	0.463603	0.000904673	0.631025	1.52374e-06	0.0559518	0.000130121	0.503556	FALSE	FALSE	FALSE	m60_to0
Europe	All	AvgNodePrecipitationRate99Percentile	Trichothecenes	0.354543	0.000564554	0.478946	1.56716e-06	0.057546	0.000130786	0.350978	FALSE	FALSE	FALSE	m20_to10
Europe	All	RelativeHumidityMedian	Fumonisin B2	-0.432602	0.00239012	-0.635754	1.57378e-06	0.0577893	0.000131042	0.303446	FALSE	FALSE	FALSE	m20_to10
All	All	RelativeHumidity1Percentile	Aspergillus toxins normalized	-0.195415	0.033952	-0.425318	1.57909e-06	0.0579842	0.000131186	0.161844	FALSE	FALSE	FALSE	m20_to10
All	All	WinddirectionAvg	Fumonisins	-0.292256	0.00518795	-0.481582	1.54488e-06	0.0567282	0.00013162	0.235221	FALSE	FALSE	FALSE	m60_to0
All	All	AvgNodePrecipitationRate120H99Percentile	Deoxynivalenol	0.313207	0.000139625	0.388711	1.60617e-06	0.0589786	0.000133134	0.438955	FALSE	FALSE	FALSE	m20_to10
Europe	All	AvgNodeRelativeHumidity1Percentile	Aspergillus toxins normalized	-0.382809	0.00138776	-0.547415	1.63653e-06	0.0600934	0.000135346	0.0666398	FALSE	FALSE	FALSE	m20_to10
Europe	All	AvgNodeRelativeHumidity1Percentile	Deoxynivalenol	0.439525	1.3076e-05	0.478579	1.60034e-06	0.0587644	0.000135421	0.326767	FALSE	FALSE	FALSE	m60_to0
Europe	All	Windspeed1Percentile	Fumonisin B1	-0.501943	0.000278149	-0.630048	1.59938e-06	0.0587292	0.000135421	0.0860104	FALSE	FALSE	FALSE	m60_to0
All	All	TemperatureMax	Aspergillus toxins normalized	0.152322	0.0996294	0.424649	1.64638e-06	0.0604551	0.000135854	0.312213	FALSE	FALSE	FALSE	m20_to10
Europe	All	Temperature1Percentile	Fumonisin B1	0.597067	7.47998e-06	0.629179	1.66952e-06	0.0613049	0.000137455	0.11688	FALSE	FALSE	FALSE	m20_to10
Europe	All	AvgNodeTemperature1Percentile	Trichothecenes	-0.31029	0.00275971	-0.477767	1.6763e-06	0.0615536	0.000137704	0.134849	FALSE	FALSE	FALSE	m20_to10
All	All	PrecipitationRateMedian	Fumonisin B1	-0.213502	0.0433309	-0.482945	1.42901e-06	0.0524731	0.000138087	0.263129	FALSE	FALSE	FALSE	m120_to60
Europe	All	AvgNodeTemperature99Percentile	Zearalenone	-0.447602	9.7209e-06	-0.479894	1.70069e-06	0.0624494	0.000138776	0.0157921	FALSE	FALSE	FALSE	m20_to10
Europe	All	AvgNodeTemperature99Percentile	Zearalenone-metabolites	-0.447602	9.7209e-06	-0.479894	1.70069e-06	0.0624494	0.000138776	0.0157921	FALSE	FALSE	FALSE	m20_to10
Europe	All	RelativeHumidity99Percentile	Trichothecenes	0.360371	0.000450017	0.478054	1.64911e-06	0.0605552	0.000139207	0.47737	FALSE	FALSE	FALSE	m60_to0
Europe	All	RelativeHumidityMin	Trichothecenes	0.392529	0.0001189	0.477688	1.68392e-06	0.0618336	0.00014182	0.317995	FALSE	FALSE	FALSE	m60_to0
All	All	AvgNodePrecipitationRate120H99Percentile	Zearalenone	0.297214	0.000328236	0.391103	1.49097e-06	0.0547484	0.000142574	0.00460744	FALSE	FALSE	FALSE	m120_to60
All	All	AvgNodePrecipitationRate120H99Percentile	Zearalenone-metabolites	0.297214	0.000328236	0.391103	1.49097e-06	0.0547484	0.000142574	0.00460744	FALSE	FALSE	FALSE	m120_to60
Europe	All	Winddirection10Percentile	Trichothecenes	0.293271	0.00478343	0.477433	1.70855e-06	0.062738	0.000143565	0.00356241	FALSE	FALSE	FALSE	m60_to0
Europe	All	WinddirectionMedian	Fumonisins	-0.409645	0.00383578	-0.628637	1.7148e-06	0.0629676	0.000143762	0.46645	FALSE	FALSE	FALSE	m60_to0
Europe	All	AvgNodeTemperature99Percentile	Aflatoxin B2	0.495192	0.00213622	0.702494	1.789e-06	0.065692	0.000144747	0.0157921	FALSE	FALSE	FALSE	m20_to10
Europe	All	Temperature1Percentile	Fumonisins	0.6051	5.2194e-06	0.627768	1.78963e-06	0.0657152	0.000144747	0.11688	FALSE	FALSE	FALSE	m20_to10
Europe	All	Temperature10Percentile	Aflatoxin B1	0.436203	0.00489659	0.675464	1.73791e-06	0.063816	0.000145367	0.139378	FALSE	FALSE	FALSE	m60_to0
Europe	All	PrecipitationRate90Percentile	Aspergillus toxins normalized	-0.331392	0.00615541	-0.548703	1.52939e-06	0.0561593	0.000145868	0.656646	FALSE	FALSE	FALSE	m120_to60
All	All	AvgNodeHumidDailyHoursAboveValueAvg	Trichothecenes	0.442353	3.1766e-08	0.386786	1.82627e-06	0.0670606	0.000147045	0.415282	FALSE	FALSE	FALSE	m20_to10
All	All	Temperature90Percentile	Deoxynivalenol	-0.428146	9.60324e-08	-0.386602	1.84883e-06	0.0678892	0.00014823	0.0811631	FALSE	FALSE	FALSE	m20_to10
Europe	All	WinddirectionNorthRatio	Aflatoxins	0.411185	0.00839336	0.677597	1.56631e-06	0.0575148	0.000148617	0.163969	FALSE	FALSE	FALSE	m120_to60
All	All	AvgNodeTemperature90Percentile	Fumonisin B1	0.404223	7.77599e-05	0.481368	1.56387e-06	0.0574252	0.000148617	0.00739947	FALSE	FALSE	FALSE	m120_to60
All	All	AvgNodeTemperature99Percentile	Deoxynivalenol	-0.44261	3.11234e-08	-0.388994	1.576e-06	0.0578707	0.000149151	0.0156539	FALSE	FALSE	FALSE	m120_to60
Europe	All	AvgNodePrecipitationRateAvg	Aspergillus toxins normalized	-0.367722	0.0022036	-0.545645	1.79538e-06	0.0659265	0.000149493	0.575391	FALSE	FALSE	FALSE	m60_to0
Europe	All	PrecipitationRateAvg	Aspergillus toxins normalized	-0.367722	0.0022036	-0.545645	1.79538e-06	0.0659265	0.000149493	0.575391	FALSE	FALSE	FALSE	m60_to0
Europe	All	AvgNodeRelativeHumidityMedian	Aflatoxin B2	-0.513301	0.00136694	-0.704631	1.6123e-06	0.0592036	0.000150645	0.186759	FALSE	FALSE	FALSE	m120_to60
Europe	All	RelativeHumidityMedian	Aflatoxin B2	-0.522716	0.00107317	-0.704631	1.6123e-06	0.0592036	0.000150645	0.181455	FALSE	FALSE	FALSE	m120_to60
All	All	AvgNodeTemperatureAvg	Fumonisins	0.32483	0.00178592	0.480841	1.61154e-06	0.0591756	0.000150645	0.046103	FALSE	FALSE	FALSE	m120_to60
All	All	TemperatureAvg	Fumonisins	0.32483	0.00178592	0.480841	1.61154e-06	0.0591756	0.000150645	0.046103	FALSE	FALSE	FALSE	m120_to60
Europe	All	WinddirectionMedian	Fumonisin B1	-0.529994	0.000107008	-0.629722	1.62536e-06	0.0596831	0.00015148	0.765433	FALSE	FALSE	FALSE	m120_to60
All	All	DewpointMax	Fumonisins	0.444989	1.11086e-05	0.477927	1.90098e-06	0.0698041	0.000152079	0.0107209	FALSE	FALSE	FALSE	m20_to10
Europe	All	AvgNodePrecipitationRate6H90Percentile	Aspergillus toxins normalized	-0.36234	0.0025853	-0.545242	1.83345e-06	0.0673242	0.000152174	0.441105	FALSE	FALSE	FALSE	m60_to0
Europe	All	Winddirection99Percentile	Aflatoxin B2	0.440234	0.00721097	0.701959	1.83586e-06	0.0674129	0.000152174	0.126446	FALSE	FALSE	FALSE	m60_to0
Europe	All	Winddirection1Percentile	Aflatoxin B1	-0.402775	0.00997297	-0.676627	1.64227e-06	0.0603043	0.000152669	0.0563791	FALSE	FALSE	FALSE	m120_to60
Europe	All	WinddirectionNorthRatio	Trichothecenes	-0.33987	0.000980602	-0.475922	1.86174e-06	0.068363	0.000153866	0.168818	FALSE	FALSE	FALSE	m60_to0
Europe	All	AvgNodeRelativeHumidity10Percentile	Aflatoxin B1	-0.470608	0.00217982	-0.673234	1.9357e-06	0.0710788	0.000154519	0.0929718	FALSE	FALSE	FALSE	m20_to10
All	All	AvgNodeTemperature90Percentile	Fumonisins	0.413777	5.03911e-05	0.48015	1.67619e-06	0.0615496	0.000155428	0.00739947	FALSE	FALSE	FALSE	m120_to60
Europe	All	AvgNodeRelativeHumidityAvg	Fumonisin B2	-0.433218	0.00235229	-0.631244	1.96341e-06	0.0720965	0.000155716	0.250683	FALSE	FALSE	FALSE	m20_to10
Europe	All	AvgNodeTemperature99Percentile	Fumonisin B2	0.531819	0.000119579	0.631244	1.96341e-06	0.0720965	0.000155716	0.0157921	FALSE	FALSE	FALSE	m20_to10
Europe	All	RelativeHumidityAvg	Fumonisin B2	-0.433218	0.00235229	-0.631244	1.96341e-06	0.0720965	0.000155716	0.250683	FALSE	FALSE	FALSE	m20_to10
All	All	TemperatureMedian	Deoxynivalenol	-0.372538	4.60907e-06	-0.38622	1.89631e-06	0.0696324	0.000156126	0.0931187	FALSE	FALSE	FALSE	m60_to0
All	All	AvgNodePrecipitationRate10Percentile	Fumonisin B2	0.303304	0.00407168	0.484893	1.68833e-06	0.0619953	0.000156159	0.145216	FALSE	FALSE	FALSE	m120_to60
Europe	All	WinddirectionStd	Aspergillus toxins normalized	0.428979	0.000292249	0.544398	1.91587e-06	0.0703506	0.000157384	0.0619058	FALSE	FALSE	FALSE	m60_to0
All	All	AvgNodeRainPeriodAboveValueMax	Deoxynivalenol	0.293663	0.000371279	0.385958	1.9296e-06	0.0708548	0.000158158	0.0794848	FALSE	FALSE	FALSE	m60_to0
Europe	All	AvgNodeDroughtPeriodBelowValueMax	Fumonisins	0.443888	0.00157616	0.62614	1.93816e-06	0.0711693	0.000158506	0.721223	FALSE	FALSE	FALSE	m60_to0
Europe	All	RelativeHumidity99Percentile	Deoxynivalenol	0.361445	0.000431392	0.474789	1.98497e-06	0.072888	0.000161973	0.47737	FALSE	FALSE	FALSE	m60_to0
All	All	AvgNodePrecipitationRate120H99Percentile	Trichothecenes	0.310843	0.000157734	0.384862	2.07485e-06	0.0761884	0.000163571	0.438955	FALSE	FALSE	FALSE	m20_to10
Europe	All	RelativeHumidity10Percentile	Aflatoxin B1	-0.423042	0.00653378	-0.672361	2.01858e-06	0.0741223	0.000164351	0.152573	FALSE	FALSE	FALSE	m60_to0
Europe	All	AvgNodeRelativeHumidity99Percentile	Aflatoxin B2	-0.519153	0.00117703	-0.702227	1.81229e-06	0.0665474	0.00016513	0.685276	FALSE	FALSE	FALSE	m120_to60
Europe	All	WinddirectionAvg	Fumonisins	-0.531561	0.000101193	-0.62766	1.79919e-06	0.0660664	0.00016513	0.813357	FALSE	FALSE	FALSE	m120_to60
All	All	Winddirection99Percentile	Zearalenone	-0.168262	0.0453228	-0.388182	1.81161e-06	0.0665224	0.00016513	0.00399239	FALSE	FALSE	FALSE	m120_to60
All	All	Winddirection99Percentile	Zearalenone-metabolites	-0.168262	0.0453228	-0.388182	1.81161e-06	0.0665224	0.00016513	0.00399239	FALSE	FALSE	FALSE	m120_to60
All	All	PrecipitationRate99Percentile	Zearalenone	0.295912	0.000349623	0.38638	2.04104e-06	0.0749471	0.000165446	0.616657	FALSE	FALSE	FALSE	m60_to0
All	All	PrecipitationRate99Percentile	Zearalenone-metabolites	0.295912	0.000349623	0.38638	2.04104e-06	0.0749471	0.000165446	0.616657	FALSE	FALSE	FALSE	m60_to0
Europe	All	AvgNodeTemperatureMin	Fumonisin B2	0.597755	9.14306e-06	0.632747	1.82457e-06	0.0669981	0.000165837	0.0675805	FALSE	FALSE	FALSE	m120_to60
Europe	All	WinddirectionAvg	Fumonisin B2	-0.498949	0.000357183	-0.630204	2.06521e-06	0.0758345	0.000167036	0.207658	FALSE	FALSE	FALSE	m60_to0
Europe	All	AvgNodeTemperature90Percentile	Fumonisin B2	0.586747	1.46085e-05	0.629394	2.14774e-06	0.0788651	0.000168515	0.0212316	FALSE	FALSE	FALSE	m20_to10
All	All	AvgNodeTemperature10Percentile	Deoxynivalenol	-0.224789	0.00695226	-0.384345	2.14692e-06	0.0788349	0.000168515	0.258278	FALSE	FALSE	FALSE	m20_to10
Europe	All	AvgNodePrecipitationRate90Percentile	Zearalenone	0.383542	0.000190343	0.475663	2.15905e-06	0.0792803	0.000168681	0.847571	FALSE	FALSE	FALSE	m20_to10
Europe	All	AvgNodePrecipitationRate90Percentile	Zearalenone-metabolites	0.383542	0.000190343	0.475663	2.15905e-06	0.0792803	0.000168681	0.847571	FALSE	FALSE	FALSE	m20_to10
Europe	All	PrecipitationRate90Percentile	Aspergillus toxins normalized	-0.238828	0.05161	-0.541903	2.17993e-06	0.0800469	0.000169951	0.785151	FALSE	FALSE	FALSE	m20_to10
Europe	All	TemperatureMax	Fumonisins	0.467364	0.000810659	0.624403	2.10915e-06	0.077448	0.000170215	0.503556	FALSE	FALSE	FALSE	m60_to0
Europe	All	Winddirection90Percentile	Ochratoxin A	0.239455	0.0905737	0.608883	2.12819e-06	0.0781471	0.000171	0.166205	FALSE	FALSE	FALSE	m60_to0
Europe	All	Winddirection90Percentile	Ochratoxins	0.239455	0.0905737	0.608883	2.12819e-06	0.0781471	0.000171	0.166205	FALSE	FALSE	FALSE	m60_to0
Europe	All	Temperature10Percentile	Deoxynivalenol	-0.343986	0.000842166	-0.472878	2.21052e-06	0.0811703	0.000171971	0.151295	FALSE	FALSE	FALSE	m20_to10
Europe	All	AvgNodeRelativeHumidityMax	Aflatoxin B2	-0.474148	0.00348459	-0.698218	2.19672e-06	0.0806636	0.000173098	0.0971358	FALSE	FALSE	FALSE	m60_to0
Europe	All	AvgNodeTemperatureMin	Trichothecenes	-0.287404	0.00573965	-0.472719	2.23037e-06	0.0818992	0.000173148	0.13226	FALSE	FALSE	FALSE	m20_to10
Europe	All	AvgNodePrecipitationRate24H90Percentile	Fumonisin B2	-0.499081	0.000355694	-0.628816	2.20856e-06	0.0810982	0.000173658	0.078929	FALSE	FALSE	FALSE	m60_to0
All	All	AvgNodeHumidDailyHoursAboveValueAvg	Trichothecenes	0.427246	1.02833e-07	0.385952	1.93039e-06	0.0708838	0.000175022	0.284919	FALSE	FALSE	FALSE	m120_to60
All	All	AvgNodePrecipitationRate120H90Percentile	Trichothecenes	0.318451	0.000106143	0.3837	2.24005e-06	0.0822548	0.000175383	0.270791	FALSE	FALSE	FALSE	m60_to0
Europe	All	Windspeed1Percentile	Fumonisins	-0.495381	0.000343759	-0.6231	2.24646e-06	0.0824902	0.000175511	0.0860104	FALSE	FALSE	FALSE	m60_to0
Europe	All	Temperature99Percentile	Fumonisin B2	0.524875	0.0001521	0.628122	2.28364e-06	0.0838552	0.00017691	0.0769165	FALSE	FALSE	FALSE	m20_to10
Europe	All	AvgNodeTemperature99Percentile	Deoxynivalenol	-0.456803	5.32961e-06	-0.47232	2.28073e-06	0.0837485	0.00017781	0.0811341	FALSE	FALSE	FALSE	m60_to0
Europe	All	TemperatureMedian	Aflatoxins	0.447136	0.00382002	0.672652	1.9906e-06	0.0730947	0.000180036	0.062755	FALSE	FALSE	FALSE	m120_to60
Europe	All	PrecipitationRateStd	Deoxynivalenol	0.381966	0.000186927	0.474518	2.01554e-06	0.0740107	0.000181399	0.589742	FALSE	FALSE	FALSE	m120_to60
All	All	WinddirectionMedian	Fumonisin B2	-0.288577	0.00639797	-0.481772	2.01153e-06	0.0738636	0.000181399	0.241164	FALSE	FALSE	FALSE	m120_to60
All	All	Temperature10Percentile	Trichothecenes	-0.206087	0.0135346	-0.383003	2.34522e-06	0.0861166	0.00018245	0.157083	FALSE	FALSE	FALSE	m60_to0
Europe	All	Winddirection1Percentile	Fumonisin B2	-0.226453	0.125858	-0.627313	2.37422e-06	0.0871815	0.00018277	0.00105086	FALSE	FALSE	FALSE	m20_to10
Europe	All	WinddirectionWestRatio	Aspergillus toxins normalized	-0.358248	0.00291384	-0.540293	2.368e-06	0.0869531	0.00018277	0.0258177	FALSE	FALSE	FALSE	m20_to10
All	All	AvgNodePrecipitationRate24H90Percentile	Trichothecenes	0.33325	4.76251e-05	0.382822	2.3732e-06	0.0871438	0.00018277	0.466245	FALSE	FALSE	FALSE	m20_to10
All	All	Temperature90Percentile	Aflatoxin B2	0.32594	0.00459783	0.517261	2.37163e-06	0.0870864	0.000184115	0.0808523	FALSE	FALSE	FALSE	m60_to0
All	All	Temperature99Percentile	Aflatoxins	0.235076	0.0346431	0.496694	2.40273e-06	0.0882281	0.000184192	0.0851837	FALSE	FALSE	FALSE	m20_to10
Europe	All	AvgNodePrecipitationRate3H90Percentile	Aspergillus toxins normalized	-0.350953	0.00359302	-0.540052	2.39749e-06	0.088036	0.000185183	0.582907	FALSE	FALSE	FALSE	m60_to0
Europe	All	AvgNodeTemperature99Percentile	Aflatoxin B2	0.509	0.00152323	0.696348	2.40052e-06	0.088147	0.000185183	0.0811341	FALSE	FALSE	FALSE	m60_to0
Europe	All	AvgNodeTemperatureMedian	Aflatoxins	0.44388	0.0041166	0.671779	2.07564e-06	0.0762175	0.000185519	0.0659631	FALSE	FALSE	FALSE	m120_to60
Europe	All	RelativeHumidity10Percentile	Fumonisin B1	-0.328836	0.0224857	-0.624729	2.07606e-06	0.0762329	0.000185519	0.115876	FALSE	FALSE	FALSE	m120_to60
All	All	AvgNodeHumidDailyHoursAboveValueAvg	Deoxynivalenol	0.428934	9.04378e-08	0.38485	2.07648e-06	0.0762484	0.000185519	0.284919	FALSE	FALSE	FALSE	m120_to60
All	All	AvgNodeTemperatureMin	Zearalenone	-0.265215	0.00142378	-0.383701	2.43357e-06	0.0893608	0.000185781	0.0712933	FALSE	FALSE	FALSE	m20_to10
All	All	AvgNodeTemperatureMin	Zearalenone-metabolites	-0.265215	0.00142378	-0.383701	2.43357e-06	0.0893608	0.000185781	0.0712933	FALSE	FALSE	FALSE	m20_to10
Europe	All	AvgNodeTemperature10Percentile	Deoxynivalenol	-0.355554	0.000542949	-0.471237	2.4232e-06	0.08898	0.000186541	0.157087	FALSE	FALSE	FALSE	m60_to0
[truncated: 82,253 more rows]
